# Supplementary material for: Artificial neural network cascade identifies multi-P450 inhibitors in natural compounds
Source: PeerJ. 2015 Dec 21;3:e1524. doi: 10.7717/peerj.1524 (PMC4696407; doi:10.7717/peerj.1524)
Supplement: Table S1 [file peerj-03-1524-s005.txt]

PubChem ID	SMILES	CYP1A2	CYP2C9	CYP2C19	CYP2D6	CYP3A4	dataset
51	OC(=O)CCC(=O)C(=O)O	non-inhibitor	non-inhibitor	non-inhibitor	non-inhibitor	non-inhibitor	Training
119	NCCCC(=O)O	non-inhibitor	non-inhibitor	non-inhibitor	non-inhibitor	non-inhibitor	Training
138	NCCCCC(=O)O	non-inhibitor	non-inhibitor	non-inhibitor	non-inhibitor	non-inhibitor	Training
248	C[N+](C)(C)CC(=O)O	non-inhibitor	non-inhibitor	non-inhibitor	non-inhibitor	non-inhibitor	Training
286	NOCC(=O)O	non-inhibitor	non-inhibitor	non-inhibitor	non-inhibitor	non-inhibitor	Training
289	Oc1ccccc1O	non-inhibitor	non-inhibitor	non-inhibitor	non-inhibitor	non-inhibitor	Training
305	C[N+](C)(C)CCO	non-inhibitor	non-inhibitor	non-inhibitor	non-inhibitor	non-inhibitor	Training
500	NC(=NCCCC(=O)O)N	non-inhibitor	non-inhibitor	non-inhibitor	non-inhibitor	non-inhibitor	Training
535	NC1(CC1)C(=O)O	non-inhibitor	non-inhibitor	non-inhibitor	non-inhibitor	non-inhibitor	Training
681	NCCc1ccc(O)c(O)c1	non-inhibitor	non-inhibitor	non-inhibitor	non-inhibitor	non-inhibitor	Training
774	NCCc1cnc[nH]1	non-inhibitor	non-inhibitor	non-inhibitor	non-inhibitor	non-inhibitor	Training
785	Oc1ccc(O)cc1	non-inhibitor	non-inhibitor	non-inhibitor	non-inhibitor	non-inhibitor	Training
912	CNCCc1cnc[nH]1	non-inhibitor	non-inhibitor	non-inhibitor	non-inhibitor	non-inhibitor	Training
1102	NCCCCNCCCN	inhibitor	inhibitor	non-inhibitor	non-inhibitor	non-inhibitor	Training
1103	NCCCNCCCCNCCCN	inhibitor	non-inhibitor	inhibitor	non-inhibitor	non-inhibitor	Training
1316	C[N+]1(C)CCN(CC1)c2ccccc2	non-inhibitor	non-inhibitor	non-inhibitor	non-inhibitor	non-inhibitor	Training
1329	CCCN1C(=O)N(CCC)c2nc([nH]c2C1=O)C3CCCC3	inhibitor	non-inhibitor	non-inhibitor	non-inhibitor	non-inhibitor	Training
1342	C1CN(CCN1)c2cccc3ccccc23	inhibitor	non-inhibitor	non-inhibitor	inhibitor	non-inhibitor	Training
1346	COc1ccccc1N2CCNCC2	non-inhibitor	non-inhibitor	non-inhibitor	non-inhibitor	non-inhibitor	Training
1366	NC1(CCCCC1)C(=O)O	non-inhibitor	non-inhibitor	non-inhibitor	non-inhibitor	non-inhibitor	Training
1663	NNCc1cccc(O)c1	inhibitor	non-inhibitor	non-inhibitor	non-inhibitor	inhibitor	Training
1669	COc1cc(CCN)ccc1O	non-inhibitor	non-inhibitor	non-inhibitor	non-inhibitor	non-inhibitor	Training
1676	CCCN1C(=O)NC(=O)c2[nH]cnc12	non-inhibitor	non-inhibitor	non-inhibitor	non-inhibitor	non-inhibitor	Training
1701	NCCc1ccc(cc1)S(=O)(=O)F	inhibitor	non-inhibitor	non-inhibitor	inhibitor	non-inhibitor	Training
1748	COc1ccc(CCN)cc1O	inhibitor	non-inhibitor	non-inhibitor	non-inhibitor	non-inhibitor	Training
1779	OC(=O)C1=CC(=O)c2c(Cl)cc(Cl)cc2N1	non-inhibitor	non-inhibitor	non-inhibitor	non-inhibitor	non-inhibitor	Training
1820	OC(=O)c1cc2cc(F)ccc2[nH]1	non-inhibitor	non-inhibitor	non-inhibitor	non-inhibitor	non-inhibitor	Training
1833	COc1ccc2[nH]cc(CCN)c2c1	inhibitor	non-inhibitor	non-inhibitor	non-inhibitor	non-inhibitor	Training
1884	OC(=O)C1=CC(=O)c2ccc(Cl)cc2N1	non-inhibitor	non-inhibitor	non-inhibitor	non-inhibitor	non-inhibitor	Training
1893	[O-][N+](=O)c1cccc2cn[nH]c12	inhibitor	non-inhibitor	non-inhibitor	non-inhibitor	non-inhibitor	Training
1917	CN1C(=O)N(C)c2nc([nH]c2C1=O)C3CCCC3	inhibitor	non-inhibitor	non-inhibitor	non-inhibitor	non-inhibitor	Training
1967	CC1=C(C)C(=O)C(=C(C)C1=O)CCCCC#CCCCC#CCO	inhibitor	inhibitor	inhibitor	inhibitor	inhibitor	Training
2022	NC1=NC(=O)c2ncn(COCCO)c2N1	non-inhibitor	non-inhibitor	non-inhibitor	non-inhibitor	non-inhibitor	Training
2082	CCCSc1ccc2nc(NC(=O)OC)[nH]c2c1	inhibitor	non-inhibitor	non-inhibitor	non-inhibitor	non-inhibitor	Training
2130	NC12CC3CC(CC(C3)C1)C2	non-inhibitor	non-inhibitor	non-inhibitor	non-inhibitor	non-inhibitor	Training
2132	Nc1c(Br)cc(Br)cc1CNC2CCC(O)CC2	inhibitor	non-inhibitor	non-inhibitor	inhibitor	non-inhibitor	Training
2160	CN(C)CCC=C1c2ccccc2CCc3ccccc13	inhibitor	non-inhibitor	non-inhibitor	inhibitor	non-inhibitor	Training
2196	COc1ccc(cc1)C(=O)N2CCCC2=O	inhibitor	inhibitor	inhibitor	non-inhibitor	non-inhibitor	Training
2216	Nc1cc(Cl)c(NC2=NCCN2)c(Cl)c1	non-inhibitor	non-inhibitor	non-inhibitor	non-inhibitor	non-inhibitor	Training
2227	NC(=NCCCCN=C(N)N)N	non-inhibitor	non-inhibitor	non-inhibitor	non-inhibitor	non-inhibitor	Training
2244	CC(=O)Oc1ccccc1C(=O)O	non-inhibitor	non-inhibitor	non-inhibitor	non-inhibitor	non-inhibitor	Training
2331	NC(=O)c1ccccc1	non-inhibitor	non-inhibitor	non-inhibitor	non-inhibitor	non-inhibitor	Training
2355	COc1c2C=CC(=O)Oc2cc3occc13	inhibitor	inhibitor	inhibitor	inhibitor	inhibitor	Training
2415	COc1ccc2c(c1)c(CC(=O)N3CCOCC3)c(C)n2C(=O)c4ccc(Cl)cc4	inhibitor	non-inhibitor	inhibitor	non-inhibitor	inhibitor	Training
2438	CN1CCC(CC1)c2c[nH]c3ccc(O)cc23	inhibitor	non-inhibitor	non-inhibitor	non-inhibitor	non-inhibitor	Training
2519	CN1C(=O)N(C)c2ncn(C)c2C1=O	non-inhibitor	non-inhibitor	non-inhibitor	non-inhibitor	non-inhibitor	Training
2790	NC(=NCc1ccc(Cl)cc1)SCCCc2cnc[nH]2	inhibitor	inhibitor	inhibitor	inhibitor	inhibitor	Training
2794	CC(C)N=C1C=C2N(c3ccc(Cl)cc3)c4ccccc4N=C2C=C1Nc5ccc(Cl)cc5	non-inhibitor	non-inhibitor	non-inhibitor	inhibitor	non-inhibitor	Training
2796	CCOC(=O)C(C)(C)Oc1ccc(Cl)cc1	inhibitor	non-inhibitor	non-inhibitor	non-inhibitor	inhibitor	Training
2803	Clc1cccc(Cl)c1NC2=NCCN2	non-inhibitor	inhibitor	inhibitor	inhibitor	non-inhibitor	Training
2818	CN1CCN(CC1)C2=C3C=CC=CC3=Nc4ccc(Cl)cc4N2	inhibitor	non-inhibitor	non-inhibitor	non-inhibitor	non-inhibitor	Training
2820	Clc1ccc2N=C3C=CC=CC3=C(Nc2c1)N4CCNCC4	inhibitor	non-inhibitor	non-inhibitor	inhibitor	inhibitor	Training
2995	CNCCCN1c2ccccc2CCc3ccccc13	inhibitor	non-inhibitor	non-inhibitor	inhibitor	inhibitor	Training
3019	CC1=NS(=O)(=O)c2cc(Cl)ccc2N1	inhibitor	non-inhibitor	non-inhibitor	inhibitor	non-inhibitor	Training
3100	CN(C)CCOC(c1ccccc1)c2ccccc2	inhibitor	non-inhibitor	non-inhibitor	inhibitor	non-inhibitor	Training
3220	Cc1cc(O)c2C(=O)c3c(O)cc(O)cc3C(=O)c2c1	inhibitor	inhibitor	inhibitor	inhibitor	inhibitor	Training
3334	COC(=O)Nc1nc2ccc(Sc3ccccc3)cc2[nH]1	inhibitor	non-inhibitor	non-inhibitor	non-inhibitor	non-inhibitor	Training
3373	CCOC(=O)c1ncn2c1CN(C)C(=O)c3cc(F)ccc23	inhibitor	non-inhibitor	inhibitor	non-inhibitor	non-inhibitor	Training
3396	Fc1ccc(cc1)C(CCCN2CCC3(CC2)N(CNC3=O)c4ccccc4)c5ccc(F)cc5	inhibitor	non-inhibitor	inhibitor	inhibitor	inhibitor	Training
3406	Cc1cn[nH]c1	non-inhibitor	non-inhibitor	non-inhibitor	non-inhibitor	non-inhibitor	Training
3454	NC1=NC(=O)c2ncn(COC(CO)CO)c2N1	non-inhibitor	non-inhibitor	non-inhibitor	non-inhibitor	non-inhibitor	Training
3604	C[N+](C)(C)CCCCCC[N+](C)(C)C	non-inhibitor	non-inhibitor	non-inhibitor	non-inhibitor	non-inhibitor	Training
3614	Cn1cnc(CCN)c1	non-inhibitor	non-inhibitor	non-inhibitor	non-inhibitor	non-inhibitor	Training
3647	NS(=O)(=O)c1cc2c(NCNS2(=O)=O)cc1C(F)(F)F	non-inhibitor	non-inhibitor	non-inhibitor	non-inhibitor	non-inhibitor	Training
3692	NC(=N)SCCc1cnc[nH]1	non-inhibitor	non-inhibitor	non-inhibitor	inhibitor	inhibitor	Training
3758	CC(C)CN1C(=O)N(C)C(=O)c2[nH]cnc12	inhibitor	non-inhibitor	non-inhibitor	non-inhibitor	inhibitor	Training
3845	OC(=O)C1=CC(=O)c2ccccc2N1	non-inhibitor	non-inhibitor	non-inhibitor	non-inhibitor	non-inhibitor	Training
3925	CC[N+](CC)(CC)CC(=O)Nc1c(C)cccc1C	inhibitor	non-inhibitor	non-inhibitor	non-inhibitor	non-inhibitor	Training
3932	O=C1N(c2ccccc2)c3ccccc3C1(Cc4ccncc4)Cc5ccncc5	inhibitor	inhibitor	inhibitor	inhibitor	inhibitor	Training
4021	CC1=NN(C(=O)C1)c2ccccc2	inhibitor	non-inhibitor	non-inhibitor	non-inhibitor	inhibitor	Training
4030	COC(=O)Nc1nc2ccc(cc2[nH]1)C(=O)c3ccccc3	inhibitor	non-inhibitor	non-inhibitor	non-inhibitor	non-inhibitor	Training
4098	CN(C)CCN(Cc1cccs1)c2ccccn2	inhibitor	non-inhibitor	non-inhibitor	inhibitor	non-inhibitor	Training
4122	COC(=O)Nc1nc2ccc(cc2[nH]1)C(=O)c3cccs3	inhibitor	non-inhibitor	non-inhibitor	non-inhibitor	non-inhibitor	Training
4136	CNC(=O)OCC[N+](C)(C)C	non-inhibitor	non-inhibitor	non-inhibitor	non-inhibitor	non-inhibitor	Training
4168	CCN(CC)CCNC(=O)c1cc(Cl)c(N)cc1OC	inhibitor	non-inhibitor	non-inhibitor	inhibitor	non-inhibitor	Training
4342	CCN(CC)CCNC(=O)c1ccc(NC(=O)C)cc1	non-inhibitor	non-inhibitor	non-inhibitor	non-inhibitor	non-inhibitor	Training
4515	OC(=O)C1=CCCN(CCON=C(c2ccccc2)c3ccccc3)C1	non-inhibitor	non-inhibitor	inhibitor	inhibitor	non-inhibitor	Training
4630	O=C1CCCN1CC#CCN2CCCC2	non-inhibitor	inhibitor	inhibitor	inhibitor	non-inhibitor	Training
4656	Clc1cc(I)cc(Cl)c1NC2=NCCN2	inhibitor	non-inhibitor	non-inhibitor	inhibitor	non-inhibitor	Training
4671	CCCCCCCCCCCCCCCC(=O)NCCO	inhibitor	non-inhibitor	non-inhibitor	non-inhibitor	non-inhibitor	Training
4740	CN1C(=O)N(CCCCC(=O)C)C(=O)c2c1ncn2C	inhibitor	non-inhibitor	non-inhibitor	non-inhibitor	non-inhibitor	Training
4814	COc1ccc(cc1C(=O)NCc2cccnc2)C(=O)NCc3cccnc3	inhibitor	non-inhibitor	non-inhibitor	non-inhibitor	inhibitor	Training
4934	CC(C)[N+](C)(CCOC(=O)C1c2ccccc2Oc3ccccc13)C(C)C	inhibitor	non-inhibitor	non-inhibitor	inhibitor	non-inhibitor	Training
4938	CCCn1cnc2N(C)C(=O)N(CCCCC(=O)C)C(=O)c12	inhibitor	non-inhibitor	non-inhibitor	non-inhibitor	non-inhibitor	Training
4970	CN1CCc2cc3OCOc3cc2C(=O)Cc4ccc5OCOc5c4C1	inhibitor	non-inhibitor	inhibitor	inhibitor	non-inhibitor	Training
5012	[O-][N+](=O)c1ccc2nc(ccc2c1)N3CCNCC3	inhibitor	non-inhibitor	non-inhibitor	non-inhibitor	non-inhibitor	Training
5014	Cc1cccc(C)c1NC(=O)C[N+](C)(C)C	non-inhibitor	non-inhibitor	inhibitor	non-inhibitor	non-inhibitor	Training
5139	CCSC(=N)N	non-inhibitor	non-inhibitor	non-inhibitor	inhibitor	non-inhibitor	Training
5230	CP(=O)(O)CCCN	non-inhibitor	non-inhibitor	non-inhibitor	non-inhibitor	non-inhibitor	Training
5275	COc1ccc(cc1)c2ccc(N)[n+](CCCC(=O)O)n2	non-inhibitor	non-inhibitor	non-inhibitor	non-inhibitor	non-inhibitor	Training
5411	CCCCNc1ccc(cc1)C(=O)OCCN(C)C	inhibitor	non-inhibitor	non-inhibitor	non-inhibitor	non-inhibitor	Training
5494	CCN(CC)CCCCCCCCOC(=O)c1cc(OC)c(OC)c(OC)c1	non-inhibitor	non-inhibitor	non-inhibitor	inhibitor	non-inhibitor	Training
5567	OC1(CCN(CCCC(=O)c2ccc(F)cc2)CC1)c3cccc(c3)C(F)(F)F	non-inhibitor	non-inhibitor	non-inhibitor	inhibitor	non-inhibitor	Training
5610	NCCc1ccc(O)cc1	non-inhibitor	non-inhibitor	non-inhibitor	non-inhibitor	non-inhibitor	Training
5803	OC(=O)Cc1cc(I)c(Oc2ccc(O)c(I)c2)c(I)c1	inhibitor	inhibitor	non-inhibitor	non-inhibitor	non-inhibitor	Training
6041	CNC[C@H](O)c1cccc(O)c1	non-inhibitor	non-inhibitor	non-inhibitor	non-inhibitor	non-inhibitor	Training
6058	NCCS	non-inhibitor	non-inhibitor	non-inhibitor	non-inhibitor	non-inhibitor	Training
6199	O=C1Oc2cc3occc3cc2C=C1	inhibitor	inhibitor	inhibitor	inhibitor	inhibitor	Training
6274	N[C@@H](Cc1cnc[nH]1)C(=O)O	non-inhibitor	non-inhibitor	non-inhibitor	non-inhibitor	non-inhibitor	Training
6322	N[C@@H](CCCN=C(N)N)C(=O)O	inhibitor	non-inhibitor	non-inhibitor	non-inhibitor	non-inhibitor	Training
7028	CN[C@@H](C)[C@@H](O)c1ccccc1	inhibitor	inhibitor	inhibitor	inhibitor	inhibitor	Training
7741	NCCc1ccn[nH]1	non-inhibitor	non-inhibitor	non-inhibitor	non-inhibitor	non-inhibitor	Training
8730	N[C@H](Cc1cc(I)c(Oc2cc(I)c(O)c(I)c2)c(I)c1)C(=O)O	inhibitor	inhibitor	non-inhibitor	non-inhibitor	non-inhibitor	Training
10729	NC1=NC(=O)C2=C(N1)NC(=O)C=N2	non-inhibitor	non-inhibitor	non-inhibitor	non-inhibitor	non-inhibitor	Training
12650	C[C@@](N)(Cc1ccc(O)cc1)C(=O)O	non-inhibitor	non-inhibitor	non-inhibitor	non-inhibitor	non-inhibitor	Training
13548	CC(C)CN=C(N)N=C(N)N	non-inhibitor	non-inhibitor	non-inhibitor	non-inhibitor	non-inhibitor	Training
16362	Fc1ccc(cc1)C(CCCN2CCC(CC2)N3C(=O)Nc4ccccc34)c5ccc(F)cc5	inhibitor	non-inhibitor	non-inhibitor	inhibitor	inhibitor	Training
19900	C(CN1CC2CCC(CC2)C1)C(c3ccccc3)c4ccccc4	non-inhibitor	non-inhibitor	non-inhibitor	inhibitor	non-inhibitor	Training
20684	OCCNc1ncnc2nc[nH]c12	non-inhibitor	non-inhibitor	non-inhibitor	non-inhibitor	non-inhibitor	Training
22880	CN[C@H](CC(=O)O)C(=O)O	non-inhibitor	non-inhibitor	non-inhibitor	non-inhibitor	non-inhibitor	Training
23327	N[C@H](CCC(=O)O)C(=O)O	non-inhibitor	non-inhibitor	non-inhibitor	non-inhibitor	non-inhibitor	Training
23497	COC(=O)[C@@H](N)Cc1ccc(O)c(O)c1	non-inhibitor	non-inhibitor	non-inhibitor	non-inhibitor	non-inhibitor	Training
24352	CCC(=O)c1ccc2Sc3ccccc3N(CCCN(C)C)c2c1	inhibitor	non-inhibitor	non-inhibitor	inhibitor	non-inhibitor	Training
25295	CN(C)CCN(Cc1ccc(Cl)cc1)c2ccccn2	inhibitor	non-inhibitor	inhibitor	inhibitor	non-inhibitor	Training
30323	COc1cccc2C(=O)c3c(O)c4C[C@](O)(C[C@H](O[C@H]5C[C@H](N)[C@H](O)[C@H](C)O5)c4c(O)c3C(=O)c12)C(=O)C	inhibitor	non-inhibitor	non-inhibitor	non-inhibitor	non-inhibitor	Training
39836	COC(=O)[C@@H](N)CCCN=C(N)N[N+](=O)[O-]	non-inhibitor	non-inhibitor	non-inhibitor	non-inhibitor	non-inhibitor	Training
50287	CN=C(NCCSCc1csc(N=C(N)N)n1)NC#N	non-inhibitor	non-inhibitor	non-inhibitor	inhibitor	inhibitor	Training
54562	CCCN1CCC[C@@H]2Cc3[nH]ncc3C[C@@H]12	non-inhibitor	non-inhibitor	non-inhibitor	non-inhibitor	non-inhibitor	Training
54841	CNCC[C@@H](Oc1ccccc1C)c2ccccc2	inhibitor	non-inhibitor	non-inhibitor	inhibitor	non-inhibitor	Training
60860	NC(=NCc1cccc(I)c1)N	inhibitor	non-inhibitor	non-inhibitor	inhibitor	non-inhibitor	Training
64188	NC1=NC(=O)N(C=C1)[C@@H]2O[C@H](COC(=O)C34CC5CC(CC(C5)C3)C4)[C@@H](O)[C@@H]2O	non-inhibitor	non-inhibitor	non-inhibitor	non-inhibitor	non-inhibitor	Training
64981	COc1ccc(C[C@H]2COC(=O)[C@@H]2Cc3ccc(O)c(OC)c3)cc1OC	inhibitor	inhibitor	inhibitor	non-inhibitor	inhibitor	Training
65253	C[C@H](O)C(=O)C1=NC2=C(NC1)NC(=NC2=O)N	non-inhibitor	non-inhibitor	non-inhibitor	non-inhibitor	non-inhibitor	Training
67485	C1c2ccccc2c3nc4ccccc4cc13	inhibitor	inhibitor	inhibitor	inhibitor	inhibitor	Training
68457	OC1=CC2=C(Cc3ccc(O)c(O)c3)NC=CC2=CC1=O	inhibitor	non-inhibitor	non-inhibitor	inhibitor	non-inhibitor	Training
69096	OC(=O)CCSc1ncnc2nc[nH]c12	non-inhibitor	non-inhibitor	non-inhibitor	non-inhibitor	non-inhibitor	Training
70547	CC(=O)NCCc1c[nH]c2ccccc12	inhibitor	non-inhibitor	inhibitor	non-inhibitor	non-inhibitor	Training
72616	COc1cc2CCN(C)Cc3c(CC(=O)c2cc1OC)ccc4OCOc34	non-inhibitor	non-inhibitor	inhibitor	inhibitor	non-inhibitor	Training
73250	CN1C(=O)N(C)c2nc(CCCCc3nc4ccccc4[nH]3)[nH]c2C1=O	non-inhibitor	non-inhibitor	non-inhibitor	non-inhibitor	non-inhibitor	Training
74278	C(Cc1cnc[nH]1)Nc2ncnc3nc[nH]c23	inhibitor	non-inhibitor	non-inhibitor	non-inhibitor	non-inhibitor	Training
81825	COC(=O)[C@](C)(N)Cc1ccc(O)cc1	non-inhibitor	non-inhibitor	non-inhibitor	non-inhibitor	non-inhibitor	Training
91769	C(CNc1nc2ccccc2s1)COc3cccc(CN4CCCCC4)c3	inhibitor	non-inhibitor	non-inhibitor	non-inhibitor	inhibitor	Training
92305	COc1ccc(CCN(C)CCC[C@](C#N)(C(C)C)c2ccc(OC)c(OC)c2)cc1OC	non-inhibitor	non-inhibitor	non-inhibitor	non-inhibitor	inhibitor	Training
92766	COC(=O)[C@@H]1[C@@H](O)CC[C@H]2CN3CCc4c([nH]c5ccccc45)[C@@H]3C[C@H]12	inhibitor	non-inhibitor	non-inhibitor	inhibitor	non-inhibitor	Training
95806	OC(=O)CCNc1ncnc2nc[nH]c12	non-inhibitor	non-inhibitor	non-inhibitor	non-inhibitor	non-inhibitor	Training
95883	C[C@H](C[C@H](N)C(=O)O)C(=O)O	inhibitor	non-inhibitor	non-inhibitor	non-inhibitor	non-inhibitor	Training
100633	COC1=C(Oc2c(ccc3occc23)C1=O)c4ccccc4	inhibitor	inhibitor	inhibitor	inhibitor	inhibitor	Training
104895	CCCCCCC(C)(C)c1ccc([C@@H]2C[C@H](O)CC[C@H]2CCCO)c(O)c1	non-inhibitor	non-inhibitor	non-inhibitor	non-inhibitor	inhibitor	Training
107984	CC(=NCCC[C@H](N)C(=O)O)N	non-inhibitor	non-inhibitor	non-inhibitor	non-inhibitor	non-inhibitor	Training
108107	NC(=NCc1ccccc1)NC(=O)c2nc(Cl)c(N)nc2N	inhibitor	non-inhibitor	non-inhibitor	inhibitor	non-inhibitor	Training
114771	NC(=NCc1ccc(Cl)c(Cl)c1)NC(=O)c2nc(Cl)c(N)nc2N	inhibitor	non-inhibitor	non-inhibitor	inhibitor	non-inhibitor	Training
115163	CC(C)(C)C(=O)OCOC(=O)[C@@H]1N2[C@H](SC1(C)C)[C@H](N=CN3CCCCCC3)C2=O	non-inhibitor	non-inhibitor	non-inhibitor	non-inhibitor	non-inhibitor	Training
119558	N[C@H](CCC(=O)NCS(=O)(=O)O)C(=O)O	non-inhibitor	non-inhibitor	non-inhibitor	non-inhibitor	non-inhibitor	Training
120760	C[C@H]1C[C@H](C)C(=O)[C@H](C1)[C@H](O)CC2CC(=O)NC(=O)C2	non-inhibitor	non-inhibitor	non-inhibitor	non-inhibitor	non-inhibitor	Training
121475	C[C@]1([C@H]2CC[C@H](O2)[C@]1(C)C(=O)O)C(=O)O	non-inhibitor	non-inhibitor	non-inhibitor	non-inhibitor	non-inhibitor	Training
122070	Cc1c(CC(C)(C)C(=O)O)n(Cc2ccc(Cl)cc2)c3ccc(F)cc13	inhibitor	non-inhibitor	inhibitor	non-inhibitor	non-inhibitor	Training
122187	CCCN(CCC)[C@H]1CCc2c(F)ccc(O)c2C1	inhibitor	non-inhibitor	non-inhibitor	inhibitor	non-inhibitor	Training
123831	CN(C)C(=NCCC[C@H](N)C(=O)O)N	non-inhibitor	non-inhibitor	non-inhibitor	non-inhibitor	non-inhibitor	Training
123895	N[C@@H](CCCN=C(N)NO)C(=O)O	non-inhibitor	non-inhibitor	non-inhibitor	non-inhibitor	non-inhibitor	Training
124172	Clc1cccc2c(cccc12)S(=O)(=O)NCCCCCCc3ccccc3	inhibitor	inhibitor	inhibitor	non-inhibitor	inhibitor	Training
124432	OC(=O)[C@H]1C[C@@H](N1)C(=O)O	non-inhibitor	non-inhibitor	non-inhibitor	non-inhibitor	non-inhibitor	Training
126388	CN(CCN1CCCC1)CCc2ccc(Cl)c(Cl)c2	inhibitor	non-inhibitor	non-inhibitor	inhibitor	non-inhibitor	Training
127861	OC(=O)COc1cccc(c1)c2ocnc2c3oc(c4ccccc4)c(n3)c5ccccc5	inhibitor	non-inhibitor	non-inhibitor	inhibitor	non-inhibitor	Training
131747	NC1CCN(CC1)c2cccc(Cl)n2	inhibitor	non-inhibitor	non-inhibitor	inhibitor	non-inhibitor	Training
132846	FC(F)(F)c1cc(CO[C@H]2CCCN[C@H]2c3ccccc3)cc(c1)C(F)(F)F	inhibitor	inhibitor	inhibitor	inhibitor	inhibitor	Training
132862	CN=C(N)NCCC[C@H](N)C(=O)O	non-inhibitor	non-inhibitor	non-inhibitor	non-inhibitor	non-inhibitor	Training
134778	NC(=O)CCCCn1ccc(NC(=NCC(F)(F)F)N)n1	inhibitor	non-inhibitor	non-inhibitor	inhibitor	non-inhibitor	Training
145815	N[C@H](CCC(=O)N)C(=O)O	non-inhibitor	non-inhibitor	non-inhibitor	non-inhibitor	non-inhibitor	Training
149784	CCCCCC[C@@H]([C@@H](C)O)n1cnc2c(N)ncnc12	inhibitor	non-inhibitor	non-inhibitor	non-inhibitor	inhibitor	Training
149793	CCCCCC[C@@H]([C@H](C)O)n1cnc2c(N)ncnc12	non-inhibitor	non-inhibitor	non-inhibitor	non-inhibitor	non-inhibitor	Training
151582	C[C@@H]1O[C@H](C[C@H](N)[C@@H]1O)O[C@@H]2C[C@](O)(Cc3c(O)c4C(=O)c5ccccc5C(=O)c4c(O)c23)C(=O)C	inhibitor	non-inhibitor	non-inhibitor	non-inhibitor	non-inhibitor	Training
155806	COCc1nc2N(CC(C)C)C(=O)N(C)C(=O)c2[nH]1	inhibitor	non-inhibitor	non-inhibitor	non-inhibitor	non-inhibitor	Training
156314	CCCN(CCC)CCc1c[nH]c2ccc(cc12)C(=O)N	inhibitor	non-inhibitor	non-inhibitor	inhibitor	non-inhibitor	Training
156615	C[C@@H](N)Cc1cnc[nH]1	non-inhibitor	non-inhibitor	non-inhibitor	non-inhibitor	non-inhibitor	Training
157133	COCCOC(=O)C1=C(C)NC(=C([C@H]1c2cccc(c2)[N+](=O)[O-])C(=O)OC(C)C)C	inhibitor	inhibitor	inhibitor	non-inhibitor	inhibitor	Training
157702	CCOC(=O)C1=C(C)NC(=C([C@@H]1c2cccc(c2)[N+](=O)[O-])C(=O)OC)C	inhibitor	inhibitor	inhibitor	non-inhibitor	inhibitor	Training
158397	CC1=C(C[C@H](N)C(=O)O)C(=O)NO1	inhibitor	inhibitor	inhibitor	inhibitor	non-inhibitor	Training
158614	OC(=O)[C@@H]1CCCN[C@H]1C(=O)O	non-inhibitor	non-inhibitor	non-inhibitor	non-inhibitor	non-inhibitor	Training
164441	COC(=O)[C@H](N)CCCN=C(N)N[N+](=O)[O-]	non-inhibitor	non-inhibitor	non-inhibitor	non-inhibitor	non-inhibitor	Training
165627	N[C@H](CCCC(=O)O)C(=O)O	non-inhibitor	non-inhibitor	non-inhibitor	non-inhibitor	non-inhibitor	Training
166776	OC(=O)[C@@H]1[C@@H]2CC[C@@H](O2)[C@H]1C(=O)O	non-inhibitor	non-inhibitor	non-inhibitor	non-inhibitor	non-inhibitor	Training
179394	N[C@@H](CCP(=O)(O)O)C(=O)O	inhibitor	non-inhibitor	non-inhibitor	non-inhibitor	non-inhibitor	Training
181809	CC(=O)C[C@@H](C1=C(O)Oc2ccccc2C1=O)c3ccc(cc3)[N+](=O)[O-]	non-inhibitor	inhibitor	non-inhibitor	non-inhibitor	non-inhibitor	Training
184196	CC[C@]1(O)C(=O)OCC2=C1C=C3N(Cc4cc5ccccc5nc34)C2=O	inhibitor	non-inhibitor	non-inhibitor	non-inhibitor	non-inhibitor	Training
190901	CN([C@H](CN1CCCC1)c2ccccc2)C(=O)Cc3ccccc3	non-inhibitor	non-inhibitor	inhibitor	inhibitor	non-inhibitor	Training
201649	CN1C(=S)N(C)c2nc(CCCCc3nc4N(C)C(=S)N(C)C(=O)c4[nH]3)[nH]c2C1=O	non-inhibitor	non-inhibitor	non-inhibitor	non-inhibitor	inhibitor	Training
202478	CCCN1CCC[C@@H](C1)c2cccc(O)c2	non-inhibitor	non-inhibitor	non-inhibitor	non-inhibitor	non-inhibitor	Training
204966	C[N+](C)(C)CCOC(=O)CBr	non-inhibitor	non-inhibitor	non-inhibitor	non-inhibitor	non-inhibitor	Training
222304	NC(=O)Nc1n[nH]c(n1)c2ccccc2	inhibitor	non-inhibitor	non-inhibitor	non-inhibitor	non-inhibitor	Training
225054	CN1C(=O)N(C)c2nc(CCCCC(=O)O)[nH]c2C1=O	inhibitor	non-inhibitor	non-inhibitor	non-inhibitor	non-inhibitor	Training
225069	CN1C(=O)N(C)c2nc(CCNC(=O)c3ccccc3)[nH]c2C1=O	non-inhibitor	non-inhibitor	non-inhibitor	non-inhibitor	non-inhibitor	Training
225218	CN1C(=O)N(C)c2nc(CCC(=O)O)[nH]c2C1=O	non-inhibitor	non-inhibitor	non-inhibitor	non-inhibitor	non-inhibitor	Training
227424	C(Cc1ccccn1)N2CCCCCC2	non-inhibitor	non-inhibitor	non-inhibitor	non-inhibitor	non-inhibitor	Training
227445	Cc1ccc2OC(=C(O)C(=O)c2c1)c3ccccc3	inhibitor	non-inhibitor	non-inhibitor	non-inhibitor	non-inhibitor	Training
229459	CC(=O)Nc1ccc2c(c1)C(=Nc3ccc(cc3)C(=O)O)c4ccccc24	inhibitor	non-inhibitor	non-inhibitor	non-inhibitor	non-inhibitor	Training
229726	CCn1c(CCCc2nc3N(C)C(=O)N(C)C(=O)c3[nH]2)nc4N(C)C(=O)N(C)C(=O)c14	non-inhibitor	non-inhibitor	non-inhibitor	non-inhibitor	non-inhibitor	Training
231503	NC(=NCC(=O)O)Cc1ccccc1	non-inhibitor	non-inhibitor	non-inhibitor	non-inhibitor	non-inhibitor	Training
231992	Cc1ccc(CCCC(=O)O)cc1C	non-inhibitor	non-inhibitor	non-inhibitor	non-inhibitor	non-inhibitor	Training
234105	COc1cc2CC[C@H](NC(=O)C)C3=CC(=O)C(=CC=C3c2c(OC)c1OC)O	non-inhibitor	non-inhibitor	non-inhibitor	non-inhibitor	non-inhibitor	Training
235577	OC(=O)c1ccc(Cc2ccccc2C(=O)O)cc1	non-inhibitor	non-inhibitor	non-inhibitor	non-inhibitor	non-inhibitor	Training
237303	CC(C)CNC1=C(NC=O)C(=O)N=C(N)N1	non-inhibitor	non-inhibitor	non-inhibitor	non-inhibitor	non-inhibitor	Training
237919	OC(=O)C1=CC(=O)N=C(N1)SCc2ccccc2	non-inhibitor	non-inhibitor	non-inhibitor	non-inhibitor	non-inhibitor	Training
240836	OC(=O)C1CC2(CC(C2)C(=O)O)C1	non-inhibitor	non-inhibitor	non-inhibitor	non-inhibitor	non-inhibitor	Training
241183	Clc1ccc(CSC2=NC=CC(=O)N2)cc1	non-inhibitor	non-inhibitor	non-inhibitor	non-inhibitor	non-inhibitor	Training
241841	NC1=NC(=O)NC(=C1)C(=O)O	non-inhibitor	non-inhibitor	non-inhibitor	non-inhibitor	non-inhibitor	Training
247621	CN1C(=O)N(C)c2nc(COCc3nc4N(C)C(=O)N(C)C(=O)c4[nH]3)[nH]c2C1=O	non-inhibitor	non-inhibitor	non-inhibitor	non-inhibitor	non-inhibitor	Training
248618	Clc1ccc(C=Nc2ccc3c(Cc4ccccc34)c2)c(Cl)c1	inhibitor	non-inhibitor	non-inhibitor	non-inhibitor	non-inhibitor	Training
250319	C(N1CCC2(CC1)SSC3(CCN(Cc4ccccc4)CC3)SS2)c5ccccc5	non-inhibitor	non-inhibitor	non-inhibitor	non-inhibitor	non-inhibitor	Training
259264	C1CC2CCC1CN(C2)C3c4ccccc4c5ccccc35	inhibitor	non-inhibitor	non-inhibitor	inhibitor	non-inhibitor	Training
260833	NC1=NC(=O)C2=C(NCN(C2)c3ccc(cc3)S(=O)(=O)N)N1	non-inhibitor	non-inhibitor	non-inhibitor	non-inhibitor	non-inhibitor	Training
261816	COc1cc(ccc1O)C2SCCCCCCCCCCSC(SCCCCCCCCCCS2)c3ccc(O)c(OC)c3	non-inhibitor	non-inhibitor	non-inhibitor	non-inhibitor	non-inhibitor	Training
261929	O=C1NC=C(CS(=O)(=O)CC2=CNC(=O)NC2=O)C(=O)N1	non-inhibitor	non-inhibitor	non-inhibitor	non-inhibitor	non-inhibitor	Training
262397	CN1C(=O)N(C)c2nc(CCS)[nH]c2C1=O	non-inhibitor	non-inhibitor	non-inhibitor	non-inhibitor	non-inhibitor	Training
262425	CN1C(=O)N(C)c2nc(CSCc3ccccc3)[nH]c2C1=O	non-inhibitor	non-inhibitor	non-inhibitor	non-inhibitor	non-inhibitor	Training
262428	CN1C(=O)N(C)c2nc(CCCc3ccc(cc3)[N+](=O)[O-])[nH]c2C1=O	non-inhibitor	non-inhibitor	non-inhibitor	non-inhibitor	non-inhibitor	Training
264064	Cc1cc(SCC(=O)c2ccccc2)nc3ccccc13	inhibitor	non-inhibitor	inhibitor	non-inhibitor	non-inhibitor	Training
265479	C(=Nc1cnc2ccccc2c1)c3ccc4ccccc4n3	inhibitor	non-inhibitor	non-inhibitor	non-inhibitor	non-inhibitor	Training
266034	OC(=O)C1C(C(C1C(=O)O)C(=O)O)C(=O)O	non-inhibitor	non-inhibitor	non-inhibitor	non-inhibitor	non-inhibitor	Training
267103	CN1C(=O)N(C)c2nc(CS(=O)(=O)Cc3nc4N(C)C(=O)N(C)C(=O)c4[nH]3)[nH]c2C1=O	non-inhibitor	non-inhibitor	non-inhibitor	non-inhibitor	non-inhibitor	Training
269048	O=C1Oc2cc(ccc2c3ccccc13)N=Cc4ccc5OCOc5c4	inhibitor	non-inhibitor	non-inhibitor	non-inhibitor	inhibitor	Training
271891	Nc1nc(N)c2nn(nc2n1)c3ccc(cc3)C(=O)O	non-inhibitor	non-inhibitor	non-inhibitor	non-inhibitor	non-inhibitor	Training
274453	OC(=O)CC(CC(=O)O)n1cccc1	non-inhibitor	non-inhibitor	non-inhibitor	non-inhibitor	non-inhibitor	Training
274945	[O-][N+](=O)c1ccc2c(Cc3cc(ccc23)N=Cc4ccc5OCOc5c4)c1	inhibitor	non-inhibitor	non-inhibitor	non-inhibitor	non-inhibitor	Training
275182	COc1cc2CCN(C)[C@H]3Cc4ccc(Oc5cc(C[C@H]6N(C)CCc7cc(OC)c(OC)c(Oc1cc23)c67)ccc5O)cc4	non-inhibitor	non-inhibitor	non-inhibitor	non-inhibitor	inhibitor	Training
276779	CC(=NCC(=O)O)c1ccccc1	inhibitor	non-inhibitor	non-inhibitor	inhibitor	non-inhibitor	Training
280863	O=C1N=C2C=CC=CC2=C1Nc3ccc(cc3)S(=O)(=O)Nc4nccs4	non-inhibitor	non-inhibitor	non-inhibitor	non-inhibitor	non-inhibitor	Training
280864	NS(=O)(=O)c1ccc(NC2=C3C=CC=CC3=NC2=O)cc1	non-inhibitor	non-inhibitor	non-inhibitor	non-inhibitor	non-inhibitor	Training
291778	CC(C)c1ccc(cc1)C(C2=C(O)Oc3ccccc3C2=O)C4=C(O)Oc5ccccc5C4=O	non-inhibitor	inhibitor	non-inhibitor	non-inhibitor	non-inhibitor	Training
314325	OC(=O)CSC1=NCCN1	non-inhibitor	non-inhibitor	non-inhibitor	non-inhibitor	non-inhibitor	Training
328505	OC(=O)C1=CNc2cc(OCc3ccccc3)ccc2C1=O	non-inhibitor	non-inhibitor	non-inhibitor	non-inhibitor	non-inhibitor	Training
330385	CSC1(SC2=NCCN2)SC3(NCCN3)S1	inhibitor	non-inhibitor	inhibitor	inhibitor	inhibitor	Training
333274	CC(C)N(Cc1ccccc1)S(=O)(=O)c2n[nH]c(n2)C(C)(C)C	non-inhibitor	inhibitor	non-inhibitor	non-inhibitor	non-inhibitor	Training
334321	NC1=C(N)C(=O)N=C(N1)SCC(=O)O	non-inhibitor	non-inhibitor	non-inhibitor	non-inhibitor	non-inhibitor	Training
340684	c1cncc(c1)c2cc([nH]n2)c3cc(n[nH]3)c4cccnc4	inhibitor	non-inhibitor	non-inhibitor	non-inhibitor	non-inhibitor	Training
342587	Nc1nc2c(nnn2c3cccc(Cl)c13)C(=O)NCc4cccs4	inhibitor	non-inhibitor	non-inhibitor	non-inhibitor	non-inhibitor	Training
398788	COc1cc2cc3N(C)CCc4cc(OC)c(OC)c(c2cc1OC)c34	inhibitor	inhibitor	inhibitor	inhibitor	inhibitor	Training
409514	Nc1ncnc2nc([nH]c12)N3CCN(CCO)CC3	non-inhibitor	non-inhibitor	non-inhibitor	non-inhibitor	non-inhibitor	Training
417855	O=C(CCN1CC2CCC(CC2)C1)c3cccs3	inhibitor	non-inhibitor	non-inhibitor	inhibitor	non-inhibitor	Training
418437	NCCCC1=C(NC(=NC1=O)N)c2ccccc2	non-inhibitor	non-inhibitor	non-inhibitor	non-inhibitor	non-inhibitor	Training
424103	CC1=Cc2ccc(OC(=O)c3ccc(cc3)N=C(N)N)cc2OC1=O	inhibitor	non-inhibitor	non-inhibitor	non-inhibitor	non-inhibitor	Training
432523	CC(=O)C=NCC(=O)O	non-inhibitor	non-inhibitor	non-inhibitor	non-inhibitor	non-inhibitor	Training
439224	NCCC(=O)N[C@@H](Cc1cnc[nH]1)C(=O)O	non-inhibitor	non-inhibitor	non-inhibitor	non-inhibitor	non-inhibitor	Training
439280	N[C@@H](Cc1c[nH]c2ccc(O)cc12)C(=O)O	non-inhibitor	non-inhibitor	non-inhibitor	non-inhibitor	non-inhibitor	Training
439647	Cc1ccc(cc1)S(=O)(=O)N[C@@H](Cc2ccccc2)C(=O)CCl	inhibitor	inhibitor	inhibitor	non-inhibitor	inhibitor	Training
440005	N[C@@H](CCCN=C(N)N[N+](=O)[O-])C(=O)O	non-inhibitor	non-inhibitor	non-inhibitor	non-inhibitor	non-inhibitor	Training
443372	CC(C)NC[C@H](O)c1ccc(O)c(O)c1	inhibitor	non-inhibitor	non-inhibitor	non-inhibitor	non-inhibitor	Training
445125	OC(=O)CCCC[C@H]1CCSS1	non-inhibitor	non-inhibitor	non-inhibitor	non-inhibitor	non-inhibitor	Training
446541	COc1c(C)c2COC(=O)c2c(O)c1C\C=C(/C)\CCC(=O)O	inhibitor	non-inhibitor	non-inhibitor	non-inhibitor	inhibitor	Training
446873	N[C@H](CP(=O)(O)O)C(=O)O	non-inhibitor	non-inhibitor	non-inhibitor	non-inhibitor	non-inhibitor	Training
448378	Nc1ncnc2c1ncn2[C@@H]3O[C@@H](CO)[C@H](O)[C@@H]3O	non-inhibitor	non-inhibitor	non-inhibitor	non-inhibitor	non-inhibitor	Training
452009	OC[C@@H]1NC[C@@H](O)[C@H]1O	non-inhibitor	non-inhibitor	non-inhibitor	non-inhibitor	non-inhibitor	Training
520491	CC(=NNc1ncnc2nc[nH]c12)C	inhibitor	non-inhibitor	non-inhibitor	non-inhibitor	non-inhibitor	Training
522083	OCCN(CCO)c1ncnc2nc[nH]c12	non-inhibitor	non-inhibitor	non-inhibitor	non-inhibitor	non-inhibitor	Training
550758	CN1CCN(CC1)C(=O)C	inhibitor	non-inhibitor	non-inhibitor	non-inhibitor	non-inhibitor	Training
574780	CN1CCN(CCc2ccc(Cl)c(Cl)c2)CC1	inhibitor	non-inhibitor	non-inhibitor	inhibitor	non-inhibitor	Training
637601	OC(=O)[C@H]1CCN1	non-inhibitor	non-inhibitor	non-inhibitor	non-inhibitor	non-inhibitor	Training
638340	CN1[C@@H]2CC(C[C@H]1[C@H]3O[C@@H]23)OC(=O)[C@@H](CO)c4ccccc4	non-inhibitor	non-inhibitor	non-inhibitor	non-inhibitor	non-inhibitor	Training
641266	C1CC[C@@H](NC1)c2cccnc2	inhibitor	inhibitor	inhibitor	inhibitor	non-inhibitor	Training
643497	CCN1CCC[C@@H]1CNC(=O)c2cc(ccc2OC)S(=O)(=O)N	non-inhibitor	non-inhibitor	non-inhibitor	non-inhibitor	non-inhibitor	Training
659840	O[C@@H]1CCCC[C@H]1N2CCC(CC2)c3ccccc3	non-inhibitor	non-inhibitor	non-inhibitor	inhibitor	non-inhibitor	Training
667429	N[C@H](Cc1ccc(Cl)cc1)C(=O)O	inhibitor	non-inhibitor	non-inhibitor	non-inhibitor	non-inhibitor	Training
667544	Oc1cc(O)c2C(=O)C[C@@H](Oc2c1)c3ccccc3	inhibitor	inhibitor	inhibitor	inhibitor	inhibitor	Training
673467	COc1c2C[C@@H](Oc2nc3ccccc13)[C@@](C)(O)CO	inhibitor	non-inhibitor	non-inhibitor	non-inhibitor	non-inhibitor	Training
673469	COc1c2C[C@H](Oc2nc3ccccc13)[C@@](C)(O)CO	inhibitor	non-inhibitor	non-inhibitor	non-inhibitor	non-inhibitor	Training
676034	COc1ccccc1C2=CC(=O)c3cc(O)ccc3O2	inhibitor	non-inhibitor	inhibitor	non-inhibitor	inhibitor	Training
676035	COc1cc(ccc1O)C2=CC(=O)c3ccccc3O2	inhibitor	inhibitor	inhibitor	inhibitor	inhibitor	Training
676299	COc1ccc2C(=O)C=C(Oc2c1O)c3ccccc3	inhibitor	inhibitor	inhibitor	non-inhibitor	non-inhibitor	Training
676306	COc1ccc2OC(=CC(=O)c2c1)c3ccc(O)cc3	inhibitor	inhibitor	inhibitor	inhibitor	inhibitor	Training
676309	Oc1ccc2C(=O)C=C(Oc2c1O)c3ccccc3O	inhibitor	inhibitor	inhibitor	inhibitor	non-inhibitor	Training
680063	CC(=O)[C@H]([C@H](N1CCOCC1)c2ccccc2)N3CCOCC3	non-inhibitor	non-inhibitor	non-inhibitor	non-inhibitor	non-inhibitor	Training
682802	CN=C1SN(C(=N1)c2ccccc2)c3ccccc3	inhibitor	inhibitor	inhibitor	inhibitor	inhibitor	Training
685688	O=C(CSc1ncnc2nc[nH]c12)c3ccccc3	inhibitor	non-inhibitor	non-inhibitor	non-inhibitor	non-inhibitor	Training
688029	COc1cc(ccc1O)[C@H](O)CO	non-inhibitor	non-inhibitor	non-inhibitor	non-inhibitor	non-inhibitor	Training
688042	Brc1ccc(cc1)[C@H]2CN3CCSC3=N2	inhibitor	non-inhibitor	non-inhibitor	non-inhibitor	non-inhibitor	Training
688100	COc1cc(ccc1O)[C@@H](O)CN	non-inhibitor	non-inhibitor	non-inhibitor	non-inhibitor	non-inhibitor	Training
688477	C[C@@H]1O[C@H]([C@H](O)[C@@H]1O)N2C=C(F)C(=O)NC2=O	non-inhibitor	non-inhibitor	non-inhibitor	non-inhibitor	non-inhibitor	Training
688844	COc1ccc(cc1OC)C2=C(O)C(=O)c3cc(C)ccc3O2	inhibitor	non-inhibitor	non-inhibitor	non-inhibitor	inhibitor	Training
700531	OC(=O)[C@H](Cc1cnc[nH]1)N2C(=O)c3ccccc3C2=O	non-inhibitor	non-inhibitor	non-inhibitor	non-inhibitor	non-inhibitor	Training
703684	Nc1c2[C@H](O)CCCc2nc3ccccc13	inhibitor	non-inhibitor	non-inhibitor	non-inhibitor	non-inhibitor	Training
716126	C1C[C@@H](C2=NCCN2)c3ccccc3C1	non-inhibitor	non-inhibitor	non-inhibitor	inhibitor	non-inhibitor	Training
716314	N[C@H](Cc1ccc(F)cc1)C(=O)O	non-inhibitor	non-inhibitor	non-inhibitor	non-inhibitor	non-inhibitor	Training
736172	COc1cc(ccc1O)[C@H](O)C(=O)O	non-inhibitor	non-inhibitor	non-inhibitor	non-inhibitor	non-inhibitor	Training
736879	O[C@@H](Cc1ccncc1)C(Cl)(Cl)Cl	inhibitor	inhibitor	inhibitor	non-inhibitor	inhibitor	Training
827422	COC(=O)[C@H](N)Cc1ccc(Cl)cc1	inhibitor	non-inhibitor	non-inhibitor	non-inhibitor	non-inhibitor	Training
843808	Fc1ccc2[nH]c3nc(SCC(=O)OCc4ccccc4)nnc3c2c1	inhibitor	inhibitor	inhibitor	non-inhibitor	inhibitor	Training
845245	Cc1cccc(NC(=O)CSc2n[nH]c(n2)c3ccncc3)c1	inhibitor	inhibitor	inhibitor	inhibitor	inhibitor	Training
845632	Cc1ccc(Cl)cc1N2CCN(CC2)S(=O)(=O)c3ccc4OCCOc4c3	non-inhibitor	inhibitor	inhibitor	non-inhibitor	non-inhibitor	Training
846376	CN(CCC#N)CC(=O)Nc1ccc(NC(=O)CN(C)CCC#N)cc1	non-inhibitor	non-inhibitor	non-inhibitor	non-inhibitor	non-inhibitor	Training
847473	OC(=O)CCn1nnc(n1)c2cccs2	non-inhibitor	non-inhibitor	non-inhibitor	non-inhibitor	non-inhibitor	Training
849465	Clc1ccc(cc1)C(N2CCN(Cc3ccncc3)CC2)c4nnnn4C5CCCC5	inhibitor	inhibitor	inhibitor	inhibitor	inhibitor	Training
850283	CCOc1ccc(cc1OCC)c2nnn(CC(=O)Nc3cc(OC)ccc3OC)n2	non-inhibitor	non-inhibitor	inhibitor	non-inhibitor	inhibitor	Training
850865	Cn1c(SCC(=O)NCc2ccc3OCOc3c2)nnc1c4cc5ccccc5cc4O	inhibitor	inhibitor	inhibitor	inhibitor	inhibitor	Training
852628	COc1ccc(OCc2nnc(SCC(=O)O)n2N)cc1	non-inhibitor	non-inhibitor	non-inhibitor	non-inhibitor	non-inhibitor	Training
856115	CN1C(=O)NC(=O)c2c1nc(NCC(=O)c3ccc(C)cc3)n2Cc4ccccc4	non-inhibitor	inhibitor	inhibitor	non-inhibitor	inhibitor	Training
858595	CC1CCCCN1c2nc(nc3ccccc23)c4ccncc4	inhibitor	inhibitor	inhibitor	inhibitor	inhibitor	Training
858640	CSc1nc(Oc2ccc(O)nn2)nc(n1)N(C)C	non-inhibitor	non-inhibitor	non-inhibitor	non-inhibitor	non-inhibitor	Training
859218	CC(C)OC(=O)C(C#N)c1nc2ccccc2nc1N3CCN(Cc4ccccc4)CC3	inhibitor	inhibitor	inhibitor	inhibitor	non-inhibitor	Training
859703	COc1cccc(c1)C(=O)Nc2ccc(cc2)c3oc(nn3)c4occc4	non-inhibitor	inhibitor	inhibitor	non-inhibitor	inhibitor	Training
860227	CCOC(=O)c1[nH]c2cc3OCOc3cc2c1NC(=O)CN4CCC5(CC4)OCCO5	inhibitor	non-inhibitor	non-inhibitor	non-inhibitor	non-inhibitor	Training
860472	CCOC(=O)c1[nH]c2cc3OCOc3cc2c1NC(=O)CN4CCc5ccccc5C4	inhibitor	inhibitor	inhibitor	inhibitor	inhibitor	Training
860691	CCN(CC)CCN1C(C(=C(O)C1=O)C(=O)c2cccc(OC)c2)c3ccccn3	non-inhibitor	non-inhibitor	non-inhibitor	non-inhibitor	non-inhibitor	Training
860889	CCCOc1ccc(cc1OC)C2N(CCN3CCOCC3)C(=O)C(=C2C(=O)c4occc4)O	non-inhibitor	non-inhibitor	non-inhibitor	non-inhibitor	non-inhibitor	Training
861108	CCOc1ccc(cc1)C(=O)C2=C(O)C(=O)N(CCOCCO)C2c3cccnc3	non-inhibitor	non-inhibitor	non-inhibitor	non-inhibitor	non-inhibitor	Training
861256	CCOC(=O)c1[nH]c2cc(OC)c(OC)cc2c1NC(=O)c3nonc3C	inhibitor	inhibitor	non-inhibitor	non-inhibitor	inhibitor	Training
861468	COc1cccc(c1)c2nnc3sc(nn23)c4ccc(C)cc4	inhibitor	inhibitor	inhibitor	non-inhibitor	inhibitor	Training
861630	Cn1nnc(NC(=O)c2occc2)n1	non-inhibitor	non-inhibitor	non-inhibitor	non-inhibitor	non-inhibitor	Training
861742	CCOC(=O)c1[nH]c2ccccc2c1NC(=O)c3nonc3C	inhibitor	non-inhibitor	non-inhibitor	non-inhibitor	inhibitor	Training
861762	Cc1n[nH]c(c2ccc(O)cc2O)c1c3ccc(Cl)cc3	inhibitor	inhibitor	inhibitor	inhibitor	inhibitor	Training
861899	Oc1ccc(c(O)c1)c2[nH]ncc2c3ccc(Cl)cc3	inhibitor	inhibitor	inhibitor	inhibitor	inhibitor	Training
861921	COc1ccc2c(c1)[nH]c3c(ncnc23)N4CCN(Cc5ccc6OCOc6c5)CC4	inhibitor	inhibitor	inhibitor	inhibitor	inhibitor	Training
862116	CCOC(=O)c1[nH]c2cc(OC)c(OC)cc2c1NC(=O)c3ccc4OCOc4c3	inhibitor	non-inhibitor	non-inhibitor	non-inhibitor	inhibitor	Training
862310	Cc1nc(SCC(=O)Nc2ccc3OCCOc3c2)c4oc5ccccc5c4n1	inhibitor	inhibitor	inhibitor	non-inhibitor	inhibitor	Training
863416	COc1ccc(cc1OC)C2=C(C)Oc3c(CN4CCN(CCO)CC4)c(O)ccc3C2=O	non-inhibitor	inhibitor	non-inhibitor	non-inhibitor	non-inhibitor	Training
863623	COc1ccccc1C2=C(C)Oc3c(CN4CCN(CCO)CC4)c(O)ccc3C2=O	non-inhibitor	non-inhibitor	non-inhibitor	non-inhibitor	non-inhibitor	Training
864189	CCOc1ccc(cc1)C2=[N+]([O-])C(C)(C)N(O)C2(C)C	non-inhibitor	non-inhibitor	non-inhibitor	non-inhibitor	non-inhibitor	Training
906176	OC[C@@H](O)CSc1ncnc2nc[nH]c12	non-inhibitor	non-inhibitor	non-inhibitor	non-inhibitor	non-inhibitor	Training
927899	O[C@@H]([C@@H]1C[C@@H]2CCN1C[C@H]2C=C)c3ccnc4ccccc34	non-inhibitor	non-inhibitor	non-inhibitor	inhibitor	non-inhibitor	Training
929209	C1CN[C@@H]2[C@H](C1)[C@H]3CC[C@@H]2[C@@H]4N3CCc5c4[nH]c6ccccc56	inhibitor	non-inhibitor	non-inhibitor	inhibitor	non-inhibitor	Training
941699	CCOC(=O)C1=C(C)NC(=C([C@@H]1c2cccc(Cl)c2Cl)C(=O)OC)C	inhibitor	inhibitor	inhibitor	non-inhibitor	inhibitor	Training
1103147	COc1cc2CC(C)(C)n3c(cc4nc5ccccc5nc34)c2cc1OC	inhibitor	non-inhibitor	non-inhibitor	non-inhibitor	inhibitor	Training
1152279	COc1cc2CCN3Cc4c(C[C@@H]3c2cc1O)ccc(OC)c4O	inhibitor	non-inhibitor	inhibitor	inhibitor	non-inhibitor	Training
1263681	C[C@@]12CC3C[C@@](C)(C1)CC(N)(C3)C2	non-inhibitor	non-inhibitor	inhibitor	inhibitor	non-inhibitor	Training
1398859	COc1cc2nc(nc(N)c2cc1OC)N3CCN(CC3)C(=O)[C@H]4CCCO4	non-inhibitor	non-inhibitor	non-inhibitor	non-inhibitor	non-inhibitor	Training
1549103	OC(=O)\C=C/c1cnc[nH]1	non-inhibitor	non-inhibitor	non-inhibitor	non-inhibitor	non-inhibitor	Training
1550101	C[N+]1(C)[C@@H]2CC[C@H]1CC(C2)OC(=O)[C@@H](CO)c3ccccc3	non-inhibitor	non-inhibitor	non-inhibitor	non-inhibitor	non-inhibitor	Training
1550579	N[C@H](CCP(=O)(O)O)C(=O)O	inhibitor	non-inhibitor	inhibitor	non-inhibitor	non-inhibitor	Training
2724160	CC(=C)[C@H]1CCC(=CC1)C(=O)O	non-inhibitor	non-inhibitor	non-inhibitor	non-inhibitor	non-inhibitor	Training
2733484	Oc1cc2CCCN(Cc2cc1O)C(=S)NCCc3ccc(Cl)cc3	inhibitor	inhibitor	inhibitor	inhibitor	inhibitor	Training
2735313	NCCCCCCCCCCNS(=O)(=O)c1cccc2c(Cl)cccc12	inhibitor	inhibitor	inhibitor	inhibitor	inhibitor	Training
3006797	CCCCCCCCCCCCCCCCCC(=O)O[C@H](CC(=O)O)C[N+](C)(C)C	non-inhibitor	non-inhibitor	non-inhibitor	non-inhibitor	non-inhibitor	Training
3032277	Nc1nc(N)c2nc(CNc3ccc(cc3)C(=O)N[C@H](CCC(=O)O)C(=O)O)cnc2n1	non-inhibitor	non-inhibitor	non-inhibitor	non-inhibitor	non-inhibitor	Training
3032576	COc1ccc2nccc([C@H](O)[C@H]3C[C@H]4CCN3C[C@@H]4C=C)c2c1	non-inhibitor	non-inhibitor	non-inhibitor	inhibitor	non-inhibitor	Training
3033769	CCN1CCC[C@H]1CNC(=O)c2c(O)c(Cl)cc(Cl)c2OC	inhibitor	inhibitor	inhibitor	inhibitor	non-inhibitor	Training
3035746	NC(=NCCc1ccc(I)cc1)SCCCc2cnc[nH]2	inhibitor	non-inhibitor	non-inhibitor	non-inhibitor	inhibitor	Training
3035842	C(C1CCNCC1)c2cnc[nH]2	non-inhibitor	non-inhibitor	non-inhibitor	non-inhibitor	non-inhibitor	Training
3035905	S=C(NC1CCCCC1)N2CCC(CC2)c3cnc[nH]3	inhibitor	inhibitor	inhibitor	inhibitor	inhibitor	Training
3036027	CN(CCc1ccc(Cl)c(Cl)c1)[C@H]2CCCC[C@H]2N3CCCC3	inhibitor	non-inhibitor	inhibitor	inhibitor	inhibitor	Training
3036222	C[C@@H]1[C@@H]2Cc3ccc(O)cc3[C@@]1(C)CCN2CC=C	inhibitor	non-inhibitor	non-inhibitor	inhibitor	non-inhibitor	Training
3036289	CN([C@@H]1CCCC[C@H]1N2CCCC2)C(=O)Cc3ccc(Cl)c(Cl)c3	non-inhibitor	non-inhibitor	non-inhibitor	inhibitor	inhibitor	Training
3082718	CN([C@H](CN1CCCC1)c2ccccc2)C(=O)Cc3ccc(Cl)c(Cl)c3	inhibitor	inhibitor	inhibitor	inhibitor	inhibitor	Training
3232611	CN(C)C(=O)c1ccc(cc1)c2cncnc2Nc3ccc(F)cc3	inhibitor	non-inhibitor	non-inhibitor	non-inhibitor	inhibitor	Training
3232615	O=C(Nc1ccccc1)N2CC3(CCN(CC3)C(=O)Oc4ccccc4)C2	inhibitor	non-inhibitor	non-inhibitor	non-inhibitor	inhibitor	Training
3232616	COc1ncc2N=CC(=O)N(CCC#N)c2n1	inhibitor	non-inhibitor	non-inhibitor	non-inhibitor	non-inhibitor	Training
3232618	Fc1cccc(c1)C(=O)N2CCC3(CC2)CCN(CC3)c4ccccc4	inhibitor	non-inhibitor	non-inhibitor	non-inhibitor	inhibitor	Training
3232620	COc1ccc(Oc2ncc3N=CC(=O)N(CCC#N)c3n2)cc1	inhibitor	non-inhibitor	non-inhibitor	non-inhibitor	inhibitor	Training
3232623	O=C1N(Cc2cccs2)c3nc(ncc3N=C1CCc4ccccc4)N5CCOCC5	inhibitor	inhibitor	non-inhibitor	non-inhibitor	non-inhibitor	Training
3232624	COc1cccc(CN2C(=O)C(=Nc3cnc(nc23)N(C)C)CCc4ccccc4)c1	inhibitor	inhibitor	inhibitor	non-inhibitor	inhibitor	Training
3232627	O=C1N(c2ccccc2)c3ncncc3N=C1c4cccs4	inhibitor	inhibitor	inhibitor	non-inhibitor	inhibitor	Training
3232633	CC1=Nc2cnc(nc2N(CCC#N)C1=O)N3CCOCC3	inhibitor	non-inhibitor	non-inhibitor	non-inhibitor	non-inhibitor	Training
3232644	Fc1cccc(NC(=O)N2CC[C@@]3(CCCN(C3)C(=O)c4cccc(F)c4)C2)c1	inhibitor	non-inhibitor	non-inhibitor	non-inhibitor	non-inhibitor	Training
3232646	CN1CCN(CC1)c2ncc3N=CC(=O)N(C)c3n2	inhibitor	non-inhibitor	non-inhibitor	non-inhibitor	non-inhibitor	Training
3232647	C1CC(CCN1)Nc2nc(nc3ccccc23)c4cocc4	inhibitor	non-inhibitor	non-inhibitor	inhibitor	non-inhibitor	Training
3232655	CN(C)C(=O)c1ccc(cc1)c2nc(c3ccccc3n2)n4ccnc4	inhibitor	non-inhibitor	inhibitor	inhibitor	inhibitor	Training
3232658	FC(F)(F)c1cc(cc(c1)C(F)(F)F)C(=O)N2CCC3(CCCN(C3)c4ccccn4)CC2	inhibitor	non-inhibitor	non-inhibitor	non-inhibitor	inhibitor	Training
3232659	CS(=O)(=O)N1CCC2(CCCN(C2)C(=O)Nc3ccccc3)CC1	inhibitor	non-inhibitor	non-inhibitor	non-inhibitor	non-inhibitor	Training
3232673	CC(=O)N1CCC2(CC1)CN(C2)c3ccncc3	non-inhibitor	non-inhibitor	non-inhibitor	non-inhibitor	non-inhibitor	Training
3232686	O=C(Nc1ccccc1)N2CC3(CCN(CC3)S(=O)(=O)c4ccccc4)C2	inhibitor	non-inhibitor	non-inhibitor	non-inhibitor	non-inhibitor	Training
3232688	CN(C)C(=O)c1ccc(cc1)c2ccc3ncnc(NCc4cnc(C)cn4)c3c2	inhibitor	non-inhibitor	non-inhibitor	non-inhibitor	non-inhibitor	Training
3232691	CN(Cc1occc1)c2cc(ncn2)c3ccccc3C(F)(F)F	inhibitor	non-inhibitor	inhibitor	non-inhibitor	non-inhibitor	Training
3232698	Cc1ccccc1c2cncnc2NCc3ccccc3	inhibitor	non-inhibitor	inhibitor	inhibitor	inhibitor	Training
3232700	CN1CCN(CC1)c2ncc3N=C(C(=O)N(CCC#N)c3n2)c4cccs4	inhibitor	non-inhibitor	non-inhibitor	non-inhibitor	non-inhibitor	Training
3232704	CN1CCN(CC1)c2cc(ncn2)c3ccccc3Cl	inhibitor	non-inhibitor	inhibitor	non-inhibitor	non-inhibitor	Training
3232705	CS(=O)(=O)Nc1cccc(c1)c2cncnc2n3ccnc3	inhibitor	non-inhibitor	non-inhibitor	non-inhibitor	inhibitor	Training
3232710	CN1CCN(CC1)c2ncc3N=C(C)C(=O)N(C)c3n2	inhibitor	non-inhibitor	non-inhibitor	non-inhibitor	non-inhibitor	Training
3232716	CS(=O)(=O)N1CCC2(CCCN(C2)c3ncccn3)CC1	inhibitor	non-inhibitor	non-inhibitor	inhibitor	non-inhibitor	Training
3232722	FC(F)(F)c1cc(cc(c1)C(F)(F)F)C(=O)N2CCC[C@@]3(CCN(Cc4ccncc4)C3)C2	inhibitor	inhibitor	inhibitor	inhibitor	inhibitor	Training
3232724	CN1C(=O)C(=Nc2cnc(nc12)N3CCNCC3)c4cn(C)c5ccccc45	inhibitor	inhibitor	inhibitor	non-inhibitor	inhibitor	Training
3232738	O=S(=O)(N1CCC2(CCCN(C2)c3ncccn3)CC1)c4ccccc4	inhibitor	inhibitor	inhibitor	inhibitor	inhibitor	Training
3232740	O=C(N1CCC2(CC1)CCN(CC2)c3cccc(c3)c4ccccc4)c5csnn5	inhibitor	non-inhibitor	non-inhibitor	non-inhibitor	non-inhibitor	Training
3232744	FC(F)(F)c1cc(cc(c1)C(F)(F)F)C(=O)N2CCC[C@@]3(CCN(Cc4ccc(cc4)C#N)C3)C2	inhibitor	non-inhibitor	non-inhibitor	non-inhibitor	inhibitor	Training
3232745	FC(F)(F)c1cc(cc(c1)C(F)(F)F)C(=O)N2CCC[C@@]3(CCN(Cc4ccccc4)C3)C2	inhibitor	non-inhibitor	non-inhibitor	inhibitor	inhibitor	Training
3232749	CC1=Nc2cnc(Oc3ccccc3)nc2N(CCC#N)C1=O	inhibitor	non-inhibitor	non-inhibitor	non-inhibitor	non-inhibitor	Training
3232760	COc1ccc(cc1)N2C(=O)C(=Nc3cnc(nc23)N4CCNCC4)c5cccc(c5)C#N	inhibitor	non-inhibitor	non-inhibitor	non-inhibitor	non-inhibitor	Training
3232766	Fc1ccc(cc1)C2=Nc3cnc(nc3N(Cc4cccs4)C2=O)N5CCOCC5	inhibitor	non-inhibitor	non-inhibitor	non-inhibitor	non-inhibitor	Training
3232767	O=C(N1CCC2(CC1)CCN(CC2)c3ccncc3)c4occc4	inhibitor	inhibitor	inhibitor	inhibitor	non-inhibitor	Training
3232776	COc1ccccc1CN2CC[C@@]3(CCCN(C3)C(=O)c4cc(cc(c4)C(F)(F)F)C(F)(F)F)C2	inhibitor	non-inhibitor	non-inhibitor	inhibitor	inhibitor	Training
3232777	CCNc1ncc2N=C(C(=O)N(CCc3ccccc3)c2n1)c4ccccc4	inhibitor	inhibitor	inhibitor	inhibitor	non-inhibitor	Training
3232798	COCCN1C(=O)C(=Nc2cnc(OCc3ccccc3)nc12)c4cccc(c4)C#N	inhibitor	inhibitor	non-inhibitor	non-inhibitor	inhibitor	Training
3232830	CC1=Nc2cnc(Oc3cccc(Cl)c3)nc2N(CCc4ccccc4)C1=O	inhibitor	non-inhibitor	inhibitor	non-inhibitor	non-inhibitor	Training
3232832	COc1ccc(CNc2ncnc3ccc(cc23)c4ccccc4CN(C)C)c(OC)c1	inhibitor	non-inhibitor	inhibitor	inhibitor	inhibitor	Training
3232846	C1CNC[C@@]2(C1)CCN(C2)c3ccccc3	inhibitor	non-inhibitor	non-inhibitor	inhibitor	non-inhibitor	Training
3232849	COc1ccc(Oc2ncc3N=C(CCc4ccccc4)C(=O)N(C5CC5)c3n2)cc1	inhibitor	inhibitor	inhibitor	non-inhibitor	inhibitor	Training
3232856	COc1ncc2N=CC(=O)N(C)c2n1	inhibitor	non-inhibitor	non-inhibitor	non-inhibitor	non-inhibitor	Training
3232859	O=C1C=Nc2cnc(Oc3ccccc3)nc2N1CCC#N	inhibitor	non-inhibitor	non-inhibitor	non-inhibitor	non-inhibitor	Training
3232865	O=C(N1CCC2(CCCN(Cc3ccc(cc3)C#N)C2)CC1)c4ccncc4	non-inhibitor	non-inhibitor	non-inhibitor	non-inhibitor	inhibitor	Training
3232870	CCNc1ncc2N=C(C(=O)N(Cc3cccc(OC)c3)c2n1)c4cn(C)c5ccccc45	inhibitor	non-inhibitor	non-inhibitor	non-inhibitor	inhibitor	Training
3232895	COc1ccc(CNc2cc(ncn2)c3ccccc3C)c(OC)c1	inhibitor	non-inhibitor	inhibitor	inhibitor	inhibitor	Training
3232898	CCNc1ncc2N=C(C(=O)N(Cc3ccc(F)cc3)c2n1)c4cc(F)cc(F)c4	inhibitor	non-inhibitor	non-inhibitor	non-inhibitor	non-inhibitor	Training
3232905	CC(C)CN1CC2(CCN(CC2)C(=O)c3occc3)C1	inhibitor	inhibitor	inhibitor	inhibitor	non-inhibitor	Training
3232914	Fc1cccc(c1)C(=O)N2CCC3(CCCN(C3)c4ccccn4)CC2	inhibitor	inhibitor	inhibitor	non-inhibitor	non-inhibitor	Training
3232915	COc1ccccc1CNc2ncncc2c3ccccc3CN(C)C	inhibitor	non-inhibitor	inhibitor	inhibitor	inhibitor	Training
3232930	Fc1cccc(NC(=O)N2CC[C@@]3(CCCN(C3)C(=O)c4occc4)C2)c1	inhibitor	non-inhibitor	non-inhibitor	non-inhibitor	inhibitor	Training
3232940	CC(=O)NCCNc1ncnc2ccc(cc12)c3c(C)onc3C	inhibitor	non-inhibitor	non-inhibitor	non-inhibitor	non-inhibitor	Training
3232941	COc1cccc(Nc2ncc3N=C(C(=O)N(CCC#N)c3n2)c4cn(C)c5ccccc45)c1	inhibitor	non-inhibitor	non-inhibitor	non-inhibitor	inhibitor	Training
3232943	COc1ccc(Oc2ncc3N=CC(=O)N(c4ccc(OC)cc4)c3n2)cc1	inhibitor	non-inhibitor	non-inhibitor	non-inhibitor	inhibitor	Training
3232948	COc1cccc(CN2C(=O)C(=Nc3cnc(nc23)N4CCOCC4)c5ccc(Cl)cc5)c1	inhibitor	non-inhibitor	non-inhibitor	non-inhibitor	non-inhibitor	Training
3232962	COc1ccc(CNc2cc(ncn2)c3ccccc3CN(C)C)c(OC)c1	inhibitor	non-inhibitor	non-inhibitor	inhibitor	non-inhibitor	Training
3232964	COc1ccc(NC(=O)N2CCCC3(CCN(CC3)C(=O)Oc4ccccc4)C2)cc1	inhibitor	inhibitor	non-inhibitor	non-inhibitor	inhibitor	Training
3232966	CN(C)Cc1ccccc1c2nc(N3CCOCC3)c4ccccc4n2	inhibitor	non-inhibitor	non-inhibitor	inhibitor	non-inhibitor	Training
3232967	COc1ccc(cc1)C2=Nc3cnc(nc3N(C)C2=O)N4CCN(C)CC4	inhibitor	non-inhibitor	non-inhibitor	non-inhibitor	non-inhibitor	Training
3232968	COc1ccc(cc1)N2C(=O)C(=Nc3cncnc23)c4cc(F)cc(F)c4	inhibitor	non-inhibitor	inhibitor	non-inhibitor	inhibitor	Training
3232984	Fc1cccc(c1)C(=O)N2CCC3(CCCN(Cc4ccncc4)C3)CC2	inhibitor	inhibitor	inhibitor	inhibitor	inhibitor	Training
3232990	O=C(N1CCC[C@@]2(CCN(C2)c3ccccc3)C1)c4cnccn4	inhibitor	non-inhibitor	non-inhibitor	non-inhibitor	inhibitor	Training
3232992	COc1ccccc1CNc2cc(ncn2)c3ccccc3CN(C)C	inhibitor	non-inhibitor	non-inhibitor	inhibitor	non-inhibitor	Training
3232993	Fc1ccc(CN2C(=O)C(=Nc3cnc(nc23)N4CCOCC4)c5cccs5)cc1	inhibitor	non-inhibitor	non-inhibitor	non-inhibitor	inhibitor	Training
3232998	CC1=Nc2cncnc2N(Cc3ccccc3)C1=O	inhibitor	inhibitor	inhibitor	non-inhibitor	non-inhibitor	Training
3233004	COC(=O)N1CCC2(CCCN(C2)c3ccc(cc3)c4ccccc4)CC1	inhibitor	inhibitor	non-inhibitor	non-inhibitor	non-inhibitor	Training
3233011	CN1C(=O)C(=Nc2cnc(Oc3ccccc3)nc12)c4cn(C)c5ccccc45	inhibitor	non-inhibitor	non-inhibitor	non-inhibitor	non-inhibitor	Training
3233022	COc1cccc(CN2C(=O)C(=Nc3cnc(OC)nc23)CCc4ccccc4)c1	inhibitor	inhibitor	inhibitor	non-inhibitor	inhibitor	Training
3233039	CC1=Nc2cnc(OCc3ccccc3)nc2N(CCC#N)C1=O	inhibitor	non-inhibitor	non-inhibitor	non-inhibitor	inhibitor	Training
3233045	Cc1cnc(CNc2ncnc3ccc(cc23)c4c(C)onc4C)cn1	inhibitor	non-inhibitor	non-inhibitor	non-inhibitor	inhibitor	Training
3233050	COc1ccccc1c2cncnc2NCc3ccccc3	inhibitor	non-inhibitor	non-inhibitor	inhibitor	inhibitor	Training
3233056	Clc1ccc(cc1)C2=Nc3cnc(Nc4ccccc4)nc3N(CCC#N)C2=O	inhibitor	non-inhibitor	non-inhibitor	non-inhibitor	non-inhibitor	Training
3233057	CN(C)Cc1ccccc1c2ccc3ncnc(NCc4cccs4)c3c2	inhibitor	non-inhibitor	inhibitor	inhibitor	inhibitor	Training
3233063	O=C1N(c2ccccc2)c3nc(ncc3N=C1CCc4ccccc4)N5CCNCC5	inhibitor	non-inhibitor	inhibitor	non-inhibitor	non-inhibitor	Training
3233065	COc1ccc(Oc2ncc3N=C(C)C(=O)N(C)c3n2)cc1	inhibitor	non-inhibitor	non-inhibitor	non-inhibitor	inhibitor	Training
3233077	CN(C)Cc1ccccc1c2cncnc2NCc3cccnc3	inhibitor	non-inhibitor	non-inhibitor	inhibitor	inhibitor	Training
3233078	Cc1cnc(CNc2ncncc2c3cocc3)cn1	inhibitor	non-inhibitor	non-inhibitor	non-inhibitor	inhibitor	Training
3233082	Fc1cccc(NC(=O)N2CCCC3(CCN(CC3)C(=O)c4cccc(F)c4)C2)c1	inhibitor	non-inhibitor	non-inhibitor	non-inhibitor	inhibitor	Training
3233085	Cn1cccc1C(=O)N2CCC[C@@]3(CCN(C3)c4ccccc4)C2	inhibitor	non-inhibitor	inhibitor	non-inhibitor	inhibitor	Training
3233091	Clc1cccc(Oc2ncc3N=CC(=O)N(CCC#N)c3n2)c1	inhibitor	non-inhibitor	non-inhibitor	non-inhibitor	non-inhibitor	Training
3233093	C1CNC[C@@]2(C1)CCN(C2)c3ncccn3	inhibitor	non-inhibitor	non-inhibitor	inhibitor	non-inhibitor	Training
3233097	COc1ncc2N=CC(=O)N(C[C@H]3CCCO3)c2n1	inhibitor	non-inhibitor	non-inhibitor	non-inhibitor	non-inhibitor	Training
3233099	O=C(Nc1ccccc1)N2CC[C@@]3(CCCN(C3)C(=O)Oc4ccccc4)C2	inhibitor	non-inhibitor	non-inhibitor	non-inhibitor	non-inhibitor	Training
3233100	Cc1cnc(CNc2cc(ncn2)c3cccc(NS(=O)(=O)C)c3)cn1	inhibitor	non-inhibitor	non-inhibitor	non-inhibitor	non-inhibitor	Training
3233101	Cc1onc(C)c1c2ccc3ncnc(NC4CCNCC4)c3c2	inhibitor	non-inhibitor	inhibitor	non-inhibitor	non-inhibitor	Training
3233104	COCCN1C(=O)C(=Nc2cnc(OC)nc12)C	inhibitor	non-inhibitor	non-inhibitor	non-inhibitor	non-inhibitor	Training
3233121	COCCNc1nc(nc2ccccc12)c3ccc(cc3)C(=O)N(C)C	inhibitor	non-inhibitor	non-inhibitor	non-inhibitor	non-inhibitor	Training
3233135	CS(=O)(=O)Nc1cccc(c1)c2nc(N3CCNCC3)c4ccccc4n2	inhibitor	non-inhibitor	non-inhibitor	inhibitor	non-inhibitor	Training
3233147	COc1ccc(CNc2ncncc2c3ccccc3CN(C)C)c(OC)c1	inhibitor	non-inhibitor	inhibitor	inhibitor	inhibitor	Training
3233158	O=C1C=Nc2cnc(nc2N1CCC#N)N3CCNCC3	inhibitor	non-inhibitor	non-inhibitor	non-inhibitor	non-inhibitor	Training
3233160	CC1=Nc2cncnc2N(Cc3ccccc3Cl)C1=O	inhibitor	inhibitor	inhibitor	non-inhibitor	inhibitor	Training
3233167	CS(=O)(=O)Nc1cccc(c1)c2nc(NCCN3CCOCC3)c4ccccc4n2	inhibitor	non-inhibitor	non-inhibitor	non-inhibitor	inhibitor	Training
3233188	Cc1cnc(CNc2nc(nc3ccccc23)c4cccc(NS(=O)(=O)C)c4)cn1	inhibitor	non-inhibitor	non-inhibitor	non-inhibitor	inhibitor	Training
3233197	Cc1cnc(CNc2cc(ncn2)c3cccc(c3)C#N)cn1	inhibitor	non-inhibitor	non-inhibitor	non-inhibitor	non-inhibitor	Training
3233201	COc1ccc(cc1)C(=O)N2CCC[C@@]3(CCN(C3)C(=O)Nc4ccccc4)C2	inhibitor	non-inhibitor	non-inhibitor	non-inhibitor	inhibitor	Training
3233203	CC(=O)N1CCC2(CCCN(C2)c3ccc(cc3)c4ccccc4)CC1	inhibitor	inhibitor	inhibitor	non-inhibitor	inhibitor	Training
3233210	O=C(N1CCC[C@@]2(CCN(Cc3ccncc3)C2)C1)c4ccncc4	inhibitor	inhibitor	inhibitor	inhibitor	inhibitor	Training
3233212	COc1ccc(cc1)C2=Nc3cnc(nc3N(CCC#N)C2=O)N4CCNCC4	inhibitor	non-inhibitor	non-inhibitor	non-inhibitor	non-inhibitor	Training
3233215	Fc1cccc(c1)C(=O)N2CCC[C@@]3(CCN(C3)c4ccccn4)C2	inhibitor	non-inhibitor	non-inhibitor	non-inhibitor	inhibitor	Training
3233222	CCNc1ncc2N=C(CCc3ccccc3)C(=O)N(Cc4cccc(OC)c4)c2n1	inhibitor	non-inhibitor	inhibitor	non-inhibitor	inhibitor	Training
3233229	CC(=O)NCCNc1ncncc1c2ccccc2C	inhibitor	non-inhibitor	non-inhibitor	non-inhibitor	inhibitor	Training
3233232	COc1ccc2[nH]cc(CCNc3ncncc3c4cccc(NS(=O)(=O)C)c4)c2c1	inhibitor	inhibitor	inhibitor	inhibitor	inhibitor	Training
3233238	O=C(N1CCC2(CC1)CCN(CC2)c3cccc(c3)c4ccccc4)c5occc5	inhibitor	non-inhibitor	inhibitor	non-inhibitor	non-inhibitor	Training
3233246	COCCN1C(=O)C(=Nc2cnc(nc12)N3CCN(C)CC3)c4cccs4	inhibitor	non-inhibitor	non-inhibitor	non-inhibitor	non-inhibitor	Training
3233249	COc1ncc2N=C(C)C(=O)N(C)c2n1	inhibitor	non-inhibitor	non-inhibitor	non-inhibitor	non-inhibitor	Training
3233253	FC(F)(F)c1cc(cc(c1)C(F)(F)F)C(=O)N2CCC[C@@]3(CCN(C3)C(=O)Nc4ccccc4)C2	inhibitor	non-inhibitor	non-inhibitor	inhibitor	non-inhibitor	Training
3233263	CN1CCN(CC1)c2ncc3N=C(C(=O)N(Cc4cccs4)c3n2)c5ccccc5	inhibitor	non-inhibitor	non-inhibitor	non-inhibitor	non-inhibitor	Training
3233267	COCCN1C(=O)C(=Nc2cnc(nc12)N3CCN(C)CC3)C	inhibitor	non-inhibitor	non-inhibitor	non-inhibitor	non-inhibitor	Training
3233277	O=C(N1CCC[C@@]2(CCN(Cc3ccncc3)C2)C1)c4cnccn4	inhibitor	inhibitor	inhibitor	non-inhibitor	inhibitor	Training
3233282	COc1ccc(cc1)N2C(=O)C(=Nc3cnc(nc23)N(C)C)c4cccs4	non-inhibitor	non-inhibitor	non-inhibitor	non-inhibitor	non-inhibitor	Training
3233283	COCCNc1ncncc1c2ccccc2OC	inhibitor	non-inhibitor	inhibitor	non-inhibitor	inhibitor	Training
3233289	CN1CCN(CC1)c2ncc3N=CC(=O)N(CCC#N)c3n2	inhibitor	non-inhibitor	non-inhibitor	non-inhibitor	non-inhibitor	Training
3233290	CN1CCN(CC1)c2ncnc3ccc(cc23)c4c(C)onc4C	inhibitor	non-inhibitor	non-inhibitor	non-inhibitor	inhibitor	Training
3233315	CN(C)C(=O)c1ccc(cc1)c2cncnc2NCc3cnc(C)cn3	inhibitor	non-inhibitor	non-inhibitor	non-inhibitor	inhibitor	Training
3233319	COc1ncc2N=C(C)C(=O)N(CCC#N)c2n1	inhibitor	non-inhibitor	non-inhibitor	non-inhibitor	non-inhibitor	Training
3233320	CN(C)Cc1ccccc1c2cc(ncn2)N(C)C	inhibitor	non-inhibitor	non-inhibitor	inhibitor	non-inhibitor	Training
3233321	Fc1cccc(NC(=O)N2CCCC3(CCN(CC3)C(=O)c4cc(cc(c4)C(F)(F)F)C(F)(F)F)C2)c1	inhibitor	non-inhibitor	non-inhibitor	non-inhibitor	inhibitor	Training
3233324	COc1cccc(CN2C(=O)C=Nc3cnc(OC)nc23)c1	inhibitor	non-inhibitor	inhibitor	non-inhibitor	inhibitor	Training
3233329	CS(=O)(=O)N1CCC2(CC1)CN(C2)C(=O)Nc3cccc(F)c3	inhibitor	inhibitor	non-inhibitor	non-inhibitor	non-inhibitor	Training
3233330	COc1ccc(cc1)C(=O)N2CCC[C@@]3(CCN(C3)c4cccc(c4)c5ccccc5)C2	inhibitor	non-inhibitor	inhibitor	non-inhibitor	inhibitor	Training
3233338	Cc1onc(C)c1C(=O)N2CCC[C@@]3(CCN(C3)c4cccc(c4)c5ccccc5)C2	inhibitor	non-inhibitor	non-inhibitor	inhibitor	inhibitor	Training
3233340	COc1ccc(cc1)N2C(=O)C(=Nc3cnc(nc23)N4CCOCC4)c5ccccc5	inhibitor	non-inhibitor	non-inhibitor	non-inhibitor	non-inhibitor	Training
3233351	Fc1cccc(NC(=O)N2CCCC3(CCN(CC3)C(=O)c4ccncc4)C2)c1	inhibitor	inhibitor	inhibitor	non-inhibitor	inhibitor	Training
3233353	CS(=O)(=O)N1CCC2(CCN(CC2)c3ccccc3)CC1	non-inhibitor	non-inhibitor	non-inhibitor	non-inhibitor	non-inhibitor	Training
3233359	COc1ccc(cc1)N2C(=O)C(=Nc3cnc(nc23)N4CCOCC4)C	inhibitor	non-inhibitor	non-inhibitor	non-inhibitor	non-inhibitor	Training
3233360	Fc1cccc(c1)C(=O)N2CCC3(CC2)CN(C3)c4cccc(c4)c5ccccc5	inhibitor	non-inhibitor	non-inhibitor	non-inhibitor	inhibitor	Training
3233368	CN1CCN(CC1)c2ncc3N=C(CCc4ccccc4)C(=O)N(CCC#N)c3n2	inhibitor	non-inhibitor	non-inhibitor	non-inhibitor	non-inhibitor	Training
3233376	CN1CCCC2(CCN(CC2)S(=O)(=O)c3ccccc3)C1	inhibitor	non-inhibitor	non-inhibitor	non-inhibitor	non-inhibitor	Training
3233380	COc1ncc2N=CC(=O)N(Cc3ccc(F)cc3)c2n1	inhibitor	non-inhibitor	inhibitor	non-inhibitor	inhibitor	Training
3233382	FC(F)(F)c1ccccc1c2cncnc2NCc3cccs3	inhibitor	non-inhibitor	inhibitor	inhibitor	inhibitor	Training
3233397	COc1cccc(CN2C(=O)C(=Nc3cnc(nc23)N(C)C)c4ccc(Cl)cc4)c1	inhibitor	non-inhibitor	inhibitor	non-inhibitor	non-inhibitor	Training
3233401	COc1ccc(cc1)N2C(=O)C(=Nc3cnc(nc23)N4CCNCC4)C	inhibitor	non-inhibitor	non-inhibitor	non-inhibitor	non-inhibitor	Training
3233423	CC(C)CN1CC[C@@]2(CCCN(C2)S(=O)(=O)c3ccccc3)C1	inhibitor	non-inhibitor	non-inhibitor	inhibitor	inhibitor	Training
3233430	Cc1onc(C)c1C(=O)N2CCC[C@@]3(CCN(C3)C(c4ccccc4)c5ccccc5)C2	inhibitor	non-inhibitor	non-inhibitor	non-inhibitor	inhibitor	Training
3233450	CN(C)C(=O)c1ccc(cc1)c2ccc3ncnc(NCCNC(=O)C)c3c2	inhibitor	non-inhibitor	non-inhibitor	non-inhibitor	non-inhibitor	Training
3233464	FC(F)(F)c1ccccc1c2ccc3ncnc(NC4CCNCC4)c3c2	inhibitor	non-inhibitor	inhibitor	non-inhibitor	non-inhibitor	Training
3233468	O=S(=O)(N1CCC[C@@]2(CCN(Cc3ccc(cc3)C#N)C2)C1)c4ccccc4	inhibitor	non-inhibitor	non-inhibitor	inhibitor	inhibitor	Training
3233472	CN(C)c1ncc2N=CC(=O)N(CCC#N)c2n1	inhibitor	non-inhibitor	non-inhibitor	non-inhibitor	non-inhibitor	Training
3233474	FC(F)(F)c1cc(cc(c1)C(F)(F)F)C(=O)N2CCC3(CCCN(C3)C(=O)Nc4ccccc4)CC2	inhibitor	non-inhibitor	non-inhibitor	non-inhibitor	inhibitor	Training
3233475	COc1ccc(cc1)N2C(=O)C(=Nc3cnc(nc23)N4CCNCC4)c5ccccc5	inhibitor	non-inhibitor	non-inhibitor	non-inhibitor	non-inhibitor	Training
3233476	COc1ccc(NC(=O)N2CC[C@@]3(CCCN(C3)C(=O)c4c(C)onc4C)C2)cc1	non-inhibitor	non-inhibitor	non-inhibitor	non-inhibitor	inhibitor	Training
3233481	CN1CCCC2(CCN(CC2)C(=O)c3cccc(F)c3)C1	inhibitor	inhibitor	inhibitor	non-inhibitor	non-inhibitor	Training
3233484	COCCN1C(=O)C(=Nc2cnc(nc12)N3CCN(C)CC3)c4ccccc4	inhibitor	non-inhibitor	non-inhibitor	non-inhibitor	non-inhibitor	Training
3233487	Fc1cc(F)cc(c1)C2=Nc3cnc(nc3N(C2=O)c4ccccc4)N5CCNCC5	inhibitor	non-inhibitor	non-inhibitor	non-inhibitor	non-inhibitor	Training
3233488	COc1ccc(CNc2ncncc2c3ccc(cc3)C(=O)N(C)C)c(OC)c1	inhibitor	non-inhibitor	inhibitor	inhibitor	inhibitor	Training
3233495	O=C1N(CCC#N)c2nc(ncc2N=C1c3cccc(c3)C#N)N4CCOCC4	inhibitor	non-inhibitor	non-inhibitor	non-inhibitor	non-inhibitor	Training
3233504	COc1ccc(cc1)C2=Nc3cnc(nc3N(Cc4cccc(OC)c4)C2=O)N5CCN(C)CC5	inhibitor	non-inhibitor	non-inhibitor	non-inhibitor	non-inhibitor	Training
3233511	COc1ccc(NC(=O)N2CCCC3(CCN(CC3)C(=O)c4cccn4C)C2)cc1	inhibitor	non-inhibitor	non-inhibitor	non-inhibitor	inhibitor	Training
3233523	COc1ccc(NC(=O)N2CC3(CCN(CC3)C(=O)c4cc(cc(c4)C(F)(F)F)C(F)(F)F)C2)cc1	non-inhibitor	non-inhibitor	non-inhibitor	non-inhibitor	inhibitor	Training
3233527	O=C1C=Nc2cnc(OCc3ccccc3)nc2N1CCC#N	inhibitor	non-inhibitor	non-inhibitor	non-inhibitor	non-inhibitor	Training
3233529	CN(C)c1ncc2N=C(C(=O)N(Cc3ccc(F)cc3)c2n1)c4ccccc4	inhibitor	non-inhibitor	non-inhibitor	non-inhibitor	non-inhibitor	Training
3233536	Cn1cccc1C(=O)N2CCC3(CCCN(C3)c4ccc(cc4)c5ccccc5)CC2	inhibitor	inhibitor	non-inhibitor	non-inhibitor	inhibitor	Training
3233543	CCNc1ncc2N=C(C(=O)N(Cc3ccc(F)cc3)c2n1)c4ccc(F)cc4	inhibitor	non-inhibitor	non-inhibitor	non-inhibitor	non-inhibitor	Training
3233546	CN1CCN(CC1)c2ncc3N=C(C(=O)N(c4ccccc4)c3n2)c5cn(C)c6ccccc56	inhibitor	non-inhibitor	non-inhibitor	non-inhibitor	inhibitor	Training
3233559	C(CN1CCOCC1)Nc2ncnc3ccc(cc23)c4cocc4	inhibitor	non-inhibitor	non-inhibitor	inhibitor	non-inhibitor	Training
3233561	CNc1ncncc1c2ccc(cc2)C(=O)N(C)C	inhibitor	non-inhibitor	inhibitor	non-inhibitor	inhibitor	Training
3233573	CN(C)C(=O)c1ccc(cc1)c2nccc(NCc3cccnc3)n2	inhibitor	non-inhibitor	non-inhibitor	non-inhibitor	inhibitor	Training
3233578	CN(C)C(=O)c1ccc(cc1)c2cc(ncn2)n3ccnc3	inhibitor	non-inhibitor	non-inhibitor	inhibitor	inhibitor	Training
3233579	CN(Cc1occc1)c2ncncc2c3cccc(c3)C#N	inhibitor	non-inhibitor	inhibitor	non-inhibitor	inhibitor	Training
3233581	Cn1cccc1C(=O)N2CCC3(CC2)CCN(CC3)c4cccc(c4)c5ccccc5	inhibitor	non-inhibitor	non-inhibitor	non-inhibitor	non-inhibitor	Training
3233582	CN1CCN(CC1)c2ncc3N=C(C(=O)N(C4CC4)c3n2)c5cc(F)cc(F)c5	inhibitor	inhibitor	non-inhibitor	non-inhibitor	non-inhibitor	Training
3233587	O=C(N1CCC2(CCCN(C2)c3ncccn3)CC1)c4csnn4	inhibitor	non-inhibitor	inhibitor	inhibitor	non-inhibitor	Training
3233595	COc1ccc2[nH]cc(CCNc3ncnc4ccc(cc34)c5ccccc5CN(C)C)c2c1	inhibitor	non-inhibitor	non-inhibitor	inhibitor	inhibitor	Training
3233601	Clc1ccc(cc1)C2=Nc3cnc(nc3N(CCC#N)C2=O)N4CCOCC4	inhibitor	non-inhibitor	non-inhibitor	non-inhibitor	non-inhibitor	Training
3233604	Cc1onc(C)c1c2ccc3ncnc(N4CCOCC4)c3c2	inhibitor	non-inhibitor	non-inhibitor	non-inhibitor	inhibitor	Training
3233607	O=C(N1CCC2(CCCN(C2)c3cccc(c3)c4ccccc4)CC1)c5ccncc5	inhibitor	inhibitor	inhibitor	inhibitor	inhibitor	Training
3233612	CNc1cc(ncn1)c2ccccc2CN(C)C	inhibitor	non-inhibitor	non-inhibitor	inhibitor	non-inhibitor	Training
3233620	Cc1cnc(CNc2ncncc2c3cccnc3)cn1	inhibitor	non-inhibitor	non-inhibitor	non-inhibitor	inhibitor	Training
3233654	COc1ccccc1CN2CC[C@@]3(CCCN(C3)S(=O)(=O)c4ccccc4)C2	inhibitor	non-inhibitor	non-inhibitor	inhibitor	inhibitor	Training
3233669	COc1ccc(cc1)C(=O)N2CCC3(CC2)CN(CC(C)C)C3	inhibitor	non-inhibitor	non-inhibitor	non-inhibitor	non-inhibitor	Training
3233671	O=C1N(CCC#N)c2nc(ncc2N=C1c3cccs3)N4CCNCC4	inhibitor	inhibitor	non-inhibitor	non-inhibitor	non-inhibitor	Training
3233675	COCCN1C(=O)C(=Nc2cnc(nc12)N3CCNCC3)c4ccccc4	inhibitor	inhibitor	non-inhibitor	non-inhibitor	non-inhibitor	Training
3233677	CN(C)Cc1ccccc1c2nccc(n2)N(C)C	inhibitor	non-inhibitor	non-inhibitor	inhibitor	inhibitor	Training
3233679	O=C(N1CCC[C@@]2(CCN(C2)c3ccccc3)C1)c4csnn4	inhibitor	non-inhibitor	inhibitor	non-inhibitor	inhibitor	Training
3233682	CN(C)Cc1ccccc1c2cc(NCc3cccs3)ncn2	inhibitor	non-inhibitor	non-inhibitor	inhibitor	inhibitor	Training
3233689	CN1C(=O)C(=Nc2cnc(Nc3ccccc3)nc12)c4ccccc4	inhibitor	non-inhibitor	inhibitor	non-inhibitor	non-inhibitor	Training
3233698	O=C(Nc1cccc(c1)C#N)N2CCCC3(CCN(CC3)C(=O)c4cnccn4)C2	inhibitor	non-inhibitor	non-inhibitor	non-inhibitor	non-inhibitor	Training
3233700	O=C1N(CCC#N)c2nc(ncc2N=C1c3ccccc3)N4CCNCC4	inhibitor	inhibitor	non-inhibitor	non-inhibitor	inhibitor	Training
3233712	Fc1cccc(c1)C(=O)N2CCC[C@@]3(CCN(Cc4ccc(cc4)C#N)C3)C2	inhibitor	non-inhibitor	non-inhibitor	inhibitor	inhibitor	Training
3233720	O=C(Oc1ccccc1)N2CCC3(CCN(CC3)C(c4ccccc4)c5ccccc5)CC2	inhibitor	non-inhibitor	non-inhibitor	non-inhibitor	inhibitor	Training
3233737	CCNc1ncc2N=C(C(=O)N(Cc3cccc(OC)c3)c2n1)c4ccc(OC)cc4	inhibitor	non-inhibitor	non-inhibitor	non-inhibitor	non-inhibitor	Training
3233764	CC(=O)NCCNc1ncnc2ccc(cc12)c3cccc(NS(=O)(=O)C)c3	inhibitor	non-inhibitor	non-inhibitor	non-inhibitor	inhibitor	Training
3233768	COc1ccc(CNc2nc(nc3ccccc23)c4ccc(cc4)C(=O)N(C)C)c(OC)c1	inhibitor	inhibitor	inhibitor	non-inhibitor	inhibitor	Training
3233769	Cc1ccccc1c2cncnc2NCc3cccnc3	inhibitor	non-inhibitor	inhibitor	inhibitor	inhibitor	Training
3233775	FC(F)(F)c1cc(CN2CC[C@@]3(CCCNC3)C2)cc(c1)C(F)(F)F	non-inhibitor	non-inhibitor	non-inhibitor	non-inhibitor	inhibitor	Training
3233787	O=C(Nc1cccc(c1)C#N)N2CC[C@@]3(CCCN(C3)C(=O)Oc4ccccc4)C2	non-inhibitor	non-inhibitor	non-inhibitor	non-inhibitor	inhibitor	Training
3233807	O=C(N1CCC[C@@]2(CCN(C2)c3cccc(c3)c4ccccc4)C1)c5ccncc5	inhibitor	inhibitor	inhibitor	inhibitor	inhibitor	Training
3233809	COc1ccc(Oc2ncc3N=C(C(=O)N(Cc4cccs4)c3n2)c5ccc(OC)cc5)cc1	inhibitor	inhibitor	non-inhibitor	non-inhibitor	inhibitor	Training
3233813	CN(Cc1occc1)c2ncncc2c3ccccc3Cl	inhibitor	inhibitor	inhibitor	inhibitor	inhibitor	Training
3233820	CC(C)NC(=O)N1CC[C@@]2(CCCN(C2)C(=O)Oc3ccccc3)C1	non-inhibitor	non-inhibitor	non-inhibitor	non-inhibitor	non-inhibitor	Training
3233827	COC(=O)N1CCC[C@@]2(CCN(C2)c3ccncc3)C1	non-inhibitor	non-inhibitor	non-inhibitor	non-inhibitor	inhibitor	Training
3233844	COc1ccc(cc1)C(=O)N2CCC[C@@]3(CCN(C3)c4ccccn4)C2	inhibitor	non-inhibitor	non-inhibitor	non-inhibitor	inhibitor	Training
3233853	COc1cccc(c1)c2ccc3ncnc(NC4CCNCC4)c3c2	inhibitor	non-inhibitor	inhibitor	non-inhibitor	non-inhibitor	Training
3233868	Cc1cnc(CNc2cc(ncn2)c3cocc3)cn1	inhibitor	non-inhibitor	non-inhibitor	non-inhibitor	non-inhibitor	Training
3233890	O=S(=O)(N1CCC2(CCN(CC2)c3ccncc3)CC1)c4ccccc4	inhibitor	inhibitor	inhibitor	inhibitor	non-inhibitor	Training
3233898	CN(C)C(=O)c1ccc(cc1)c2nc(NCc3cnc(C)cn3)c4ccccc4n2	inhibitor	non-inhibitor	non-inhibitor	non-inhibitor	non-inhibitor	Training
3233906	Cc1cnc(CNc2cc(ncn2)c3ccccc3Cl)cn1	inhibitor	non-inhibitor	non-inhibitor	non-inhibitor	non-inhibitor	Training
3233907	COc1ccc(cc1)N2C(=O)C(=Nc3cnc(nc23)N4CCNCC4)CCc5ccccc5	inhibitor	non-inhibitor	non-inhibitor	non-inhibitor	inhibitor	Training
3233913	O=C(N1CCC2(CC1)CN(C2)C(c3ccccc3)c4ccccc4)c5cnccn5	inhibitor	non-inhibitor	non-inhibitor	inhibitor	inhibitor	Training
3233921	CN1CCN(CC1)c2cc(ncn2)c3ccccc3C	inhibitor	non-inhibitor	non-inhibitor	non-inhibitor	non-inhibitor	Training
3233927	CC(=O)NCCNc1nc(nc2ccccc12)c3ccccc3C(F)(F)F	inhibitor	non-inhibitor	non-inhibitor	inhibitor	non-inhibitor	Training
3233934	COc1ccccc1c2nc(N3CCN(C)CC3)c4ccccc4n2	inhibitor	non-inhibitor	non-inhibitor	non-inhibitor	non-inhibitor	Training
3233942	O=C(Oc1ccccc1)N2CCC[C@@]3(CCN(Cc4ccc(cc4)C#N)C3)C2	inhibitor	non-inhibitor	non-inhibitor	inhibitor	inhibitor	Training
3233946	CN(C)C(=O)c1ccc(cc1)c2ccc3ncnc(N(C)C)c3c2	inhibitor	inhibitor	non-inhibitor	non-inhibitor	non-inhibitor	Training
3233948	CS(=O)(=O)N1CCC2(CC1)CN(C2)c3ccc(cc3)c4ccccc4	non-inhibitor	non-inhibitor	non-inhibitor	non-inhibitor	non-inhibitor	Training
3233981	CN1C(=O)C(=Nc2cnc(Oc3ccccc3)nc12)C	inhibitor	non-inhibitor	non-inhibitor	non-inhibitor	non-inhibitor	Training
3233987	COc1ccc(cc1)C(=O)N2CCC3(CCCN(C3)c4cccc(c4)c5ccccc5)CC2	inhibitor	inhibitor	inhibitor	non-inhibitor	inhibitor	Training
3234011	COc1ccc(cc1)N2C(=O)C=Nc3cnc(nc23)N4CCN(C)CC4	inhibitor	non-inhibitor	non-inhibitor	non-inhibitor	non-inhibitor	Training
3234018	COc1ccc(CNc2ccnc(n2)c3ccccc3CN(C)C)c(OC)c1	inhibitor	non-inhibitor	non-inhibitor	inhibitor	inhibitor	Training
3234023	CN1CCN(CC1)c2cc(ncn2)c3ccccc3C(F)(F)F	inhibitor	non-inhibitor	inhibitor	non-inhibitor	non-inhibitor	Training
3234024	Cn1cccc1C(=O)N2CCC3(CCCN(Cc4ccc(cc4)C#N)C3)CC2	inhibitor	non-inhibitor	non-inhibitor	non-inhibitor	non-inhibitor	Training
3234027	O=C(N1CCC2(CC1)CN(C2)C(c3ccccc3)c4ccccc4)c5ccncc5	inhibitor	inhibitor	non-inhibitor	inhibitor	inhibitor	Training
3234030	CNc1ncncc1c2ccccc2CN(C)C	inhibitor	non-inhibitor	non-inhibitor	non-inhibitor	inhibitor	Training
3234035	CCNc1ncc2N=C(C)C(=O)N(c3ccc(OC)cc3)c2n1	inhibitor	non-inhibitor	non-inhibitor	non-inhibitor	non-inhibitor	Training
3234036	Cc1onc(C)c1C(=O)N2CCC3(CCCN(C3)C(=O)Nc4cccc(F)c4)CC2	inhibitor	non-inhibitor	non-inhibitor	non-inhibitor	non-inhibitor	Training
3234037	C1CC(CCN1)Nc2ncnc3ccc(cc23)c4cccnc4	inhibitor	non-inhibitor	non-inhibitor	non-inhibitor	non-inhibitor	Training
3234038	O=C(Oc1ccccc1)N2CCC[C@@]3(CCN(C3)C(c4ccccc4)c5ccccc5)C2	inhibitor	non-inhibitor	non-inhibitor	inhibitor	inhibitor	Training
3234041	CN(C)Cc1ccccc1c2cc(NC3CC3)ncn2	inhibitor	non-inhibitor	non-inhibitor	inhibitor	inhibitor	Training
3234057	O=S(=O)(N1CCC2(CCCN(C2)c3ccncc3)CC1)c4ccccc4	inhibitor	inhibitor	inhibitor	inhibitor	inhibitor	Training
3234058	O=C(Oc1ccccc1)N2CCC[C@@]3(CCN(C3)c4ncccn4)C2	inhibitor	inhibitor	inhibitor	non-inhibitor	non-inhibitor	Training
3234060	CN(C)C(=O)c1ccc(cc1)c2ccc3ncnc(NC4CC4)c3c2	inhibitor	non-inhibitor	non-inhibitor	non-inhibitor	inhibitor	Training
3234061	CS(=O)(=O)N1CCC2(CCCN(Cc3ccncc3)C2)CC1	inhibitor	inhibitor	inhibitor	inhibitor	inhibitor	Training
3234064	CCNc1ncc2N=C(C)C(=O)N(CCC#N)c2n1	inhibitor	non-inhibitor	non-inhibitor	non-inhibitor	non-inhibitor	Training
3234068	O=C(Oc1ccccc1)N2CCC3(CC2)CCN(CC3)c4cccc(c4)c5ccccc5	inhibitor	non-inhibitor	non-inhibitor	non-inhibitor	inhibitor	Training
3234072	COc1ncc2N=C(C)C(=O)N(C[C@H]3CCCO3)c2n1	inhibitor	non-inhibitor	non-inhibitor	non-inhibitor	non-inhibitor	Training
3234077	COc1ccc(cc1)N2C(=O)C=Nc3cnc(nc23)N4CCOCC4	inhibitor	non-inhibitor	non-inhibitor	non-inhibitor	non-inhibitor	Training
3234082	CN(C)Cc1ccccc1c2cc(Nc3ccccc3)ncn2	inhibitor	non-inhibitor	non-inhibitor	inhibitor	non-inhibitor	Training
3234089	O=C(N1CCC2(CCCN(C2)c3ccncc3)CC1)c4occc4	non-inhibitor	non-inhibitor	non-inhibitor	non-inhibitor	non-inhibitor	Training
3234093	CNc1cc(ncn1)c2ccccc2C(F)(F)F	inhibitor	non-inhibitor	non-inhibitor	non-inhibitor	inhibitor	Training
3234097	O=C(N1CCC[C@@]2(CCN(C2)c3cccc(c3)c4ccccc4)C1)c5csnn5	inhibitor	inhibitor	inhibitor	non-inhibitor	inhibitor	Training
3234101	COCCN1C(=O)C(=Nc2cnc(Oc3ccccc3)nc12)CCc4ccccc4	inhibitor	inhibitor	inhibitor	non-inhibitor	inhibitor	Training
3234113	Cc1cccc(CNc2nc(nc3ccccc23)c4cccc(NS(=O)(=O)C)c4)c1	inhibitor	inhibitor	inhibitor	inhibitor	inhibitor	Training
3234121	CCNc1ncc2N=C(C(=O)N(Cc3ccc(F)cc3)c2n1)c4ccc(Cl)cc4	inhibitor	non-inhibitor	non-inhibitor	non-inhibitor	non-inhibitor	Training
3234122	Fc1cccc(c1)C(=O)N2CCC3(CC2)CCN(CC3)c4cccc(c4)c5ccccc5	inhibitor	non-inhibitor	non-inhibitor	non-inhibitor	inhibitor	Training
3234126	COCCN1C(=O)C(=Nc2cnc(Nc3ccccc3)nc12)c4cccs4	inhibitor	non-inhibitor	non-inhibitor	non-inhibitor	inhibitor	Training
3234133	Fc1cccc(c1)C(=O)N2CCC3(CCCN(C3)C(=O)Nc4ccccc4)CC2	inhibitor	non-inhibitor	inhibitor	non-inhibitor	non-inhibitor	Training
3234137	COc1ccc(NC(=O)N2CCC3(CC2)CCN(CC3)C(=O)c4occc4)cc1	inhibitor	non-inhibitor	non-inhibitor	non-inhibitor	non-inhibitor	Training
3234144	Cc1ccccc1c2ccc3ncnc(NCc4cccnc4)c3c2	inhibitor	inhibitor	inhibitor	inhibitor	inhibitor	Training
3234148	COc1ccccc1c2nc(NCCNC(=O)C)c3ccccc3n2	inhibitor	non-inhibitor	non-inhibitor	inhibitor	non-inhibitor	Training
3234151	O=C1N(CCc2ccccc2)c3nc(ncc3N=C1CCc4ccccc4)N5CCOCC5	inhibitor	inhibitor	inhibitor	non-inhibitor	non-inhibitor	Training
3234182	COC(=O)N1CCC2(CCN(CC2)C(=O)Nc3cccc(F)c3)CC1	inhibitor	non-inhibitor	inhibitor	inhibitor	non-inhibitor	Training
3234183	Cn1cccc1C(=O)N2CCC[C@@]3(CCN(C3)c4cccc(c4)c5ccccc5)C2	inhibitor	non-inhibitor	inhibitor	non-inhibitor	inhibitor	Training
3234205	COC(=O)N1CCC[C@@]2(CCN(C2)C(=O)Nc3ccccc3)C1	inhibitor	non-inhibitor	non-inhibitor	non-inhibitor	non-inhibitor	Training
3234209	Cc1onc(C)c1C(=O)N2CCC[C@@]3(CCN(Cc4ccc(cc4)C#N)C3)C2	non-inhibitor	non-inhibitor	non-inhibitor	non-inhibitor	non-inhibitor	Training
3234212	Cc1onc(C)c1C(=O)N2CCC3(CCN(Cc4nccs4)CC3)CC2	inhibitor	non-inhibitor	non-inhibitor	non-inhibitor	non-inhibitor	Training
3234222	CN(C)Cc1ccccc1c2ccc3ncnc(NCc4cccc(C)c4)c3c2	inhibitor	non-inhibitor	non-inhibitor	inhibitor	inhibitor	Training
3234230	Cn1cc(C2=Nc3cnc(nc3N(C2=O)c4ccccc4)N5CCNCC5)c6ccccc16	inhibitor	non-inhibitor	non-inhibitor	non-inhibitor	non-inhibitor	Training
3234236	Cc1ccccc1c2cc(NCCN3CCOCC3)ncn2	inhibitor	non-inhibitor	non-inhibitor	non-inhibitor	non-inhibitor	Training
3234248	CS(=O)(=O)N1CCC[C@@]2(CCN(C2)C(c3ccccc3)c4ccccc4)C1	inhibitor	non-inhibitor	inhibitor	inhibitor	inhibitor	Training
3234273	FC(F)(F)c1cc(cc(c1)C(F)(F)F)C(=O)N2CCC[C@@]3(CCN(Cc4nccs4)C3)C2	inhibitor	non-inhibitor	non-inhibitor	non-inhibitor	inhibitor	Training
3234279	COc1ccccc1CN2CC3(CCN(CC3)S(=O)(=O)C)C2	non-inhibitor	non-inhibitor	non-inhibitor	non-inhibitor	non-inhibitor	Training
3234281	Cc1onc(C)c1C(=O)N2CCC3(CC2)CCN(CC3)c4cccc(c4)c5ccccc5	non-inhibitor	non-inhibitor	non-inhibitor	non-inhibitor	non-inhibitor	Training
3234285	COc1ccccc1CNc2cc(ncn2)c3cocc3	inhibitor	non-inhibitor	inhibitor	inhibitor	inhibitor	Training
3234295	Fc1cccc(c1)C(=O)N2CCC[C@@]3(CCN(C3)c4ncccn4)C2	inhibitor	non-inhibitor	non-inhibitor	inhibitor	non-inhibitor	Training
3234297	CC(C)NC(=O)N1CCCC2(CCN(CC2)C(=O)c3c(C)onc3C)C1	non-inhibitor	non-inhibitor	non-inhibitor	non-inhibitor	non-inhibitor	Training
3234299	C1CN(CCN1)c2nc(nc3ccccc23)c4ccc5OCOc5c4	inhibitor	non-inhibitor	non-inhibitor	inhibitor	inhibitor	Training
3234307	CN1C(=O)C(=Nc2cnc(Nc3ccccc3)nc12)c4ccc(F)cc4	inhibitor	non-inhibitor	non-inhibitor	non-inhibitor	non-inhibitor	Training
3234309	COCCNc1cc(ncn1)c2ccccc2C(F)(F)F	inhibitor	non-inhibitor	inhibitor	non-inhibitor	non-inhibitor	Training
3234310	COc1cccc(CN2C(=O)C=Nc3cnc(Oc4ccccc4)nc23)c1	inhibitor	inhibitor	inhibitor	non-inhibitor	inhibitor	Training
3234312	FC(F)(F)c1cc(cc(c1)C(F)(F)F)C(=O)N2CCC[C@@]3(CCN(C3)C(=O)Nc4cccc(c4)C#N)C2	non-inhibitor	non-inhibitor	non-inhibitor	non-inhibitor	non-inhibitor	Training
3234315	Fc1cccc(NC(=O)N2CC3(CCN(CC3)C(=O)Oc4ccccc4)C2)c1	inhibitor	non-inhibitor	non-inhibitor	non-inhibitor	inhibitor	Training
3234361	Cc1cnc(CNc2ccnc(n2)c3ccccc3C)cn1	inhibitor	non-inhibitor	non-inhibitor	non-inhibitor	non-inhibitor	Training
3234367	COCCN1C(=O)C(=Nc2cnc(nc12)N3CCOCC3)c4cc(F)cc(F)c4	inhibitor	non-inhibitor	non-inhibitor	non-inhibitor	non-inhibitor	Training
3234374	COc1ccc(Oc2ncc3N=C(C)C(=O)N(Cc4cccc(OC)c4)c3n2)cc1	inhibitor	inhibitor	inhibitor	non-inhibitor	inhibitor	Training
3234378	O=C(N1CCC2(CCCN(C2)c3cccc(c3)c4ccccc4)CC1)c5cnccn5	inhibitor	inhibitor	inhibitor	non-inhibitor	inhibitor	Training
3234402	O=C1N(Cc2cccs2)c3nc(ncc3N=C1c4cccs4)N5CCOCC5	inhibitor	non-inhibitor	non-inhibitor	non-inhibitor	inhibitor	Training
3234409	CN(C)C(=O)c1ccc(cc1)c2cc(NCc3cccs3)ncn2	inhibitor	non-inhibitor	non-inhibitor	non-inhibitor	non-inhibitor	Training
3234426	COc1ccc(cc1)C(=O)N2CCC[C@@]3(CCN(C3)C(=O)NC(C)C)C2	inhibitor	non-inhibitor	non-inhibitor	non-inhibitor	non-inhibitor	Training
3234434	CN(C)Cc1ccccc1c2cncnc2NCc3ccccc3	inhibitor	non-inhibitor	non-inhibitor	inhibitor	inhibitor	Training
3234438	COCC(=O)N1CCC[C@@]2(CCN(C2)C(=O)Nc3cccc(c3)C#N)C1	non-inhibitor	non-inhibitor	non-inhibitor	non-inhibitor	non-inhibitor	Training
3234453	Cn1cccc1C(=O)N2CCC3(CC2)CCN(CC3)c4ccccc4	inhibitor	non-inhibitor	non-inhibitor	non-inhibitor	inhibitor	Training
3234454	O=C(N1CCC2(CCCN(Cc3nccs3)C2)CC1)c4cnccn4	inhibitor	inhibitor	inhibitor	inhibitor	inhibitor	Training
3234466	Fc1cccc(NC(=O)N2CCCC3(CCN(CC3)C(=O)c4csnn4)C2)c1	inhibitor	non-inhibitor	inhibitor	non-inhibitor	inhibitor	Training
3234486	COc1ccccc1c2nccc(NCc3cnc(C)cn3)n2	inhibitor	non-inhibitor	non-inhibitor	non-inhibitor	non-inhibitor	Training
3234493	Cn1cccc1C(=O)N2CCC3(CC2)CCN(CC3)c4ccc(cc4)c5ccccc5	inhibitor	non-inhibitor	non-inhibitor	non-inhibitor	inhibitor	Training
3234517	COCC(=O)N1CCC2(CC1)CN(Cc3nccs3)C2	non-inhibitor	non-inhibitor	non-inhibitor	non-inhibitor	non-inhibitor	Training
3234527	Fc1ccc(CN2C(=O)C(=Nc3cnc(nc23)N4CCOCC4)c5ccc(Cl)cc5)cc1	non-inhibitor	non-inhibitor	non-inhibitor	non-inhibitor	non-inhibitor	Training
3234530	COc1ccc(cc1)N2C(=O)C(=Nc3cnc(nc23)N4CCNCC4)c5ccc(F)cc5	inhibitor	non-inhibitor	non-inhibitor	non-inhibitor	non-inhibitor	Training
3234535	CNc1ccnc(n1)c2ccccc2CN(C)C	inhibitor	non-inhibitor	non-inhibitor	inhibitor	non-inhibitor	Training
3234537	Fc1ccc(CN2C(=O)C=Nc3cnc(Oc4ccccc4)nc23)cc1	inhibitor	inhibitor	inhibitor	non-inhibitor	non-inhibitor	Training
3234539	Fc1cccc(c1)C(=O)N2CCC[C@@]3(CCN(Cc4ccccc4)C3)C2	inhibitor	non-inhibitor	non-inhibitor	inhibitor	inhibitor	Training
3234542	CN1CCN(CC1)c2ncc3N=C(C)C(=O)N(C[C@H]4CCCO4)c3n2	inhibitor	non-inhibitor	non-inhibitor	non-inhibitor	non-inhibitor	Training
3234563	COc1ccc(cc1)C2=Nc3cnc(nc3N(C4CC4)C2=O)N5CCN(C)CC5	inhibitor	non-inhibitor	non-inhibitor	non-inhibitor	non-inhibitor	Training
3234567	COc1ccc(cc1)N2C(=O)C(=Nc3cnc(nc23)N4CCNCC4)c5cc(F)cc(F)c5	inhibitor	non-inhibitor	non-inhibitor	non-inhibitor	non-inhibitor	Training
3234591	COc1ccc(CNc2ncnc3ccc(cc23)c4c(C)onc4C)c(OC)c1	inhibitor	non-inhibitor	inhibitor	inhibitor	inhibitor	Training
3234612	O=C(N1CCC[C@@]2(CCN(C2)C(c3ccccc3)c4ccccc4)C1)c5cnccn5	inhibitor	non-inhibitor	non-inhibitor	inhibitor	inhibitor	Training
3234625	COc1ccc(Oc2ncc3N=C(C)C(=O)N(CCC#N)c3n2)cc1	inhibitor	non-inhibitor	non-inhibitor	non-inhibitor	inhibitor	Training
3234627	CN1CCN(CC1)c2ncc3N=C(C(=O)N(C)c3n2)c4ccccc4	inhibitor	non-inhibitor	non-inhibitor	non-inhibitor	non-inhibitor	Training
3234628	CN(C)C(=O)c1ccc(cc1)c2cc(NCc3cccnc3)ncn2	inhibitor	non-inhibitor	non-inhibitor	non-inhibitor	inhibitor	Training
3234630	COc1ccc(Oc2ncc3N=C(CCc4ccccc4)C(=O)N(C[C@H]5CCCO5)c3n2)cc1	inhibitor	inhibitor	inhibitor	non-inhibitor	inhibitor	Training
3234640	COc1cccc(CN2C(=O)C(=Nc3cnc(Oc4cccc(Cl)c4)nc23)C)c1	inhibitor	inhibitor	inhibitor	non-inhibitor	inhibitor	Training
3234648	CN(C)Cc1ccccc1c2ccc3ncnc(NCc4ccccc4)c3c2	inhibitor	non-inhibitor	non-inhibitor	inhibitor	inhibitor	Training
3234649	CN1CCN(CC1)c2nc(nc3ccccc23)c4cccc(NS(=O)(=O)C)c4	inhibitor	non-inhibitor	non-inhibitor	inhibitor	non-inhibitor	Training
3234651	CN(C)C(=O)c1ccc(cc1)c2cncnc2NCc3ccccc3	inhibitor	non-inhibitor	non-inhibitor	non-inhibitor	inhibitor	Training
3234661	CN1CCN(CC1)c2ncc3N=C(C)C(=O)N(CCC#N)c3n2	inhibitor	non-inhibitor	non-inhibitor	non-inhibitor	non-inhibitor	Training
3234671	Cc1ccccc1c2cncnc2N3CCNCC3	inhibitor	non-inhibitor	non-inhibitor	inhibitor	inhibitor	Training
3234674	FC(F)(F)c1ccccc1c2cncnc2n3ccnc3	inhibitor	non-inhibitor	inhibitor	inhibitor	inhibitor	Training
3234675	Cn1cccc1C(=O)N2CCC[C@@]3(CCN(C3)C(=O)Nc4cccc(F)c4)C2	inhibitor	non-inhibitor	non-inhibitor	non-inhibitor	inhibitor	Training
3234678	CS(=O)(=O)N1CCC2(CC1)CN(C2)c3ccccc3	inhibitor	non-inhibitor	non-inhibitor	inhibitor	non-inhibitor	Training
3234693	O=C1C=Nc2cnc(nc2N1C3CC3)N4CCNCC4	inhibitor	non-inhibitor	non-inhibitor	non-inhibitor	non-inhibitor	Training
3234712	Cn1cc(C2=Nc3cnc(nc3N(C4CC4)C2=O)N5CCNCC5)c6ccccc16	inhibitor	inhibitor	inhibitor	non-inhibitor	inhibitor	Training
3234738	O=C(Nc1ccccc1)N2CC3(CCN(CC3)C(=O)c4cnccn4)C2	inhibitor	non-inhibitor	non-inhibitor	non-inhibitor	non-inhibitor	Training
3234741	Cn1cc(C2=Nc3cnc(Oc4cccc(Cl)c4)nc3N(C5CC5)C2=O)c6ccccc16	inhibitor	non-inhibitor	non-inhibitor	non-inhibitor	non-inhibitor	Training
3234746	CN1CCN(CC1)c2ncnc3ccc(cc23)c4cccc(NS(=O)(=O)C)c4	inhibitor	non-inhibitor	non-inhibitor	non-inhibitor	non-inhibitor	Training
3234764	COCCNc1ccnc(n1)c2ccccc2C(F)(F)F	inhibitor	non-inhibitor	inhibitor	non-inhibitor	non-inhibitor	Training
3234776	COc1ccc(Oc2ncc3N=C(C(=O)N(C4CC4)c3n2)c5cn(C)c6ccccc56)cc1	inhibitor	non-inhibitor	non-inhibitor	non-inhibitor	inhibitor	Training
3234781	COCCNc1cc(ncn1)c2ccccc2C	inhibitor	non-inhibitor	inhibitor	non-inhibitor	non-inhibitor	Training
3234786	FC(F)(F)c1cc(CN2CC[C@@]3(CCCN(C3)C(=O)Oc4ccccc4)C2)cc(c1)C(F)(F)F	inhibitor	non-inhibitor	non-inhibitor	inhibitor	inhibitor	Training
3234787	COc1ccc2[nH]cc(CCNc3ncncc3c4ccccc4CN(C)C)c2c1	inhibitor	non-inhibitor	inhibitor	inhibitor	inhibitor	Training
3234793	Cc1ccccc1c2ccc3ncnc(N4CCOCC4)c3c2	inhibitor	non-inhibitor	inhibitor	non-inhibitor	non-inhibitor	Training
3234798	CN1CCN(CC1)c2ncc3N=C(CCc4ccccc4)C(=O)N(CCc5ccccc5)c3n2	inhibitor	non-inhibitor	inhibitor	non-inhibitor	inhibitor	Training
3234804	CN(C)c1ncc2N=C(C(=O)N(c3ccccc3)c2n1)c4cccs4	inhibitor	non-inhibitor	non-inhibitor	non-inhibitor	non-inhibitor	Training
3234823	CN(C)Cc1ccccc1c2cc(ncn2)N(C)Cc3occc3	inhibitor	non-inhibitor	non-inhibitor	inhibitor	non-inhibitor	Training
3234829	Cc1cccc(CNc2ncncc2c3cccc(NS(=O)(=O)C)c3)c1	inhibitor	inhibitor	inhibitor	inhibitor	inhibitor	Training
3234830	C1CN(CC2(C1)CCNCC2)c3ncccn3	inhibitor	non-inhibitor	non-inhibitor	inhibitor	non-inhibitor	Training
3234836	O=C(N1CCC2(CC1)CN(C2)c3cccc(c3)c4ccccc4)c5cnccn5	inhibitor	non-inhibitor	non-inhibitor	non-inhibitor	non-inhibitor	Training
3234843	CN1CCN(CC1)c2ncc3N=C(C(=O)N(c4ccccc4)c3n2)c5ccc(Cl)cc5	inhibitor	inhibitor	non-inhibitor	non-inhibitor	non-inhibitor	Training
3234857	COc1ccc(CNc2ncncc2c3c(C)onc3C)c(OC)c1	inhibitor	non-inhibitor	inhibitor	non-inhibitor	inhibitor	Training
3234860	COc1ccc(cc1)N2C(=O)C(=Nc3cnc(nc23)N4CCOCC4)c5cn(C)c6ccccc56	inhibitor	non-inhibitor	non-inhibitor	non-inhibitor	non-inhibitor	Training
3234865	COc1ccc(NC(=O)N2CCC3(CC2)CCN(CC3)C(=O)c4ccncc4)cc1	inhibitor	non-inhibitor	non-inhibitor	non-inhibitor	non-inhibitor	Training
3234900	O=C(Oc1ccccc1)N2CCC3(CCCN(C3)c4ccncc4)CC2	inhibitor	inhibitor	inhibitor	inhibitor	inhibitor	Training
3234912	CN1CCN(CC1)c2ncc3N=C(C(=O)N(C[C@H]4CCCO4)c3n2)c5cccs5	inhibitor	non-inhibitor	non-inhibitor	non-inhibitor	inhibitor	Training
3234916	CC(=O)NCCNc1cc(ncn1)c2ccccc2C	inhibitor	non-inhibitor	non-inhibitor	non-inhibitor	non-inhibitor	Training
3234929	COc1cccc(CN2C(=O)C(=Nc3cnc(nc23)N(C)C)c4cccs4)c1	inhibitor	non-inhibitor	inhibitor	non-inhibitor	non-inhibitor	Training
3234938	COC(=O)N1CCC2(CCCN(C2)C(=O)Nc3ccc(OC)cc3)CC1	inhibitor	non-inhibitor	non-inhibitor	non-inhibitor	non-inhibitor	Training
3234948	COc1ccccc1CN2CCCC3(CCN(CC3)C(=O)C)C2	inhibitor	non-inhibitor	non-inhibitor	inhibitor	non-inhibitor	Training
3234955	CS(=O)(=O)Nc1cccc(c1)c2ccc3ncnc(N4CCNCC4)c3c2	inhibitor	non-inhibitor	non-inhibitor	non-inhibitor	inhibitor	Training
3234962	COc1ccc(Oc2ncc3N=CC(=O)N(Cc4ccc(F)cc4)c3n2)cc1	inhibitor	inhibitor	non-inhibitor	non-inhibitor	inhibitor	Training
3234967	CC1=Nc2cncnc2N(C3CC3)C1=O	inhibitor	inhibitor	inhibitor	non-inhibitor	inhibitor	Training
3234975	CN(C)Cc1ccccc1c2cncnc2NCc3cccs3	inhibitor	non-inhibitor	non-inhibitor	inhibitor	inhibitor	Training
3234980	CC(=O)NCCNc1ncnc2ccc(cc12)c3cocc3	inhibitor	non-inhibitor	non-inhibitor	non-inhibitor	non-inhibitor	Training
3234986	CN(C)c1ccc(cc1)c2nc(N3CCN(C)CC3)c4ccccc4n2	inhibitor	non-inhibitor	non-inhibitor	inhibitor	inhibitor	Training
3235000	O=C(N1CCC[C@@]2(CCN(C2)c3ncccn3)C1)c4csnn4	inhibitor	non-inhibitor	non-inhibitor	non-inhibitor	inhibitor	Training
3235040	FC(F)(F)c1cc(cc(c1)C(F)(F)F)C(=O)N2CCC3(CC2)CN(C3)c4ncccn4	non-inhibitor	non-inhibitor	non-inhibitor	non-inhibitor	non-inhibitor	Training
3235045	CN1CCN(CC1)c2ncc3N=CC(=O)N(Cc4ccc(F)cc4)c3n2	inhibitor	non-inhibitor	non-inhibitor	non-inhibitor	non-inhibitor	Training
3235053	Cc1cnc(CNc2cc(ncn2)c3ccccc3C)cn1	inhibitor	non-inhibitor	non-inhibitor	non-inhibitor	inhibitor	Training
3235056	COCCN1C(=O)C(=Nc2cnc(nc12)N3CCN(C)CC3)CCc4ccccc4	inhibitor	non-inhibitor	inhibitor	non-inhibitor	non-inhibitor	Training
3235059	CC(=O)NCCNc1ccnc(n1)c2ccccc2C(F)(F)F	inhibitor	non-inhibitor	non-inhibitor	non-inhibitor	non-inhibitor	Training
3235062	COCCN1C(=O)C(=Nc2cnc(nc12)N3CCNCC3)c4cn(C)c5ccccc45	inhibitor	non-inhibitor	non-inhibitor	non-inhibitor	inhibitor	Training
3235064	O=C(N1CCC2(CCCN(C2)c3cccc(c3)c4ccccc4)CC1)c5csnn5	inhibitor	inhibitor	inhibitor	non-inhibitor	inhibitor	Training
3235069	Cc1cnc(CNc2ccnc(n2)c3cccc(NS(=O)(=O)C)c3)cn1	inhibitor	non-inhibitor	non-inhibitor	non-inhibitor	inhibitor	Training
3235079	COc1ccc(cc1)C(=O)N2CCC3(CC2)CN(C3)C(=O)Nc4ccccc4	inhibitor	non-inhibitor	non-inhibitor	non-inhibitor	non-inhibitor	Training
3235087	O=C(N1CCC2(CC1)CCN(CC2)c3ccccc3)c4csnn4	inhibitor	non-inhibitor	non-inhibitor	inhibitor	non-inhibitor	Training
3235088	O=C(N1CCC2(CCCN(Cc3ccncc3)C2)CC1)c4occc4	inhibitor	inhibitor	inhibitor	inhibitor	inhibitor	Training
3235094	COCCN1C(=O)C(=Nc2cnc(Oc3ccc(OC)cc3)nc12)CCc4ccccc4	inhibitor	inhibitor	inhibitor	non-inhibitor	inhibitor	Training
3235117	Cn1cccc1C(=O)N2CCC3(CCCN(C3)c4ncccn4)CC2	non-inhibitor	non-inhibitor	non-inhibitor	non-inhibitor	non-inhibitor	Training
3235135	COc1ccccc1CNc2ncnc3ccc(cc23)c4ccccc4CN(C)C	inhibitor	non-inhibitor	non-inhibitor	inhibitor	inhibitor	Training
3235137	O=C(N1CCC2(CC1)CN(C2)c3cccc(c3)c4ccccc4)c5ccncc5	inhibitor	inhibitor	inhibitor	inhibitor	inhibitor	Training
3235145	c1cncc(c1)c2cncnc2n3ccnc3	inhibitor	non-inhibitor	non-inhibitor	non-inhibitor	inhibitor	Training
3235155	Cc1cnc(CNc2ncncc2c3cccc(c3)C#N)cn1	inhibitor	non-inhibitor	non-inhibitor	non-inhibitor	inhibitor	Training
3235156	O=S(=O)(N1CCC2(CCCN(Cc3ccncc3)C2)CC1)c4ccccc4	inhibitor	inhibitor	inhibitor	inhibitor	inhibitor	Training
3235161	CS(=O)(=O)Nc1cccc(c1)c2ccc3ncnc(NCCN4CCOCC4)c3c2	inhibitor	non-inhibitor	non-inhibitor	non-inhibitor	inhibitor	Training
3235162	COCCNc1ncnc2ccc(cc12)c3ccccc3CN(C)C	inhibitor	non-inhibitor	non-inhibitor	inhibitor	non-inhibitor	Training
3235180	CN(C)C(=O)c1ccc(cc1)c2ccc3ncnc(NCc4cccnc4)c3c2	inhibitor	non-inhibitor	inhibitor	non-inhibitor	inhibitor	Training
3235183	C1CC2(CCN1)CN(C2)c3ccccn3	inhibitor	non-inhibitor	non-inhibitor	non-inhibitor	non-inhibitor	Training
3235191	COCCN1C(=O)C=Nc2cnc(nc12)N3CCNCC3	inhibitor	non-inhibitor	non-inhibitor	non-inhibitor	non-inhibitor	Training
3235193	CN(C)Cc1ccccc1c2cncnc2NCc3cccc(C)c3	inhibitor	non-inhibitor	inhibitor	inhibitor	inhibitor	Training
3235194	Cc1onc(C)c1c2cc(NCCN3CCOCC3)ncn2	inhibitor	non-inhibitor	non-inhibitor	non-inhibitor	non-inhibitor	Training
3235208	COCCN1C(=O)C(=Nc2cnc(nc12)N3CCN(C)CC3)c4cccc(c4)C#N	inhibitor	inhibitor	non-inhibitor	non-inhibitor	non-inhibitor	Training
3235210	O=S(=O)(N1CCC[C@@]2(CCN(Cc3ccccc3)C2)C1)c4ccccc4	inhibitor	non-inhibitor	non-inhibitor	inhibitor	inhibitor	Training
3235211	Cn1cccc1C(=O)N2CCC[C@@]3(CCN(C3)c4ccncc4)C2	inhibitor	non-inhibitor	inhibitor	non-inhibitor	inhibitor	Training
3235212	COCCN1C(=O)C=Nc2cnc(Oc3ccccc3)nc12	inhibitor	non-inhibitor	inhibitor	non-inhibitor	non-inhibitor	Training
3235223	CN1CCN(CC1)c2ncc3N=CC(=O)N(C4CC4)c3n2	inhibitor	non-inhibitor	non-inhibitor	non-inhibitor	non-inhibitor	Training
3235230	COCCN1C(=O)C(=Nc2cnc(Nc3ccccc3)nc12)c4ccc(Cl)cc4	inhibitor	non-inhibitor	non-inhibitor	non-inhibitor	non-inhibitor	Training
3235231	FC(F)(F)c1cc(CN2CC[C@@]3(CCCN(C3)S(=O)(=O)c4ccccc4)C2)cc(c1)C(F)(F)F	non-inhibitor	non-inhibitor	non-inhibitor	non-inhibitor	inhibitor	Training
3235235	Cc1cccc(CNc2ncncc2c3ccccc3C(F)(F)F)c1	inhibitor	non-inhibitor	inhibitor	inhibitor	inhibitor	Training
3235252	O=C1N(CCc2ccccc2)c3nc(ncc3N=C1c4ccccc4)N5CCOCC5	inhibitor	inhibitor	non-inhibitor	non-inhibitor	non-inhibitor	Training
3235256	CN(C)C(=O)c1ccc(cc1)c2nccc(NCc3cccc(C)c3)n2	inhibitor	non-inhibitor	inhibitor	non-inhibitor	inhibitor	Training
3235276	CN(C)C(=O)c1ccc(cc1)c2cncnc2N3CCN(C)CC3	inhibitor	non-inhibitor	non-inhibitor	inhibitor	inhibitor	Training
3235277	COc1cccc(CN2C(=O)C(=Nc3cnc(Oc4ccccc4)nc23)C)c1	inhibitor	inhibitor	inhibitor	non-inhibitor	inhibitor	Training
3235283	CN(C)C(=O)c1ccc(cc1)c2cc(ncn2)N(C)Cc3occc3	inhibitor	non-inhibitor	non-inhibitor	non-inhibitor	non-inhibitor	Training
3235285	COCC(=O)N1CCC2(CC1)CN(C2)c3cccc(c3)c4ccccc4	inhibitor	non-inhibitor	non-inhibitor	non-inhibitor	non-inhibitor	Training
3235291	Cc1onc(C)c1C(=O)N2CCC[C@@]3(CCN(C3)C(=O)Nc4cccc(c4)C#N)C2	inhibitor	non-inhibitor	non-inhibitor	non-inhibitor	inhibitor	Training
3235296	Cc1onc(C)c1c2cc(ncn2)N3CCNCC3	inhibitor	non-inhibitor	non-inhibitor	non-inhibitor	non-inhibitor	Training
3235300	COc1ccc(cc1)C2=Nc3cnc(nc3N(C)C2=O)N4CCNCC4	inhibitor	non-inhibitor	non-inhibitor	non-inhibitor	non-inhibitor	Training
3235301	Cc1onc(C)c1C(=O)N2CCC3(CCCN(C3)C(=O)Nc4ccccc4)CC2	inhibitor	non-inhibitor	non-inhibitor	non-inhibitor	non-inhibitor	Training
3235307	COc1ccc(cc1)C2=Nc3cnc(nc3N(C4CC4)C2=O)N5CCOCC5	inhibitor	non-inhibitor	non-inhibitor	non-inhibitor	non-inhibitor	Training
3235310	CN(C)C(=O)c1ccc(cc1)c2cncnc2NCCc3cnc[nH]3	inhibitor	non-inhibitor	inhibitor	inhibitor	inhibitor	Training
3235326	O=S(=O)(N1CCC2(CC1)CN(C2)c3ccccc3)c4ccccc4	inhibitor	non-inhibitor	non-inhibitor	non-inhibitor	non-inhibitor	Training
3235329	CN(C)c1ccc(cc1)c2cncnc2N3CCN(C)CC3	inhibitor	non-inhibitor	inhibitor	inhibitor	inhibitor	Training
3235339	C1CC2(CCN1)CN(C2)c3cccc(c3)c4ccccc4	inhibitor	non-inhibitor	non-inhibitor	inhibitor	non-inhibitor	Training
3235346	COCCNc1ncnc2ccc(cc12)c3cocc3	inhibitor	non-inhibitor	non-inhibitor	non-inhibitor	non-inhibitor	Training
3235350	Cn1cccc1C(=O)N2CCC3(CCCN(C3)c4cccc(c4)c5ccccc5)CC2	inhibitor	inhibitor	inhibitor	non-inhibitor	inhibitor	Training
3235363	CCNc1ncc2N=C(C(=O)N(c3ccc(OC)cc3)c2n1)c4ccccc4	inhibitor	non-inhibitor	non-inhibitor	inhibitor	inhibitor	Training
3235366	CC(=O)N1CCC2(CC1)CN(Cc3cc(cc(c3)C(F)(F)F)C(F)(F)F)C2	non-inhibitor	non-inhibitor	non-inhibitor	non-inhibitor	non-inhibitor	Training
3235371	Cc1cnc(CNc2cc(ncn2)c3cccnc3)cn1	inhibitor	non-inhibitor	non-inhibitor	non-inhibitor	non-inhibitor	Training
3235375	CC(=O)NCCNc1cc(ncn1)c2ccccc2C(F)(F)F	inhibitor	non-inhibitor	non-inhibitor	non-inhibitor	non-inhibitor	Training
3235381	COc1ccc(cc1)C(=O)N2CCC[C@@]3(CCN(Cc4ccccc4)C3)C2	inhibitor	non-inhibitor	non-inhibitor	inhibitor	inhibitor	Training
3235383	COc1ccc(cc1)N2C(=O)C(=Nc3cnc(nc23)N4CCNCC4)c5ccc(Cl)cc5	inhibitor	non-inhibitor	non-inhibitor	non-inhibitor	non-inhibitor	Training
3235388	O=C1N(c2ccccc2)c3nc(ncc3N=C1c4ccccc4)N5CCOCC5	inhibitor	non-inhibitor	non-inhibitor	non-inhibitor	non-inhibitor	Training
3235401	CN(C)C(=O)c1ccc(cc1)c2cc(Nc3ccccc3)ncn2	inhibitor	non-inhibitor	non-inhibitor	non-inhibitor	non-inhibitor	Training
3235420	COCCN1C(=O)C=Nc2cnc(OC)nc12	inhibitor	non-inhibitor	non-inhibitor	non-inhibitor	non-inhibitor	Training
3235435	O=C1N(CCC#N)c2nc(Oc3ccccc3)ncc2N=C1CCc4ccccc4	inhibitor	inhibitor	inhibitor	non-inhibitor	inhibitor	Training
3235442	CN1CCN(CC1)c2ncc3N=C(C(=O)N(C4CC4)c3n2)c5ccc(Cl)cc5	inhibitor	non-inhibitor	non-inhibitor	non-inhibitor	non-inhibitor	Training
3235461	CC(=O)N1CCC2(CCN(Cc3ccc(cc3)C#N)CC2)CC1	inhibitor	inhibitor	non-inhibitor	non-inhibitor	non-inhibitor	Training
3235473	CS(=O)(=O)N1CCC2(CCN(CC2)c3cccc(c3)c4ccccc4)CC1	non-inhibitor	non-inhibitor	non-inhibitor	non-inhibitor	non-inhibitor	Training
3235476	COc1ccccc1CNc2ncncc2c3ccccc3C(F)(F)F	inhibitor	non-inhibitor	inhibitor	inhibitor	inhibitor	Training
3235485	COc1ccc2[nH]cc(CCNc3ncncc3c4ccc(cc4)C(=O)N(C)C)c2c1	inhibitor	inhibitor	inhibitor	inhibitor	inhibitor	Training
3235491	CN(C)c1ncc2N=C(C(=O)N(C3CC3)c2n1)c4cc(F)cc(F)c4	inhibitor	non-inhibitor	non-inhibitor	non-inhibitor	non-inhibitor	Training
3235503	CN(C)C(=O)c1ccc(cc1)c2cncnc2Nc3ccccc3	inhibitor	non-inhibitor	non-inhibitor	non-inhibitor	inhibitor	Training
3235506	O=C(N1CCC2(CCN(Cc3ccncc3)CC2)CC1)c4occc4	inhibitor	inhibitor	non-inhibitor	inhibitor	inhibitor	Training
3235508	COCCN1C(=O)C(=Nc2cnc(nc12)N3CCOCC3)c4cn(C)c5ccccc45	inhibitor	non-inhibitor	non-inhibitor	non-inhibitor	non-inhibitor	Training
3235513	Cc1onc(C)c1c2cncnc2NCc3ccccc3	inhibitor	non-inhibitor	non-inhibitor	non-inhibitor	inhibitor	Training
3235514	Cc1cnc(CNc2ccnc(n2)c3ccccc3C(F)(F)F)cn1	inhibitor	non-inhibitor	non-inhibitor	non-inhibitor	non-inhibitor	Training
3235519	COCCN1C(=O)C=Nc2cnc(nc12)N3CCN(C)CC3	inhibitor	non-inhibitor	non-inhibitor	non-inhibitor	non-inhibitor	Training
3235521	COc1ccc(CNc2ncncc2c3ccccc3C(F)(F)F)c(OC)c1	inhibitor	non-inhibitor	inhibitor	inhibitor	inhibitor	Training
3235547	CN1CCN(CC1)c2ncc3N=C(C(=O)N(CCC#N)c3n2)c4ccc(Cl)cc4	inhibitor	non-inhibitor	non-inhibitor	non-inhibitor	non-inhibitor	Training
3235551	Fc1cc(F)cc(c1)C2=Nc3cncnc3N(C2=O)c4ccccc4	inhibitor	inhibitor	inhibitor	non-inhibitor	non-inhibitor	Training
3235557	Cc1onc(C)c1c2ccc3ncnc(N4CCC(CC4)C(=O)O)c3c2	inhibitor	non-inhibitor	non-inhibitor	non-inhibitor	non-inhibitor	Training
3235570	Fc1cccc(c1)C(=O)N2CCC3(CCCN(C3)c4cccc(c4)c5ccccc5)CC2	inhibitor	inhibitor	inhibitor	non-inhibitor	non-inhibitor	Training
3235572	CNc1ncncc1c2c(C)onc2C	inhibitor	non-inhibitor	non-inhibitor	non-inhibitor	inhibitor	Training
3235573	CS(=O)(=O)Nc1cccc(c1)c2ccc3ncnc(N4CCOCC4)c3c2	inhibitor	non-inhibitor	non-inhibitor	non-inhibitor	inhibitor	Training
3235574	CN(C)c1ncc2N=C(C(=O)N(CCc3ccccc3)c2n1)c4ccccc4	inhibitor	inhibitor	non-inhibitor	non-inhibitor	non-inhibitor	Training
3246003	N[C@@H](Cc1[nH]nc2ccccc12)C(=O)O	non-inhibitor	non-inhibitor	non-inhibitor	non-inhibitor	non-inhibitor	Training
3246005	OC[C@@H](O)[C@@H](O)[C@@H](O)[C@@H]1OC(=O)[C@@H](O)[C@@H]1O	non-inhibitor	non-inhibitor	non-inhibitor	non-inhibitor	non-inhibitor	Training
3246033	C[C@@]12CCC(=O)C=C1CC[C@@H]3[C@H]4CC[C@@](O)(C(=O)CO)[C@]4(C)C[C@H](O)[C@H]23	non-inhibitor	non-inhibitor	non-inhibitor	non-inhibitor	non-inhibitor	Training
3246037	NC1=C2N=CN([C@H]3O[C@@H](CO)[C@@H](O)[C@@H]3O)C2=NC(=O)N1	non-inhibitor	non-inhibitor	non-inhibitor	non-inhibitor	non-inhibitor	Training
3246064	C[C@@]12CCC(=O)C=C1CC[C@@H]3[C@H]4CC[C@@](O)(C(=O)COC(=O)C5CCCC5)[C@]4(C)C[C@H](O)[C@H]23	non-inhibitor	non-inhibitor	non-inhibitor	non-inhibitor	non-inhibitor	Training
3246077	CC(C)(C)OC(=O)[C@H]([C@@H]1N[C@@H](C(=O)O)C(C)(C)S1)N2C(=O)c3ccccc3C2=O	non-inhibitor	non-inhibitor	non-inhibitor	non-inhibitor	non-inhibitor	Training
3246079	CN(C)CCCNc1ncnc2nc[nH]c12	non-inhibitor	non-inhibitor	non-inhibitor	non-inhibitor	non-inhibitor	Training
3246085	CC(C)CNc1nc2ncnc(N)c2[nH]1	non-inhibitor	non-inhibitor	non-inhibitor	non-inhibitor	non-inhibitor	Training
3246090	C[C@@H]([C@H]1NC[C@H](C)C[C@@H]1O)c2ccc3[C@@H]4CC=C5C[C@@H](O)CC[C@]5(C)[C@@H]4Cc3c2C	non-inhibitor	non-inhibitor	non-inhibitor	non-inhibitor	non-inhibitor	Training
3246092	CC(C)CCC[C@@H](C)[C@@H]1CC[C@@H]2[C@H]3CC[C@H]4C[C@@H](N)CC[C@@]4(C)[C@@H]3CC[C@@]12C	non-inhibitor	non-inhibitor	non-inhibitor	non-inhibitor	non-inhibitor	Training
3246093	COc1ccc(cc1)c2cc([C@H](O)[C@@H]3CCCCN3)c4ccccc4n2	non-inhibitor	non-inhibitor	inhibitor	inhibitor	non-inhibitor	Training
3246110	CC1CCC(CC1)([C@H](Br)C(=O)O)C(=O)O	non-inhibitor	non-inhibitor	non-inhibitor	non-inhibitor	non-inhibitor	Training
3246122	CC(C)(C)C(=O)[C@H]([C@H](N1CCOCC1)c2ccccc2)N3CCOCC3	non-inhibitor	non-inhibitor	non-inhibitor	non-inhibitor	inhibitor	Training
3246134	[N-]=[N+]=NCC(=O)C1=CNC(=O)NC1=O	non-inhibitor	non-inhibitor	non-inhibitor	non-inhibitor	non-inhibitor	Training
3246139	Nc1nc(SCC(=O)c2ccc(Br)cc2)c3[nH]cnc3n1	inhibitor	non-inhibitor	inhibitor	non-inhibitor	inhibitor	Training
3246140	CC(C)[C@H](Sc1nc(N)nc2nc[nH]c12)C(=O)O	inhibitor	non-inhibitor	non-inhibitor	non-inhibitor	non-inhibitor	Training
3246143	CN1C[C@H](c2ccccc2)C(O)([C@@H](C1)c3ccccc3)[C@@]4(CN(C)C[C@H](C4=O)c5ccccc5)c6ccccc6	non-inhibitor	non-inhibitor	non-inhibitor	non-inhibitor	non-inhibitor	Training
3246145	CCC[C@H](Sc1nc(N)nc2nc[nH]c12)C(=O)O	non-inhibitor	non-inhibitor	non-inhibitor	non-inhibitor	non-inhibitor	Training
3246157	CC[C@@H](Nc1ncnc2nc[nH]c12)C(=O)O	non-inhibitor	non-inhibitor	non-inhibitor	non-inhibitor	non-inhibitor	Training
3246203	O[C@H]([C@H](c1ccccc1)S(=O)(=O)O)c2ccccc2	non-inhibitor	non-inhibitor	non-inhibitor	non-inhibitor	non-inhibitor	Training
3246210	CC(C)[C@H](Nc1ncnc2nc[nH]c12)C(=O)O	non-inhibitor	non-inhibitor	non-inhibitor	non-inhibitor	non-inhibitor	Training
3246267	C[C@@H]([C@@H]1CC[C@@H]2[C@H]3CC=C4C[C@H](CC[C@]4(C)[C@@H]3CC[C@@]12C)OC(=O)C)C(=O)O	inhibitor	non-inhibitor	non-inhibitor	non-inhibitor	non-inhibitor	Training
3246285	OC(=O)CCCCn1cnc2C(=S)N=CNc12	non-inhibitor	non-inhibitor	non-inhibitor	non-inhibitor	non-inhibitor	Training
3246286	C[C@@H]1CC[C@H]2[C@H](C)[C@H]3[C@H](C[C@H]4[C@@H]5CC=C6C[C@@H](O)CC[C@@]6(C)[C@@H]5C[C@@H](O)[C@]34C)N2C1	non-inhibitor	non-inhibitor	non-inhibitor	inhibitor	non-inhibitor	Training
3246295	OC(=O)CCn1cnc2C(=S)N=CNc12	non-inhibitor	non-inhibitor	non-inhibitor	non-inhibitor	non-inhibitor	Training
3246316	C[C@@H]1CC[C@@]2(CC[C@]3(C)C(=CC[C@@H]4[C@]5(C)C[C@H](O)[C@@H](O)[C@@](C)(CO)[C@@H]5[C@H](O)C[C@]34C)[C@@H]2[C@H]1C)C(=O)O	non-inhibitor	non-inhibitor	non-inhibitor	non-inhibitor	non-inhibitor	Training
3246348	CN(C)c1ccc(cc1)[C@H](C#N)N2CCCN([C@H](C#N)c3ccc(cc3)N(C)C)C2c4ccc(cc4)N(C)C	inhibitor	non-inhibitor	non-inhibitor	non-inhibitor	non-inhibitor	Training
3246352	C[C@H]1CCCC2(CC[N+](C)(CCC[N+](C)(C)C)CC2)C1	non-inhibitor	non-inhibitor	non-inhibitor	non-inhibitor	non-inhibitor	Training
3246361	NC1=NC(=O)N(C=C1)[C@H]2O[C@@H](COP(=O)(O)O)[C@@H](O)[C@H]2O	non-inhibitor	non-inhibitor	non-inhibitor	non-inhibitor	non-inhibitor	Training
3246367	C[C@@H]1O[C@H](OC2[C@H](O)[C@@H](O)C(O)[C@@H](O)[C@@H]2O)[C@@H](N)C[C@@H]1N=C(N)C(=O)O	non-inhibitor	non-inhibitor	non-inhibitor	non-inhibitor	non-inhibitor	Training
3246377	CN1C(=O)N(C)c2nc([nH]c2C1=O)[C@@H]3CC(=O)C[C@@H](N3)c4nc5N(C)C(=O)N(C)C(=O)c5[nH]4	non-inhibitor	non-inhibitor	non-inhibitor	non-inhibitor	non-inhibitor	Training
3246386	C[C@H](NCCN(C)C)[C@@H]1CC[C@@H]2[C@H]3CCc4cc(O)ccc4[C@H]3CC[C@@]12C	non-inhibitor	non-inhibitor	non-inhibitor	non-inhibitor	non-inhibitor	Training
3246403	C[C@@]12CC[C@@H]3[C@H](CCC4=CC(=O)CC[C@@]34C)[C@@H]1CC[C@@H]2C(=O)Cn5cnc6C(=S)N=CNc56	non-inhibitor	non-inhibitor	non-inhibitor	non-inhibitor	inhibitor	Training
3246412	OC(=O)[C@H]([C@H]1NCCS1)N2C(=O)c3ccccc3C2=O	inhibitor	non-inhibitor	non-inhibitor	non-inhibitor	non-inhibitor	Training
3246413	OC(=O)[C@H]([C@H]1NCCS1)N2Cc3ccccc3C2	non-inhibitor	non-inhibitor	non-inhibitor	non-inhibitor	non-inhibitor	Training
3246429	C[C@@H]1CC[C@]23CCC(=O)[C@H]2[C@@]1(C)[C@H](C[C@@](C)(C=C)[C@H](O)[C@H]3C)OC(=O)CO	non-inhibitor	non-inhibitor	non-inhibitor	non-inhibitor	non-inhibitor	Training
3246433	COc1cc2N3[C@@H]4[C@H]5[C@H](CC3=O)OCC=C6C[N@@+]7(C)CC[C@]4(c2cc1OC)[C@@]7(O)C[C@@H]56	non-inhibitor	non-inhibitor	non-inhibitor	non-inhibitor	non-inhibitor	Training
3246438	O=C1C2[C@@H](N[C@H](C1[C@H](N[C@H]2c3ccccc3)c4ccccc4)c5ccccc5)c6ccccc6	non-inhibitor	non-inhibitor	non-inhibitor	non-inhibitor	non-inhibitor	Training
3246440	C[N+](C)(C)[C@@H](C1=CCCC1=O)c2ccccc2	inhibitor	non-inhibitor	non-inhibitor	non-inhibitor	non-inhibitor	Training
3246444	COc1cc2N3[C@@H]4[C@H]5[C@H](CC3=O)OCCC6=CN7CC[C@]4([C@@H]7C[C@H]56)c2cc1OC	inhibitor	non-inhibitor	non-inhibitor	non-inhibitor	non-inhibitor	Training
3246450	Nc1nc(N)c2[nH]c(CNc3ccc(cc3)C(=O)O)nc2n1	non-inhibitor	non-inhibitor	non-inhibitor	non-inhibitor	non-inhibitor	Training
3246456	OC(=O)[C@]12CCN3CC4=CCO[C@@H]5CC(=O)N[C@@H]1[C@H]5[C@H]4C[C@@H]23	non-inhibitor	non-inhibitor	non-inhibitor	non-inhibitor	non-inhibitor	Training
3246458	CC(=O)Nc1nc(NC(=O)C)c2[nH]c(CO)nc2n1	non-inhibitor	non-inhibitor	non-inhibitor	non-inhibitor	non-inhibitor	Training
3246460	Nc1ncnc2nn(nc12)[C@H]3O[C@@H](CO)[C@@H](O)[C@H]3O	non-inhibitor	non-inhibitor	non-inhibitor	non-inhibitor	non-inhibitor	Training
3246461	C(Sc1ncnc2nc[nH]c12)c3ccncc3	inhibitor	non-inhibitor	non-inhibitor	inhibitor	inhibitor	Training
3246562	OC1=C([C@H](CC(=O)c2ccccc2)c3ccccc3)C(=O)c4ccccc4O1	non-inhibitor	inhibitor	non-inhibitor	non-inhibitor	non-inhibitor	Training
3246578	N[C@@H]([C@@H](O)c1cnc[nH]1)C(=O)O	non-inhibitor	non-inhibitor	non-inhibitor	non-inhibitor	non-inhibitor	Training
3246579	Nc1ncnc2c1ncn2[C@H]3O[C@H]([C@@H](O)[C@H]3O)C(=O)OCCO	non-inhibitor	non-inhibitor	non-inhibitor	non-inhibitor	non-inhibitor	Training
3246596	O[C@H]([C@@H]1CCCCN1)c2ccc(O)c(O)c2	non-inhibitor	non-inhibitor	non-inhibitor	non-inhibitor	non-inhibitor	Training
3246645	OC(=O)[C@H](Cc1cnc[nH]1)NC=O	non-inhibitor	non-inhibitor	non-inhibitor	non-inhibitor	non-inhibitor	Training
3246652	Nc1nc(Sc2ccc(c3nonc23)[N+](=O)[O-])c4[nH]cnc4n1	non-inhibitor	inhibitor	inhibitor	non-inhibitor	non-inhibitor	Training
3246674	S=C1NC2=C(CCCCCCCCCC2)C(=N1)C3=NC(=S)NC4=C3CCCCCCCCCC4	non-inhibitor	non-inhibitor	non-inhibitor	non-inhibitor	non-inhibitor	Training
3246680	OC(=O)C(OC1=NC(=S)NC(=S)N1)(c2ccc(Cl)cc2)c3ccc(Cl)cc3	non-inhibitor	non-inhibitor	non-inhibitor	non-inhibitor	non-inhibitor	Training
3246721	NC1=Nc2c(ncn2[C@H]3CC[C@@H](CO)O3)C(=O)N1C(=O)c4ccccc4	inhibitor	non-inhibitor	non-inhibitor	non-inhibitor	non-inhibitor	Training
3247075	COC(=O)[C@@]1(Cc2ccccc2)[C@@H]3[C@H](CN1C(=O)c4ccccc4)Cc5c3cc(C(=O)N6CCCC6)n5Cc7nc8ccccc8[nH]7	inhibitor	inhibitor	inhibitor	inhibitor	inhibitor	Training
3247078	COC(=O)[C@@]1(Cc2ccc(OC)cc2)[C@@H]3[C@H](CN1C(=O)c4ccccc4)Cc5c3cc(C(=O)N6CCCC6)n5Cc7oc(C)cc7	non-inhibitor	inhibitor	inhibitor	non-inhibitor	inhibitor	Training
3247082	COC(=O)[C@@]1(Cc2ccccc2)[C@@H]3[C@H](CN1C(=O)c4ccccc4)Cc5c3cc(C(=O)N6CCCC6)n5Cc7cccc8ccccc78	inhibitor	inhibitor	inhibitor	non-inhibitor	inhibitor	Training
3247085	COC(=O)[C@@]1(Cc2ccc(OC)cc2)[C@@H]3[C@H](CN1C(=O)c4ccccc4)Cc5c3cc(C(=O)N(C)C)n5Cc6ccsc6Br	non-inhibitor	inhibitor	inhibitor	non-inhibitor	inhibitor	Training
3247093	COC(=O)[C@@]1(Cc2ccc(OC)cc2)[C@@H]3[C@H](CN1C(=O)c4ccccc4)Cc5c3cc(C(=O)N6CCCC6)n5Cc7ccsc7Br	non-inhibitor	inhibitor	inhibitor	non-inhibitor	inhibitor	Training
3247095	COC(=O)[C@@]1(Cc2ccc(OC)cc2)[C@@H]3[C@H](CN1C(=O)c4ccccc4)Cc5c3cc(C(=O)N6CCCC6)n5Cc7ccc(Cl)c(c7)C(F)(F)F	inhibitor	inhibitor	non-inhibitor	non-inhibitor	non-inhibitor	Training
3247098	COC(=O)[C@@]1(Cc2ccc(OC)cc2)[C@@H]3[C@H](CN1C(=O)c4ccccc4)Cc5c3cc(C(=O)N6CCCC6)n5Cc7ccc(O)c(OC)c7	non-inhibitor	inhibitor	inhibitor	non-inhibitor	inhibitor	Training
3247101	COC(=O)[C@@]1(Cc2ccc(OC)cc2)[C@@H]3[C@H](CN1C(=O)c4ccccc4)Cc5c3cc(C(=O)N6CCCC6)n5CCc7c[nH]c8ccc(O)cc78	non-inhibitor	inhibitor	inhibitor	non-inhibitor	inhibitor	Training
3247104	COC(=O)[C@@]1(Cc2ccc(OC)cc2)[C@@H]3[C@H](CN1C(=O)c4ccccc4)Cc5c3cc(C(=O)N6CCCC6)n5CCc7c[nH]c8cc(F)ccc78	inhibitor	inhibitor	inhibitor	non-inhibitor	inhibitor	Training
3247108	COC(=O)[C@@]1(Cc2ccccc2)[C@@H]3[C@H](CN1C(=O)c4ccccc4)Cc5c3cc(C(=O)N(C)C)n5Cc6nc7ccccc7[nH]6	inhibitor	inhibitor	inhibitor	inhibitor	inhibitor	Training
3247110	COC(=O)[C@@]1(Cc2ccc(OC)cc2)[C@@H]3[C@H](CN1C(=O)c4ccccc4)Cc5c3cc(C(=O)N(C)C)n5Cc6ccc(Cl)c(c6)C(F)(F)F	non-inhibitor	inhibitor	inhibitor	non-inhibitor	inhibitor	Training
3247112	COC(=O)[C@@]1(Cc2ccc(OC)cc2)[C@@H]3[C@H](CN1C(=O)c4ccccc4)Cc5c3cc(C(=O)N(C)C)n5Cc6cccc7ccccc67	inhibitor	inhibitor	inhibitor	non-inhibitor	inhibitor	Training
3247113	COC(=O)[C@@]1(Cc2ccc(OC)cc2)[C@@H]3[C@H](CN1C(=O)c4ccccc4)Cc5c3cc(C(=O)N(C)C)n5Cc6ccc(OC(F)(F)F)cc6	non-inhibitor	inhibitor	inhibitor	non-inhibitor	inhibitor	Training
3247115	COC(=O)[C@@]1(Cc2ccc(OC)cc2)[C@@H]3[C@H](CN1C(=O)c4ccccc4)Cc5c3cc(C(=O)N(C)C)n5Cc6nc7ccccc7[nH]6	inhibitor	inhibitor	inhibitor	inhibitor	inhibitor	Training
3247116	COC(=O)[C@@]1(Cc2ccc(OC)cc2)[C@@H]3[C@H](CN1C(=O)c4ccccc4)Cc5c3cc(C(=O)N(C)C)n5Cc6ccc(O)c(OC)c6	non-inhibitor	inhibitor	inhibitor	non-inhibitor	inhibitor	Training
3247117	COC(=O)[C@@]1(Cc2ccc(F)cc2)[C@@H]3[C@H](CN1C(=O)c4ccccc4)Cc5c3cc(C(=O)N6CCCC6)n5CCCNc7ncc(cc7Cl)C(F)(F)F	non-inhibitor	inhibitor	inhibitor	non-inhibitor	inhibitor	Training
3247119	COC(=O)[C@@]1(Cc2ccc(F)cc2)[C@@H]3[C@H](CN1C(=O)c4ccccc4)Cc5c3cc(C(=O)N6CCCC6)n5CCc7ccc(OC)c(Br)c7	inhibitor	inhibitor	inhibitor	non-inhibitor	inhibitor	Training
3247121	COC(=O)[C@@]1(Cc2ccc(F)cc2)[C@@H]3[C@H](CN1C(=O)c4ccccc4)Cc5c3cc(C(=O)N6CCCC6)n5Cc7ccc(OC(F)(F)F)cc7	non-inhibitor	inhibitor	non-inhibitor	non-inhibitor	inhibitor	Training
3247122	COC(=O)[C@@]1(Cc2ccc(F)cc2)[C@@H]3[C@H](CN1C(=O)c4ccccc4)Cc5c3cc(C(=O)N6CCCC6)n5Cc7ccc(C)c(F)c7F	non-inhibitor	inhibitor	non-inhibitor	non-inhibitor	inhibitor	Training
3247123	COC(=O)[C@@]1(Cc2ccc(F)cc2)[C@@H]3[C@H](CN1C(=O)c4ccccc4)Cc5c3cc(C(=O)N6CCCC6)n5CCc7c[nH]c8cc(F)ccc78	non-inhibitor	inhibitor	inhibitor	non-inhibitor	inhibitor	Training
3247124	COC(=O)[C@@]1(Cc2ccc(F)cc2)[C@@H]3[C@H](CN1C(=O)c4ccccc4)Cc5c3cc(C(=O)N6CCCC6)n5CCc7c[nH]c8ccc(OC)cc78	non-inhibitor	inhibitor	inhibitor	non-inhibitor	non-inhibitor	Training
3247125	COC(=O)[C@@]1(Cc2ccc(F)cc2)[C@@H]3[C@H](CN1C(=O)c4ccccc4)Cc5c3cc(C(=O)N6CCCC6)n5CCc7c[nH]c8ccccc78	non-inhibitor	inhibitor	inhibitor	non-inhibitor	inhibitor	Training
3247127	COC(=O)[C@@]1(Cc2ccc(F)cc2)[C@@H]3[C@H](CN1C(=O)c4ccccc4)Cc5c3cc(C(=O)N(C)C)n5CCc6ccc(OC)c(Br)c6	inhibitor	inhibitor	inhibitor	non-inhibitor	inhibitor	Training
3247128	COC(=O)[C@@]1(Cc2ccc(F)cc2)[C@@H]3[C@H](CN1C(=O)c4ccccc4)Cc5c3cc(C(=O)N(C)C)n5Cc6cccc7ccccc67	inhibitor	inhibitor	inhibitor	non-inhibitor	inhibitor	Training
3247131	COCCn1c2C[C@H]3CN(C(=O)c4ccccc4)[C@](Cc5ccccc5)([C@H]3c2cc1C(=O)N6CCCC6)C(=O)OC	non-inhibitor	inhibitor	inhibitor	non-inhibitor	inhibitor	Training
3247136	COC(=O)[C@@]1(Cc2ccc(OC)cc2)[C@@H]3[C@H](CN1C(=O)c4ccccc4)Cc5c3cc(C(=O)N6CCCC6)n5Cc7cc(F)cc8COCOc78	non-inhibitor	inhibitor	inhibitor	non-inhibitor	inhibitor	Training
3247138	COC(=O)[C@@]1(Cc2ccc(OC)cc2)[C@@H]3[C@H](CN1C(=O)c4ccccc4)Cc5c3cc(C(=O)N6CCCC6)n5Cc7ccc(nc7)C(F)(F)F	non-inhibitor	inhibitor	inhibitor	non-inhibitor	inhibitor	Training
3247141	COC(=O)[C@@]1(Cc2ccccc2)[C@@H]3[C@H](CN1C(=O)c4ccccc4)Cc5c3cc(C(=O)N6CCCC6)n5CCc7ccccn7	non-inhibitor	inhibitor	inhibitor	non-inhibitor	inhibitor	Training
3247143	COC(=O)[C@@]1(Cc2ccccc2)[C@H]3[C@H](CC(=O)C(=O)N(C)C)C(=O)C=C3CN1C(=O)c4ccccc4	non-inhibitor	non-inhibitor	non-inhibitor	non-inhibitor	inhibitor	Training
3247144	COC(=O)[C@@]1(Cc2ccc(OC)cc2)[C@@H]3[C@H](CN1C(=O)c4ccccc4)Cc5c3cc(C(=O)N(C)C)n5CCc6ccc(O)c(OC)c6	non-inhibitor	inhibitor	inhibitor	non-inhibitor	inhibitor	Training
3247146	COC(=O)[C@@]1(Cc2ccc(OC)cc2)[C@@H]3[C@H](CN1C(=O)c4ccccc4)Cc5c3cc(C(=O)N(C)C)n5Cc6ccccc6	non-inhibitor	inhibitor	inhibitor	non-inhibitor	non-inhibitor	Training
3247147	COC(=O)[C@@]1(Cc2ccc(OC)cc2)[C@@H]3[C@H](CN1C(=O)c4ccccc4)Cc5c3cc(C(=O)N(C)C)n5Cc6ccc(OC)c(OC)c6	non-inhibitor	inhibitor	inhibitor	non-inhibitor	non-inhibitor	Training
3247152	COC(=O)[C@@]1(Cc2ccccc2)[C@@H]3[C@H](CN1C(=O)c4ccccc4)Cc5c3cc(C(=O)N(C)C)n5Cc6ccc(OC)c(OC)c6	inhibitor	inhibitor	inhibitor	non-inhibitor	inhibitor	Training
3247165	COC(=O)[C@@]1(Cc2ccc(OC)cc2)[C@@H]3[C@H](CN1C(=O)c4ccccc4)Cc5c3cc(C(=O)N(C)C)n5CCF	non-inhibitor	inhibitor	inhibitor	non-inhibitor	inhibitor	Training
3247172	COC(=O)[C@@]1(Cc2ccc(F)cc2)[C@@H]3[C@H](CN1C(=O)c4ccccc4)Cc5c3cc(C(=O)N(C)C)n5Cc6cc(F)c(F)c(F)c6	non-inhibitor	non-inhibitor	non-inhibitor	non-inhibitor	non-inhibitor	Training
3247174	COC(=O)[C@@]1(Cc2ccc(F)cc2)[C@@H]3[C@H](CN1C(=O)c4ccccc4)Cc5c3cc(C(=O)N(C)C)n5Cc6ccsc6Br	non-inhibitor	inhibitor	inhibitor	non-inhibitor	inhibitor	Training
3247178	COC(=O)[C@@]1(Cc2ccc(F)cc2)[C@@H]3[C@H](CN1C(=O)c4ccccc4)Cc5c3cc(C(=O)N(C)C)n5Cc6nc7ccccc7[nH]6	inhibitor	inhibitor	inhibitor	inhibitor	inhibitor	Training
3247184	COC(=O)[C@@]1(Cc2ccc(F)cc2)[C@@H]3[C@H](CN1C(=O)c4ccccc4)Cc5c3cc(C(=O)N(C)C)n5Cc6ccccn6	inhibitor	inhibitor	inhibitor	non-inhibitor	inhibitor	Training
3247185	COC(=O)[C@@]1(Cc2ccccc2)[C@@H]3[C@H](CN1C(=O)c4ccccc4)Cc5c3cc(C(=O)N6CCCC6)n5CC7CC7	non-inhibitor	inhibitor	inhibitor	non-inhibitor	inhibitor	Training
3247188	COC(=O)[C@@]1(Cc2ccccc2)[C@@H]3[C@H](CN1C(=O)c4ccccc4)Cc5c3cc(C(=O)N6CCCC6)n5Cc7ccccc7	non-inhibitor	inhibitor	inhibitor	non-inhibitor	inhibitor	Training
3247196	COC(=O)[C@@]1(Cc2ccc(OC)cc2)[C@@H]3[C@H](CN1C(=O)c4ccccc4)Cc5c3cc(C(=O)N6CCCC6)n5CCO	non-inhibitor	inhibitor	non-inhibitor	non-inhibitor	inhibitor	Training
3247197	COC(=O)[C@@]1(Cc2ccccc2)[C@@H]3[C@H](CN1C(=O)c4ccccc4)Cc5c3cc(C(=O)N6CCCC6)n5CCSCCO	non-inhibitor	inhibitor	inhibitor	non-inhibitor	inhibitor	Training
3247200	COC(=O)[C@@]1(Cc2ccc(OC)cc2)[C@@H]3[C@H](CN1C(=O)c4ccccc4)Cc5c3cc(C(=O)N6CCCC6)n5Cc7ccc(cc7)S(=O)(=O)C	non-inhibitor	inhibitor	inhibitor	non-inhibitor	inhibitor	Training
3247202	COC(=O)[C@@]1(Cc2ccccc2)[C@@H]3[C@H](CN1C(=O)c4ccccc4)Cc5c3cc(C(=O)N6CCCC6)n5C	inhibitor	inhibitor	inhibitor	non-inhibitor	inhibitor	Training
3247203	COC(=O)Cn1c2C[C@H]3CN(C(=O)c4ccccc4)[C@](Cc5ccccc5)([C@H]3c2cc1C(=O)N6CCCC6)C(=O)OC	non-inhibitor	inhibitor	inhibitor	non-inhibitor	inhibitor	Training
3247204	COC(=O)[C@@]1(Cc2ccccc2)[C@@H]3[C@H](CN1C(=O)c4ccccc4)Cc5c3cc(C(=O)N6CCCC6)n5CC7=C(CO)NC=C(C)C7=O	inhibitor	inhibitor	inhibitor	inhibitor	inhibitor	Training
3247206	COC(=O)[C@@]1(Cc2ccccc2)[C@@H]3[C@H](CN1C(=O)c4ccccc4)Cc5c3cc(C(=O)N(C)C)n5Cc6ccccn6	non-inhibitor	inhibitor	inhibitor	non-inhibitor	inhibitor	Training
3247210	COC(=O)[C@@]1(Cc2ccc(OC)cc2)[C@@H]3[C@H](CN1C(=O)c4ccccc4)Cc5[nH]c(cc35)C(=O)N(C)C	inhibitor	inhibitor	inhibitor	non-inhibitor	inhibitor	Training
3247212	COC(=O)[C@@]1(Cc2ccc(OC)cc2)[C@@H]3[C@H](CN1C(=O)c4ccccc4)Cc5c3cc(C(=O)N(C)C)n5CCO	non-inhibitor	inhibitor	inhibitor	non-inhibitor	inhibitor	Training
3247213	COC(=O)[C@@]1(Cc2ccccc2)[C@@H]3[C@H](CN1C(=O)c4ccccc4)Cc5c3cc(C(=O)N(C)C)n5CCO	non-inhibitor	inhibitor	inhibitor	non-inhibitor	inhibitor	Training
3247214	COC(=O)[C@@]1(Cc2ccc(OC)cc2)[C@@H]3[C@H](CN1C(=O)c4ccccc4)Cc5c3cc(C(=O)N(C)C)n5Cc6ccc(cc6)S(=O)(=O)C	inhibitor	inhibitor	non-inhibitor	non-inhibitor	inhibitor	Training
3247219	COC(=O)[C@@]1(Cc2ccccc2)[C@@H]3[C@H](CN1C(=O)c4ccccc4)Cc5c3cc(C(=O)N(C)C)n5C	non-inhibitor	inhibitor	inhibitor	non-inhibitor	inhibitor	Training
3247221	COC(=O)[C@@]1(Cc2ccccc2)[C@@H]3[C@H](CN1C(=O)c4ccccc4)Cc5c3cc(C(=O)N(C)C)n5CCSCCO	inhibitor	inhibitor	inhibitor	non-inhibitor	inhibitor	Training
3247222	COC(=O)[C@@]1(Cc2ccccc2)[C@@H]3[C@H](CN1C(=O)c4ccccc4)Cc5c3cc(C(=O)N(C)C)n5CCF	non-inhibitor	inhibitor	inhibitor	non-inhibitor	inhibitor	Training
3247223	COC(=O)[C@@]1(Cc2ccccc2)[C@@H]3[C@H](CN1C(=O)c4ccccc4)Cc5c3cc(C(=O)N(C)C)n5C[C@H](O)CO	inhibitor	inhibitor	inhibitor	non-inhibitor	inhibitor	Training
3247226	COC(=O)[C@@]1(Cc2ccc(OC)cc2)[C@@H]3[C@H](CN1C(=O)c4ccccc4)Cc5c3cc(C(=O)N6CCCC6)n5CCF	non-inhibitor	inhibitor	inhibitor	non-inhibitor	inhibitor	Training
3247229	COC(=O)[C@@]1(Cc2ccc(OC)cc2)[C@@H]3C(=CC(=O)C3=C)CN1C(=O)c4ccccc4	inhibitor	inhibitor	inhibitor	non-inhibitor	inhibitor	Training
3247236	COC(=O)[C@@]1(Cc2ccc(F)cc2)[C@@H]3[C@H](CN1C(=O)c4ccccc4)Cc5c3cc(C(=O)N6CCCC6)n5CCSCCO	non-inhibitor	inhibitor	non-inhibitor	non-inhibitor	inhibitor	Training
3247238	COC(=O)[C@@]1(Cc2ccc(F)cc2)[C@@H]3[C@H](CN1C(=O)c4ccccc4)Cc5c3cc(C(=O)N6CCCC6)n5CCF	inhibitor	inhibitor	non-inhibitor	non-inhibitor	inhibitor	Training
3247240	COC(=O)[C@@]1(Cc2ccc(F)cc2)[C@@H]3[C@H](CN1C(=O)c4ccccc4)Cc5c3cc(C(=O)N6CCCC6)n5CCc7ccc(O)c(O)c7	inhibitor	inhibitor	inhibitor	inhibitor	inhibitor	Training
3247243	COC(=O)[C@@]1(Cc2ccc(F)cc2)[C@@H]3[C@H](CN1C(=O)c4ccccc4)Cc5c3cc(C(=O)N6CCCC6)n5Cc7cc(F)cc8COCOc78	inhibitor	inhibitor	inhibitor	non-inhibitor	inhibitor	Training
3247244	COC(=O)[C@@]1(Cc2ccc(F)cc2)[C@@H]3[C@H](CN1C(=O)c4ccccc4)Cc5c3cc(C(=O)N6CCCC6)n5Cc7ccc(nc7)C(F)(F)F	inhibitor	inhibitor	non-inhibitor	non-inhibitor	inhibitor	Training
3247248	COC(=O)Cn1c2C[C@H]3CN(C(=O)c4ccccc4)[C@](Cc5ccc(F)cc5)([C@H]3c2cc1C(=O)N6CCCC6)C(=O)OC	inhibitor	inhibitor	non-inhibitor	non-inhibitor	inhibitor	Training
3247252	COC(=O)[C@@]1(Cc2ccc(F)cc2)[C@@H]3[C@H](CN1C(=O)c4ccccc4)Cc5c3cc(C(=O)N6CCCC6)n5CC7CC7	non-inhibitor	inhibitor	inhibitor	non-inhibitor	non-inhibitor	Training
3247254	COC(=O)[C@@]1(Cc2ccc(F)cc2)[C@@H]3[C@H](CN1C(=O)c4ccccc4)Cc5[nH]c(cc35)C(=O)N(C)C	inhibitor	inhibitor	inhibitor	non-inhibitor	inhibitor	Training
3247263	COC(=O)[C@@]1(Cc2ccc(F)cc2)[C@@H]3[C@H](CN1C(=O)c4ccccc4)Cc5c3cc(C(=O)N(C)C)n5CCF	non-inhibitor	inhibitor	inhibitor	non-inhibitor	inhibitor	Training
3247265	C[C@H]([C@H]1C[C@]1(C)[C@H](NC(=O)OCc2ccccc2)c3ccccc3)C(=O)N[C@@H](CO)Cc4ccccc4	inhibitor	inhibitor	inhibitor	inhibitor	inhibitor	Training
3247269	OC(=O)[C@@H]1C[C@H]1[C@@H](NC(=O)OCc2ccccc2)c3ccccc3	inhibitor	non-inhibitor	non-inhibitor	non-inhibitor	non-inhibitor	Training
3247271	COC(=O)[C@H](C)[C@H]1C[C@]1(C)[C@H](NC(=O)OCc2ccccc2)c3ccccc3	inhibitor	inhibitor	inhibitor	non-inhibitor	inhibitor	Training
3247272	COC(=O)[C@H](C)[C@@H]1C[C@@]1(C)[C@@H](NC(=O)OCc2ccccc2)c3ccccc3	inhibitor	inhibitor	inhibitor	non-inhibitor	inhibitor	Training
3247279	C[C@H]([C@H]1C[C@]1(C)[C@H](NC(=O)OCc2ccccc2)c3ccccc3)C(=O)NCc4ccccn4	inhibitor	inhibitor	inhibitor	inhibitor	inhibitor	Training
3247280	C[C@H]([C@H]1C[C@]1(C)[C@H](NC(=O)OCc2ccccc2)c3ccccc3)C(=O)NCc4oc(C)cc4	inhibitor	inhibitor	inhibitor	inhibitor	inhibitor	Training
3247283	C[C@H]([C@H]1C[C@]1(C)[C@H](NC(=O)OCc2ccccc2)c3ccccc3)C(=O)NCCc4c[nH]c5ccccc45	inhibitor	inhibitor	inhibitor	inhibitor	inhibitor	Training
3247284	C[C@H]([C@H]1C[C@]1(C)[C@H](NC(=O)OCc2ccccc2)c3ccccc3)C(=O)NCC4CC4	inhibitor	inhibitor	inhibitor	inhibitor	inhibitor	Training
3247293	C[C@H]([C@@H]1C[C@@]1(C)[C@@H](NC(=O)OCc2ccccc2)c3ccccc3)C(=O)NCC4CC4	inhibitor	inhibitor	inhibitor	inhibitor	inhibitor	Training
3247294	C[C@H]([C@@H]1C[C@@]1(C)[C@@H](NC(=O)OCc2ccccc2)c3ccccc3)C(=O)NCc4cc(C)n(C)n4	inhibitor	inhibitor	inhibitor	inhibitor	inhibitor	Training
3247303	O=C(NCCc1c[nH]c2ccccc12)[C@H]3C[C@@H]3[C@H](NP(=O)(c4ccccc4)c5ccccc5)c6ccccc6	inhibitor	inhibitor	inhibitor	non-inhibitor	inhibitor	Training
3247306	OC(=O)[C@@H]1C[C@H]1[C@@H](NP(=O)(c2ccccc2)c3ccccc3)c4ccccc4	non-inhibitor	non-inhibitor	non-inhibitor	non-inhibitor	non-inhibitor	Training
3247309	CS(=O)(=O)c1ccc(CNC(=O)[C@@H]2C[C@H]2[C@@H](NP(=O)(c3ccccc3)c4ccccc4)c5ccccc5)cc1	non-inhibitor	non-inhibitor	non-inhibitor	non-inhibitor	inhibitor	Training
3247310	O=C(NCc1ccccn1)[C@@H]2C[C@H]2[C@@H](NP(=O)(c3ccccc3)c4ccccc4)c5ccccc5	non-inhibitor	non-inhibitor	non-inhibitor	non-inhibitor	inhibitor	Training
3247314	O=C(NCCc1c[nH]c2ccccc12)[C@@H]3C[C@H]3[C@@H](NP(=O)(c4ccccc4)c5ccccc5)c6ccccc6	inhibitor	inhibitor	inhibitor	non-inhibitor	inhibitor	Training
3247316	Cc1cc(CNC(=O)[C@@H]2C[C@H]2[C@@H](NP(=O)(c3ccccc3)c4ccccc4)c5ccccc5)nn1C	non-inhibitor	non-inhibitor	non-inhibitor	non-inhibitor	inhibitor	Training
3247319	COc1ccc(CNC(=O)[C@H](C)[C@H]2C[C@]2(C)[C@H](NC(=O)OCc3ccccc3)c4ccccc4)cc1OC	inhibitor	inhibitor	inhibitor	inhibitor	inhibitor	Training
3247320	C[C@H]([C@H]1C[C@]1(C)[C@H](NC(=O)OCc2ccccc2)c3ccccc3)C(=O)NCc4ccc(C)c(F)c4F	inhibitor	inhibitor	inhibitor	inhibitor	inhibitor	Training
3247322	C[C@H]([C@H]1C[C@]1(C)[C@H](NC(=O)OCc2ccccc2)c3ccccc3)C(=O)NCc4cccc5ccccc45	inhibitor	inhibitor	inhibitor	non-inhibitor	inhibitor	Training
3247323	COc1ccc(CNC(=O)[C@H](C)[C@@H]2C[C@@]2(C)[C@@H](NC(=O)OCc3ccccc3)c4ccccc4)cc1OC	inhibitor	inhibitor	inhibitor	inhibitor	inhibitor	Training
3247324	C[C@H]([C@@H]1C[C@@]1(C)[C@@H](NC(=O)OCc2ccccc2)c3ccccc3)C(=O)NCc4ccc(C)c(F)c4F	inhibitor	inhibitor	inhibitor	inhibitor	inhibitor	Training
3247332	COC(=O)N[C@H](c1ccccc1)[C@@]2(C)C[C@@H]2[C@@H](C)C(=O)Nc3ccc4ccccc4c3	inhibitor	inhibitor	inhibitor	inhibitor	inhibitor	Training
3247334	COC(=O)[C@@H]1C[C@H]1[C@@H](N)c2ccccc2	inhibitor	non-inhibitor	non-inhibitor	inhibitor	non-inhibitor	Training
3247335	COC(=O)[C@H]1C[C@@H]1[C@H](N)c2ccccc2	non-inhibitor	non-inhibitor	non-inhibitor	non-inhibitor	non-inhibitor	Training
3247338	COC(=O)[C@@H]1C[C@H]1[C@@H](NC(=O)c2cnccn2)c3ccccc3	inhibitor	non-inhibitor	non-inhibitor	non-inhibitor	non-inhibitor	Training
3247340	COC(=O)[C@@H]1C[C@H]1[C@@H](NC(=O)c2cccnc2)c3ccccc3	inhibitor	non-inhibitor	non-inhibitor	non-inhibitor	inhibitor	Training
3247345	COC(=O)[C@H]1C[C@@H]1[C@H](NC(=O)c2cnccn2)c3ccccc3	inhibitor	non-inhibitor	non-inhibitor	non-inhibitor	inhibitor	Training
3247347	COC(=O)[C@H]1C[C@@H]1[C@H](NC(=O)c2cccnc2)c3ccccc3	inhibitor	non-inhibitor	non-inhibitor	non-inhibitor	inhibitor	Training
3247352	C[C@H]([C@H]1C[C@]1(C)[C@H](NC(=O)c2cnccn2)c3ccccc3)C(=O)Nc4ccc5ccccc5c4	inhibitor	inhibitor	inhibitor	inhibitor	inhibitor	Training
3247353	C[C@H]([C@H]1C[C@]1(C)[C@H](NC(=O)c2cc(C)nn2C)c3ccccc3)C(=O)Nc4ccc5ccccc5c4	inhibitor	inhibitor	inhibitor	inhibitor	inhibitor	Training
3247354	C[C@H]([C@H]1C[C@]1(C)[C@H](NC(=O)c2cccnc2)c3ccccc3)C(=O)Nc4ccc5ccccc5c4	inhibitor	inhibitor	inhibitor	inhibitor	inhibitor	Training
3247358	C[C@H]([C@@H]1C[C@@]1(C)[C@@H](NC(=O)c2ccccc2)c3ccccc3)C(=O)Nc4ccc5ccccc5c4	non-inhibitor	inhibitor	inhibitor	non-inhibitor	inhibitor	Training
3247359	C[C@H]([C@@H]1C[C@@]1(C)[C@@H](NC(=O)c2cc(C)on2)c3ccccc3)C(=O)Nc4ccc5ccccc5c4	non-inhibitor	inhibitor	inhibitor	non-inhibitor	non-inhibitor	Training
3247360	C[C@H]([C@@H]1C[C@@]1(C)[C@@H](NC(=O)c2cnccn2)c3ccccc3)C(=O)Nc4ccc5ccccc5c4	inhibitor	inhibitor	non-inhibitor	non-inhibitor	inhibitor	Training
3247362	C[C@H]([C@@H]1C[C@@]1(C)[C@@H](NC(=O)c2cccnc2)c3ccccc3)C(=O)Nc4ccc5ccccc5c4	inhibitor	inhibitor	inhibitor	non-inhibitor	inhibitor	Training
3247364	C[C@H]([C@@H]1C[C@@]1(C)[C@@H](NS(=O)(=O)c2ccccc2)c3ccccc3)C(=O)Nc4ccc5ccccc5c4	non-inhibitor	non-inhibitor	non-inhibitor	non-inhibitor	inhibitor	Training
3247365	C[C@H]([C@@H]1C[C@@]1(C)[C@@H](NP(=O)(c2ccccc2)c3ccccc3)c4ccccc4)C(=O)Cc5ccc6ccccc6c5	inhibitor	inhibitor	non-inhibitor	non-inhibitor	inhibitor	Training
3247366	COC(=O)[C@@H]1C[C@H]1[C@@H](NS(=O)(=O)c2ccc(cc2)c3ccccc3)c4ccccc4	inhibitor	inhibitor	inhibitor	non-inhibitor	non-inhibitor	Training
3247368	C[C@H]([C@@H]1C[C@@]1(C)[C@@H](NS(=O)(=O)c2ccc(cc2)c3ccccc3)c4ccccc4)C(=O)Nc5ccc6ccccc6c5	inhibitor	non-inhibitor	non-inhibitor	non-inhibitor	non-inhibitor	Training
3247373	C[C@H]([C@H]1C[C@]1(C)[C@H](NS(=O)(=O)c2ccc(cc2)c3ccccc3)c4ccccc4)C(=O)Nc5ccc6ccccc6c5	inhibitor	inhibitor	non-inhibitor	inhibitor	inhibitor	Training
3247374	C[C@H]([C@H]1C[C@]1(C)[C@H](NC(=O)C)c2ccccc2)C(=O)Nc3ccc4ccccc4c3	inhibitor	inhibitor	inhibitor	inhibitor	inhibitor	Training
3247377	COC(=O)[C@@H]1C[C@H]1[C@@H](NS(=O)(=O)c2ccc3ccccc3c2)c4ccccc4	inhibitor	inhibitor	inhibitor	non-inhibitor	inhibitor	Training
3247380	C[C@H]([C@@H]1C[C@@]1(C)[C@@H](NS(=O)(=O)c2ccc3ccccc3c2)c4ccccc4)C(=O)Nc5ccc6ccccc6c5	inhibitor	non-inhibitor	non-inhibitor	non-inhibitor	non-inhibitor	Training
3272300	O=C(OCCN1CCCCC1)c2c[nH]c3ccccc23	inhibitor	inhibitor	non-inhibitor	non-inhibitor	non-inhibitor	Training
3272524	NS(=O)(=O)c1cccc2c3NC(=O)C(=O)Nc3cc(c12)[N+](=O)[O-]	non-inhibitor	non-inhibitor	non-inhibitor	non-inhibitor	non-inhibitor	Training
3467590	OC(=O)c1ccc2c3nc4ccccc4n3C(=O)c5cccc1c25	inhibitor	inhibitor	inhibitor	inhibitor	non-inhibitor	Training
3712461	Cc1cc(C(=O)CSc2nnc(N)s2)c(C)n1CCc3ccc(F)cc3	inhibitor	inhibitor	inhibitor	inhibitor	inhibitor	Training
3715304	Clc1ccc(cc1)N2C(=Nc3ccccc3C2=O)SCC(=O)c4occc4	inhibitor	inhibitor	inhibitor	non-inhibitor	inhibitor	Training
3717932	CCN(CC)S(=O)(=O)c1cc(ccc1Cl)C(=O)Nc2ccncc2	inhibitor	inhibitor	inhibitor	inhibitor	inhibitor	Training
4177957	COc1ccc2c(c1)c(CC(=O)O)c(C)n2C(=O)c3ccccc3	inhibitor	inhibitor	non-inhibitor	non-inhibitor	non-inhibitor	Training
4237471	CCNc1ncc2N=C(C(=O)N(CCC#N)c2n1)c3cccc(c3)C#N	inhibitor	non-inhibitor	non-inhibitor	inhibitor	inhibitor	Training
4237476	O=C(Oc1ccccc1)N2CCC3(CC2)CCN(CC3)c4ccccc4	non-inhibitor	non-inhibitor	non-inhibitor	non-inhibitor	inhibitor	Training
4237477	COCCN1C(=O)C(=Nc2cnc(nc12)N3CCNCC3)c4cccc(c4)C#N	inhibitor	inhibitor	non-inhibitor	non-inhibitor	inhibitor	Training
4237479	CN1CCN(CC1)c2ncc3N=C(C(=O)N(Cc4ccc(F)cc4)c3n2)c5cccc(c5)C#N	non-inhibitor	inhibitor	inhibitor	non-inhibitor	inhibitor	Training
4237480	CN1C(=O)C(=Nc2cncnc12)c3cc(F)cc(F)c3	inhibitor	non-inhibitor	non-inhibitor	non-inhibitor	inhibitor	Training
4237482	C(Nc1ncncc1c2ccc3OCOc3c2)c4ccccc4	inhibitor	inhibitor	inhibitor	inhibitor	inhibitor	Training
4237484	COc1ccc(cc1)C2=Nc3cnc(nc3N(Cc4cccs4)C2=O)N5CCN(C)CC5	inhibitor	non-inhibitor	non-inhibitor	non-inhibitor	non-inhibitor	Training
4237487	COc1ccc2[nH]cc(CCNc3ccnc(n3)c4cocc4)c2c1	inhibitor	inhibitor	inhibitor	inhibitor	inhibitor	Training
4237488	COCC(=O)N1CCC2(CCN(Cc3cc(cc(c3)C(F)(F)F)C(F)(F)F)CC2)CC1	non-inhibitor	non-inhibitor	non-inhibitor	non-inhibitor	non-inhibitor	Training
4237491	COc1ccc2[nH]cc(CCNc3ncnc4ccc(cc34)c5c(C)onc5C)c2c1	inhibitor	inhibitor	inhibitor	inhibitor	inhibitor	Training
4237492	CN(C)c1cc(ncn1)c2c(C)onc2C	inhibitor	non-inhibitor	non-inhibitor	non-inhibitor	non-inhibitor	Training
4237493	CN(Cc1occc1)c2nc(nc3ccccc23)c4ccccc4C	inhibitor	non-inhibitor	inhibitor	inhibitor	non-inhibitor	Training
4237496	Fc1ccc(cc1)C2=Nc3cncnc3N(C4CC4)C2=O	inhibitor	non-inhibitor	non-inhibitor	non-inhibitor	non-inhibitor	Training
4237497	COc1ccc(CNc2ncnc3ccc(cc23)c4ccc5OCOc5c4)c(OC)c1	inhibitor	inhibitor	inhibitor	inhibitor	inhibitor	Training
4237499	COc1ccc(cc1)C2=Nc3cnc(OC)nc3N(Cc4cccs4)C2=O	inhibitor	inhibitor	inhibitor	inhibitor	inhibitor	Training
4237500	COc1cccc(Nc2ncc3N=C(C)C(=O)N(C4CC4)c3n2)c1	inhibitor	non-inhibitor	non-inhibitor	non-inhibitor	inhibitor	Training
4237506	CNc1ncnc2ccc(cc12)c3cccc(OC)c3	inhibitor	inhibitor	inhibitor	inhibitor	inhibitor	Training
4237509	COCC(=O)N1CCC[C@@]2(CCN(C2)C(=O)Nc3ccccc3)C1	non-inhibitor	non-inhibitor	non-inhibitor	non-inhibitor	non-inhibitor	Training
4237512	O=C(N1CCC2(CCCN(C2)c3ccccc3)CC1)c4occc4	non-inhibitor	non-inhibitor	non-inhibitor	non-inhibitor	non-inhibitor	Training
4237513	COc1ccc(cc1)C2=Nc3cnc(Oc4ccccc4)nc3N(C5CC5)C2=O	inhibitor	inhibitor	non-inhibitor	non-inhibitor	non-inhibitor	Training
4237516	COCC(=O)N1CCC2(CCCN(C2)c3ccccc3)CC1	non-inhibitor	non-inhibitor	inhibitor	non-inhibitor	inhibitor	Training
4237517	CS(=O)(=O)N1CCC2(CCN(CC2)C(=O)Nc3cccc(c3)C#N)CC1	non-inhibitor	non-inhibitor	non-inhibitor	non-inhibitor	non-inhibitor	Training
4237518	CNc1ncnc2ccc(cc12)c3ccccc3C#N	inhibitor	non-inhibitor	non-inhibitor	non-inhibitor	non-inhibitor	Training
4237522	CCNc1ncc2N=C(C(=O)N(C[C@H]3CCCO3)c2n1)c4cn(C)c5ccccc45	inhibitor	non-inhibitor	non-inhibitor	non-inhibitor	inhibitor	Training
4237526	COCCNc1ccnc(n1)c2cccc(NS(=O)(=O)C)c2	inhibitor	non-inhibitor	non-inhibitor	non-inhibitor	inhibitor	Training
4237529	N#Cc1cccc(c1)c2nc(NCc3cccnc3)c4ccccc4n2	inhibitor	inhibitor	non-inhibitor	non-inhibitor	inhibitor	Training
4237532	Clc1ccccc1c2nc(Nc3ccncc3)c4ccccc4n2	inhibitor	inhibitor	non-inhibitor	non-inhibitor	inhibitor	Training
4237535	CC(C)CN1CC2(CCN(CC2)C(=O)Oc3ccccc3)C1	non-inhibitor	non-inhibitor	non-inhibitor	non-inhibitor	non-inhibitor	Training
4237537	COc1ccc2[nH]cc(CCNc3ncncc3c4ccccc4C)c2c1	inhibitor	inhibitor	inhibitor	inhibitor	inhibitor	Training
4237539	Clc1ccccc1CN2C(=O)C(=Nc3cncnc23)c4ccccc4	inhibitor	inhibitor	inhibitor	non-inhibitor	non-inhibitor	Training
4237541	N#Cc1ccccc1c2cncnc2NCc3cccnc3	inhibitor	non-inhibitor	non-inhibitor	non-inhibitor	inhibitor	Training
4237543	Fc1cccc(c1)C(=O)N2CCC3(CCCN(Cc4cc(cc(c4)C(F)(F)F)C(F)(F)F)C3)CC2	non-inhibitor	non-inhibitor	non-inhibitor	inhibitor	inhibitor	Training
4237544	COc1cccc(c1)c2nccc(NCc3ccccc3OC)n2	inhibitor	inhibitor	inhibitor	inhibitor	inhibitor	Training
4237547	O=C(N1CCC2(CC1)CN(C2)c3ccc(cc3)c4ccccc4)c5occc5	inhibitor	non-inhibitor	inhibitor	non-inhibitor	inhibitor	Training
4237549	COc1ccc(cc1)C2=Nc3cnc(OC)nc3N(C4CC4)C2=O	inhibitor	non-inhibitor	non-inhibitor	non-inhibitor	inhibitor	Training
4237550	CN(Cc1occc1)c2ccnc(n2)c3cccnc3	inhibitor	non-inhibitor	inhibitor	inhibitor	inhibitor	Training
4237551	COCCNc1ncnc2ccc(cc12)c3c(C)onc3C	inhibitor	non-inhibitor	inhibitor	non-inhibitor	non-inhibitor	Training
4237556	CC(C)CN1CC[C@@]2(CCCN(C2)C(=O)c3csnn3)C1	non-inhibitor	non-inhibitor	non-inhibitor	inhibitor	non-inhibitor	Training
4237557	COc1cccc(Nc2ncc3N=CC(=O)N(C)c3n2)c1	inhibitor	non-inhibitor	non-inhibitor	non-inhibitor	non-inhibitor	Training
4237558	CN(C)c1ncc2N=C(CCc3ccccc3)C(=O)N(C4CC4)c2n1	inhibitor	inhibitor	inhibitor	inhibitor	inhibitor	Training
4237559	COc1ccc2[nH]cc(CCNc3ncncc3c4cccnc4)c2c1	inhibitor	non-inhibitor	inhibitor	inhibitor	inhibitor	Training
4237562	N#Cc1cccc(c1)c2nc(NCc3cccs3)c4ccccc4n2	inhibitor	non-inhibitor	non-inhibitor	inhibitor	inhibitor	Training
4237563	COc1cccc(c1)c2nccc(n2)n3ccnc3	inhibitor	non-inhibitor	inhibitor	inhibitor	inhibitor	Training
4237566	CC(C)NC(=O)N1CCCC2(CCN(CC2)C(=O)c3occc3)C1	non-inhibitor	non-inhibitor	non-inhibitor	inhibitor	non-inhibitor	Training
4237569	COc1ncc2N=C(CCc3ccccc3)C(=O)N(CCc4ccccc4)c2n1	inhibitor	inhibitor	inhibitor	non-inhibitor	inhibitor	Training
4237571	COc1ccc(cc1)C(=O)N2CCC[C@@]3(CCN(C3)C(=O)Nc4cccc(c4)C#N)C2	non-inhibitor	non-inhibitor	non-inhibitor	non-inhibitor	inhibitor	Training
4237572	CNc1nc(nc2ccccc12)c3ccc(cc3)C(=O)N(C)C	inhibitor	non-inhibitor	non-inhibitor	non-inhibitor	non-inhibitor	Training
4237574	Cc1onc(C)c1c2cc(NC3CCNCC3)ncn2	inhibitor	non-inhibitor	non-inhibitor	non-inhibitor	non-inhibitor	Training
4237576	COc1ccc(NC(=O)N2CC[C@@]3(CCCN(C3)C(=O)c4cccn4C)C2)cc1	non-inhibitor	non-inhibitor	non-inhibitor	non-inhibitor	inhibitor	Training
4237579	FC(F)(F)c1ccccc1c2ccc3ncnc(NCc4cccs4)c3c2	inhibitor	inhibitor	inhibitor	inhibitor	inhibitor	Training
4237581	O=C1N(Cc2ccccc2)c3ncncc3N=C1c4ccccc4	inhibitor	inhibitor	inhibitor	non-inhibitor	inhibitor	Training
4237582	COCCN1C(=O)C(=Nc2cncnc12)c3ccc(F)c(F)c3	inhibitor	non-inhibitor	non-inhibitor	non-inhibitor	non-inhibitor	Training
4237586	CN(C)c1ncc2N=C(C(=O)N(C[C@H]3CCCO3)c2n1)c4ccc(F)cc4	inhibitor	non-inhibitor	non-inhibitor	inhibitor	non-inhibitor	Training
4237588	CCNc1ncc2N=C(C)C(=O)N(CCc3ccccc3)c2n1	inhibitor	non-inhibitor	inhibitor	non-inhibitor	non-inhibitor	Training
4237589	C(Nc1ncncc1c2cccnc2)c3cccnc3	inhibitor	non-inhibitor	non-inhibitor	non-inhibitor	inhibitor	Training
4237593	C(Nc1cc(ncn1)c2cccnc2)c3ccccc3	inhibitor	non-inhibitor	non-inhibitor	inhibitor	inhibitor	Training
4237594	COc1ccc(cc1)N2C(=O)C(=Nc3cnc(OC)nc23)c4ccc(F)cc4	inhibitor	non-inhibitor	non-inhibitor	non-inhibitor	non-inhibitor	Training
4237600	COc1ccccc1CCN2C(=O)C(=Nc3cncnc23)c4ccc(F)cc4	inhibitor	inhibitor	inhibitor	non-inhibitor	inhibitor	Training
4237601	COC(=O)N1CCC2(CCCN(C2)C(=O)Nc3ccccc3)CC1	non-inhibitor	non-inhibitor	non-inhibitor	non-inhibitor	non-inhibitor	Training
4237605	CN(C)Cc1ccccc1c2nccc(NCc3cccc(C)c3)n2	inhibitor	non-inhibitor	non-inhibitor	inhibitor	inhibitor	Training
4237607	Fc1cccc(NC(=O)N2CCC3(CC2)CCN(CC3)C(=O)c4cnccn4)c1	non-inhibitor	non-inhibitor	non-inhibitor	non-inhibitor	non-inhibitor	Training
4237612	COc1ccccc1CN2CC3(CCN(CC3)S(=O)(=O)c4ccccc4)C2	non-inhibitor	non-inhibitor	non-inhibitor	non-inhibitor	inhibitor	Training
4237613	O=C1N(CCC#N)c2nc(ncc2N=C1c3cccs3)N4CCOCC4	inhibitor	non-inhibitor	non-inhibitor	non-inhibitor	non-inhibitor	Training
4237615	COc1ccc(cc1)N2C(=O)C(=Nc3cncnc23)c4ccc(Cl)cc4	inhibitor	non-inhibitor	non-inhibitor	non-inhibitor	inhibitor	Training
4237616	O=S(=O)(N1CCC2(CCCN(Cc3ccccc3)C2)CC1)c4ccccc4	non-inhibitor	non-inhibitor	non-inhibitor	inhibitor	inhibitor	Training
4237617	COCCN1C(=O)C(=Nc2cncnc12)c3ccccc3	inhibitor	non-inhibitor	non-inhibitor	non-inhibitor	non-inhibitor	Training
4237618	Fc1cccc(c1)C(=O)N2CCC3(CC2)CN(C3)C(=O)Nc4ccccc4	non-inhibitor	non-inhibitor	non-inhibitor	non-inhibitor	non-inhibitor	Training
4237622	CN1C(=O)C(=Nc2cnc(Oc3ccccc3)nc12)c4cccc(c4)C#N	inhibitor	non-inhibitor	non-inhibitor	non-inhibitor	inhibitor	Training
4237633	COc1ccccc1c2cc(ncn2)n3ccnc3	inhibitor	non-inhibitor	inhibitor	inhibitor	inhibitor	Training
4237643	CC(=O)N1CCC2(CC1)CCN(CC2)c3ccccn3	non-inhibitor	non-inhibitor	non-inhibitor	non-inhibitor	non-inhibitor	Training
4237644	CC(=O)N1CCC2(CC1)CN(C2)C(c3ccccc3)c4ccccc4	non-inhibitor	non-inhibitor	non-inhibitor	non-inhibitor	inhibitor	Training
4237646	COc1cccc(CN2C(=O)C(=Nc3cnc(nc23)N4CCOCC4)c5ccc(F)cc5)c1	non-inhibitor	non-inhibitor	non-inhibitor	non-inhibitor	inhibitor	Training
4237648	O=C1N(CCC#N)c2nc(Nc3ccccc3)ncc2N=C1c4ccccc4	inhibitor	non-inhibitor	non-inhibitor	non-inhibitor	non-inhibitor	Training
4237649	COc1ccc(NC(=O)N2CCCC3(CCN(CC3)C(=O)C)C2)cc1	non-inhibitor	non-inhibitor	non-inhibitor	non-inhibitor	non-inhibitor	Training
4237652	COCCN1C(=O)C(=Nc2cnc(Oc3cccc(Cl)c3)nc12)c4cccs4	inhibitor	inhibitor	inhibitor	non-inhibitor	non-inhibitor	Training
4237657	COCC(=O)N1CCC2(CC1)CCN(CC2)c3ccccn3	non-inhibitor	non-inhibitor	non-inhibitor	non-inhibitor	non-inhibitor	Training
4237660	CCNc1ncc2N=C(C(=O)N(Cc3cccc(OC)c3)c2n1)c4cccs4	inhibitor	non-inhibitor	non-inhibitor	non-inhibitor	non-inhibitor	Training
4237662	COc1ccccc1CNc2ncncc2c3cocc3	inhibitor	inhibitor	inhibitor	inhibitor	inhibitor	Training
4237665	COc1ccccc1CN2CC[C@@]3(CCCN(C3)C(=O)c4cnccn4)C2	non-inhibitor	non-inhibitor	non-inhibitor	inhibitor	inhibitor	Training
4237671	COc1ccccc1CNc2cc(ncn2)c3cccc(c3)C#N	inhibitor	non-inhibitor	inhibitor	non-inhibitor	non-inhibitor	Training
4237673	C(Nc1ncncc1c2cocc2)c3cccs3	inhibitor	inhibitor	inhibitor	inhibitor	inhibitor	Training
4237675	CN1C(=O)C(=Nc2cnc(Oc3ccccc3)nc12)c4ccc(Cl)cc4	inhibitor	non-inhibitor	non-inhibitor	non-inhibitor	inhibitor	Training
4237676	O=C(Nc1cccc(c1)C#N)N2CCC3(CC2)CCN(CC3)C(=O)c4cnccn4	non-inhibitor	non-inhibitor	non-inhibitor	non-inhibitor	non-inhibitor	Training
4237677	CCNc1ncc2N=C(C(=O)N(C)c2n1)c3cccc(c3)C#N	inhibitor	non-inhibitor	non-inhibitor	inhibitor	non-inhibitor	Training
4237678	COc1cccc(CN2C(=O)C(=Nc3cnc(nc23)N4CCOCC4)CCc5ccccc5)c1	non-inhibitor	non-inhibitor	non-inhibitor	non-inhibitor	non-inhibitor	Training
4237679	CCNc1ncc2N=C(CCc3ccccc3)C(=O)N(CCC#N)c2n1	inhibitor	inhibitor	inhibitor	inhibitor	inhibitor	Training
4237680	COCCNc1ncnc2ccc(cc12)c3ccc(cc3)C(=O)N(C)C	non-inhibitor	non-inhibitor	non-inhibitor	non-inhibitor	inhibitor	Training
4237681	COc1cccc(CN2C(=O)C(=Nc3cnc(Nc4ccccc4)nc23)c5cccs5)c1	non-inhibitor	non-inhibitor	non-inhibitor	non-inhibitor	non-inhibitor	Training
4237687	COc1ccccc1c2cncnc2NCc3cccs3	inhibitor	non-inhibitor	inhibitor	inhibitor	inhibitor	Training
4237688	CN1C(=O)C(=Nc2cnc(OCc3ccccc3)nc12)CCc4ccccc4	inhibitor	inhibitor	inhibitor	non-inhibitor	non-inhibitor	Training
4237690	CC(C)CN1CC2(CCN(CC2)S(=O)(=O)c3ccccc3)C1	non-inhibitor	non-inhibitor	non-inhibitor	inhibitor	non-inhibitor	Training
4237691	COC(=O)N1CCC2(CCCN(Cc3ccccc3)C2)CC1	non-inhibitor	non-inhibitor	non-inhibitor	inhibitor	non-inhibitor	Training
4237695	CC(=O)N1CCC2(CCN(Cc3nccs3)CC2)CC1	non-inhibitor	non-inhibitor	non-inhibitor	non-inhibitor	non-inhibitor	Training
4237696	COCCN1C(=O)C(=Nc2cnc(Nc3cccc(OC)c3)nc12)c4ccc(OC)cc4	inhibitor	non-inhibitor	non-inhibitor	non-inhibitor	inhibitor	Training
4237697	CCNc1ncc2N=C(C(=O)N(Cc3cccc(OC)c3)c2n1)c4cccc(c4)C#N	non-inhibitor	non-inhibitor	non-inhibitor	non-inhibitor	non-inhibitor	Training
4237698	CN1CCN(CC1)c2ncc3N=C(C(=O)N(c4ccccc4)c3n2)c5cccs5	inhibitor	non-inhibitor	non-inhibitor	non-inhibitor	inhibitor	Training
4237699	COCCNc1ncnc2ccc(cc12)c3cccnc3	inhibitor	non-inhibitor	non-inhibitor	non-inhibitor	inhibitor	Training
4237700	COc1cccc(CN2C(=O)C(=Nc3cnc(nc23)N4CCOCC4)C)c1	inhibitor	inhibitor	inhibitor	non-inhibitor	inhibitor	Training
4237701	COc1ccc(cc1)C2=Nc3cnc(OC)nc3N(C)C2=O	inhibitor	non-inhibitor	non-inhibitor	non-inhibitor	inhibitor	Training
4237703	COc1ccccc1CN2CC[C@@]3(CCCN(C3)S(=O)(=O)C)C2	non-inhibitor	non-inhibitor	non-inhibitor	inhibitor	non-inhibitor	Training
4237705	O=C(N1CCC[C@@]2(CCN(Cc3ccncc3)C2)C1)c4csnn4	inhibitor	inhibitor	inhibitor	inhibitor	inhibitor	Training
4237706	N#Cc1cccc(c1)c2nc(Nc3ccccc3)c4ccccc4n2	inhibitor	non-inhibitor	non-inhibitor	non-inhibitor	non-inhibitor	Training
4237707	CN(Cc1occc1)c2nc(nc3ccccc23)c4c(C)onc4C	inhibitor	non-inhibitor	inhibitor	inhibitor	inhibitor	Training
4237708	CN1C(=O)C(=Nc2cncnc12)c3ccc(F)cc3	inhibitor	non-inhibitor	non-inhibitor	non-inhibitor	inhibitor	Training
4237711	COc1ccc2[nH]cc(CCNc3ncncc3c4ccc(cc4)N(C)C)c2c1	inhibitor	inhibitor	inhibitor	inhibitor	inhibitor	Training
4237712	COc1cccc(CN2C(=O)C(=Nc3cncnc23)c4cc(F)cc(F)c4)c1	inhibitor	inhibitor	inhibitor	non-inhibitor	inhibitor	Training
4237713	CC(C)NC(=O)N1CCC2(CC1)CCN(CC2)C(=O)c3ccncc3	non-inhibitor	non-inhibitor	non-inhibitor	non-inhibitor	non-inhibitor	Training
4237714	COc1ccc(cc1)N2C(=O)C(=Nc3cnc(OC)nc23)c4ccc(OC)cc4	inhibitor	non-inhibitor	non-inhibitor	non-inhibitor	non-inhibitor	Training
4237722	COc1ccc(cc1)C2=Nc3cnc(nc3N(C[C@H]4CCCO4)C2=O)N5CCOCC5	inhibitor	non-inhibitor	non-inhibitor	non-inhibitor	non-inhibitor	Training
4237723	CCNc1ncc2N=C(C(=O)N(CCOC)c2n1)c3ccc(OC)cc3	inhibitor	non-inhibitor	non-inhibitor	non-inhibitor	non-inhibitor	Training
4237724	Cn1cc(C2=Nc3cnc(OCc4ccccc4)nc3N(CCC#N)C2=O)c5ccccc15	inhibitor	non-inhibitor	non-inhibitor	non-inhibitor	non-inhibitor	Training
4237726	C(Nc1ncnc2ccc(cc12)c3cccnc3)c4ccccc4	inhibitor	non-inhibitor	inhibitor	inhibitor	inhibitor	Training
4237727	CCNc1ncc2N=C(C(=O)N(CCC#N)c2n1)c3ccc(OC)cc3	inhibitor	non-inhibitor	non-inhibitor	non-inhibitor	non-inhibitor	Training
4237735	Cc1ccccc1c2cncnc2NCCc3cnc[nH]3	inhibitor	inhibitor	inhibitor	inhibitor	inhibitor	Training
4237737	CN(C)Cc1ccccc1c2nc(N(C)C)c3ccccc3n2	inhibitor	non-inhibitor	non-inhibitor	inhibitor	non-inhibitor	Training
4237739	Fc1cc(F)cc(c1)C2=Nc3cnc(nc3N(C4CC4)C2=O)N5CCOCC5	inhibitor	non-inhibitor	non-inhibitor	non-inhibitor	non-inhibitor	Training
4237740	Fc1cccc(NC(=O)N2CCCC3(CCNCC3)C2)c1	non-inhibitor	non-inhibitor	non-inhibitor	non-inhibitor	inhibitor	Training
4237741	O=C1N(C[C@H]2CCCO2)c3nc(Nc4ccccc4)ncc3N=C1c5cccc(c5)C#N	inhibitor	inhibitor	non-inhibitor	inhibitor	non-inhibitor	Training
4237742	CCNc1ncc2N=C(C(=O)N(CCC#N)c2n1)c3ccc(Cl)cc3	inhibitor	non-inhibitor	non-inhibitor	non-inhibitor	non-inhibitor	Training
4237745	OC(=O)C1CCN(CC1)c2ncnc3ccc(cc23)c4ccccc4C(F)(F)F	non-inhibitor	non-inhibitor	non-inhibitor	non-inhibitor	non-inhibitor	Training
4237747	CN(C)c1ccc(cc1)c2ccc3ncnc(NC4CC4)c3c2	inhibitor	non-inhibitor	non-inhibitor	non-inhibitor	inhibitor	Training
4237748	O=C1N(C2CC2)c3nc(ncc3N=C1c4cccc(c4)C#N)N5CCOCC5	inhibitor	non-inhibitor	non-inhibitor	non-inhibitor	non-inhibitor	Training
4237749	CN(Cc1occc1)c2nc(nc3ccccc23)c4ccc5OCOc5c4	inhibitor	non-inhibitor	inhibitor	inhibitor	inhibitor	Training
4237750	Cc1ccccc1c2cc(ncn2)N3CCNCC3	inhibitor	non-inhibitor	non-inhibitor	non-inhibitor	non-inhibitor	Training
4237758	Cc1ccccc1c2ccc3ncnc(NC4CC4)c3c2	inhibitor	non-inhibitor	inhibitor	inhibitor	inhibitor	Training
4237759	COc1ccc2[nH]cc(CCNc3cc(ncn3)c4ccccc4Cl)c2c1	inhibitor	inhibitor	inhibitor	inhibitor	inhibitor	Training
4237761	COCC(=O)N1CCC2(CC1)CCN(CC2)C(=O)Nc3cccc(F)c3	non-inhibitor	non-inhibitor	non-inhibitor	non-inhibitor	non-inhibitor	Training
4237762	O=C(N1CCC[C@@]2(CCN(Cc3nccs3)C2)C1)c4cnccn4	non-inhibitor	non-inhibitor	non-inhibitor	non-inhibitor	inhibitor	Training
4237763	CN(C)c1ncc2N=C(C)C(=O)N(CCC#N)c2n1	inhibitor	non-inhibitor	non-inhibitor	non-inhibitor	non-inhibitor	Training
4237764	FC(F)(F)c1cc(CN2CCC3(CC2)CCN(CC3)C(=O)c4csnn4)cc(c1)C(F)(F)F	non-inhibitor	non-inhibitor	non-inhibitor	inhibitor	non-inhibitor	Training
4237766	COc1ccc(cc1)N2C(=O)C(=Nc3cncnc23)c4cccs4	inhibitor	non-inhibitor	inhibitor	non-inhibitor	non-inhibitor	Training
4237767	COCC(=O)N1CCC2(CC1)CCN(CC2)c3ccc(cc3)c4ccccc4	non-inhibitor	non-inhibitor	non-inhibitor	inhibitor	non-inhibitor	Training
4237769	COc1ccc(cc1)C(=O)N2CCC[C@@]3(CCN(Cc4ccccc4OC)C3)C2	non-inhibitor	non-inhibitor	non-inhibitor	inhibitor	inhibitor	Training
4237771	COc1cccc(Nc2ncc3N=C(C)C(=O)N(Cc4cccs4)c3n2)c1	inhibitor	non-inhibitor	non-inhibitor	non-inhibitor	inhibitor	Training
4237775	CS(=O)(=O)N1CCC2(CC1)CN(Cc3nccs3)C2	inhibitor	inhibitor	non-inhibitor	non-inhibitor	non-inhibitor	Training
4237776	O=S(=O)(N1CCC2(CC1)CN(C2)C(c3ccccc3)c4ccccc4)c5ccccc5	non-inhibitor	inhibitor	non-inhibitor	inhibitor	inhibitor	Training
4237779	COc1cccc(Nc2ncc3N=C(CCc4ccccc4)C(=O)N(CCC#N)c3n2)c1	non-inhibitor	non-inhibitor	non-inhibitor	non-inhibitor	inhibitor	Training
4237786	COCCN1C(=O)C(=Nc2cnc(nc12)N(C)C)c3cc(F)cc(F)c3	inhibitor	non-inhibitor	non-inhibitor	non-inhibitor	non-inhibitor	Training
4237787	O=C1N(C2CC2)c3nc(ncc3N=C1CCc4ccccc4)N5CCOCC5	inhibitor	inhibitor	inhibitor	non-inhibitor	non-inhibitor	Training
4237789	N#Cc1ccc(CN2CC3(CCNCC3)C2)cc1	non-inhibitor	non-inhibitor	non-inhibitor	non-inhibitor	non-inhibitor	Training
4237793	COc1ccc(cc1)C2=Nc3cnc(nc3N(CCC#N)C2=O)N(C)C	non-inhibitor	non-inhibitor	non-inhibitor	non-inhibitor	non-inhibitor	Training
4237796	CN(C)c1nc(nc2ccccc12)c3ccccc3C(F)(F)F	inhibitor	non-inhibitor	non-inhibitor	inhibitor	non-inhibitor	Training
4237797	COc1ccc(cc1)C(=O)N2CCC3(CCN(CC3)C(=O)Nc4ccccc4)CC2	non-inhibitor	non-inhibitor	non-inhibitor	non-inhibitor	non-inhibitor	Training
4237798	CN1CCN(CC1)c2ncc3N=C(C)C(=O)N(C4CC4)c3n2	inhibitor	non-inhibitor	non-inhibitor	non-inhibitor	non-inhibitor	Training
4237800	COc1cccc(CN2C(=O)C(=Nc3cnc(nc23)N4CCN(C)CC4)c5cccc(c5)C#N)c1	non-inhibitor	non-inhibitor	non-inhibitor	non-inhibitor	non-inhibitor	Training
4237803	CN(C)Cc1ccccc1c2nccc(n2)N(C)Cc3occc3	inhibitor	non-inhibitor	non-inhibitor	inhibitor	non-inhibitor	Training
4237807	COc1ccc2[nH]cc(CCNc3cc(ncn3)c4ccc5OCOc5c4)c2c1	inhibitor	inhibitor	inhibitor	inhibitor	inhibitor	Training
4237809	COCC(=O)N1CCC2(CCCN(Cc3cc(cc(c3)C(F)(F)F)C(F)(F)F)C2)CC1	non-inhibitor	non-inhibitor	non-inhibitor	non-inhibitor	inhibitor	Training
4237811	COc1ccc(Oc2ncc3N=C(C(=O)N(CCC#N)c3n2)c4ccccc4)cc1	inhibitor	inhibitor	non-inhibitor	non-inhibitor	inhibitor	Training
4237813	CCNc1ncc2N=C(C(=O)N(CCc3ccccc3)c2n1)c4ccc(F)cc4	non-inhibitor	non-inhibitor	non-inhibitor	non-inhibitor	non-inhibitor	Training
4237814	Fc1cccc(c1)C(=O)N2CCC[C@@]3(CCN(C3)C(=O)Nc4ccccc4)C2	non-inhibitor	non-inhibitor	non-inhibitor	non-inhibitor	non-inhibitor	Training
4237815	CN1CCN(CC1)c2ncnc3ccc(cc23)c4cocc4	inhibitor	non-inhibitor	non-inhibitor	inhibitor	inhibitor	Training
4237816	CCNc1ncc2N=C(C(=O)N(CCC#N)c2n1)c3ccccc3	inhibitor	non-inhibitor	non-inhibitor	inhibitor	non-inhibitor	Training
4237818	CC(C)NC(=O)N1CC[C@@]2(CCCN(C2)C(=O)c3ccncc3)C1	non-inhibitor	non-inhibitor	non-inhibitor	non-inhibitor	non-inhibitor	Training
4237819	CN1CCN(CC1)c2ncc3N=C(C(=O)N(C)c3n2)c4cc(F)cc(F)c4	inhibitor	non-inhibitor	non-inhibitor	non-inhibitor	non-inhibitor	Training
4237822	CCNc1ncc2N=C(C(=O)N(c3ccccc3)c2n1)c4cccs4	inhibitor	non-inhibitor	non-inhibitor	non-inhibitor	non-inhibitor	Training
4237825	COCC(=O)N1CCC2(CCCN(Cc3nccs3)C2)CC1	non-inhibitor	non-inhibitor	non-inhibitor	non-inhibitor	non-inhibitor	Training
4237829	N#Cc1cccc(c1)c2cncnc2NCc3cccnc3	inhibitor	non-inhibitor	inhibitor	non-inhibitor	inhibitor	Training
4237832	CN(C)c1ncnc2ccc(cc12)c3c(C)onc3C	inhibitor	non-inhibitor	inhibitor	non-inhibitor	non-inhibitor	Training
4237833	CCNc1ncc2N=CC(=O)N(Cc3ccc(F)cc3)c2n1	inhibitor	inhibitor	inhibitor	non-inhibitor	non-inhibitor	Training
4237836	COc1cccc(c1)c2nc(NCCc3c[nH]c4ccc(OC)cc34)c5ccccc5n2	inhibitor	inhibitor	inhibitor	inhibitor	inhibitor	Training
4237838	O=C(N1CCC2(CCCN(C2)C(c3ccccc3)c4ccccc4)CC1)c5csnn5	inhibitor	inhibitor	inhibitor	inhibitor	inhibitor	Training
4237839	CCNc1ncc2N=C(C(=O)N(Cc3ccc(F)cc3)c2n1)c4ccccc4	inhibitor	non-inhibitor	non-inhibitor	non-inhibitor	non-inhibitor	Training
4237840	CN(Cc1occc1)c2ncncc2c3ccc4OCOc4c3	inhibitor	inhibitor	inhibitor	inhibitor	inhibitor	Training
4237841	COc1cccc(c1)c2cncnc2NCCc3cnc[nH]3	inhibitor	inhibitor	inhibitor	inhibitor	inhibitor	Training
4237842	COc1ccc(cc1)N2C(=O)C(=Nc3cnc(nc23)N(C)C)c4cc(F)cc(F)c4	non-inhibitor	non-inhibitor	non-inhibitor	non-inhibitor	non-inhibitor	Training
4237850	CN1CCN(CC1)c2ncc3N=C(C(=O)N(CCc4ccccc4)c3n2)c5cccc(c5)C#N	inhibitor	non-inhibitor	non-inhibitor	non-inhibitor	non-inhibitor	Training
4237856	COCCN1C(=O)C(=Nc2cnc(Nc3cccc(OC)c3)nc12)c4cc(F)cc(F)c4	inhibitor	non-inhibitor	non-inhibitor	non-inhibitor	inhibitor	Training
4237857	Cn1cccc1C(=O)N2CCC3(CCN(Cc4ccc(cc4)C#N)CC3)CC2	non-inhibitor	non-inhibitor	inhibitor	non-inhibitor	non-inhibitor	Training
4237859	COc1ccccc1CNc2ccnc(n2)c3ccccc3OC	inhibitor	non-inhibitor	inhibitor	inhibitor	inhibitor	Training
4237860	CC(=O)N1CCC[C@@]2(CCN(C2)C(=O)Nc3ccccc3)C1	non-inhibitor	non-inhibitor	non-inhibitor	non-inhibitor	non-inhibitor	Training
4237861	Clc1cccc(Oc2ncc3N=C(C(=O)N(CCC#N)c3n2)c4cccs4)c1	inhibitor	inhibitor	non-inhibitor	non-inhibitor	inhibitor	Training
4237862	CN(C)c1ccc(cc1)c2cc(NCc3cnc(C)cn3)ncn2	inhibitor	non-inhibitor	non-inhibitor	non-inhibitor	inhibitor	Training
4237863	CCNc1ncc2N=C(C)C(=O)N(Cc3ccc(F)cc3)c2n1	inhibitor	non-inhibitor	inhibitor	non-inhibitor	inhibitor	Training
4237866	C(Nc1ncncc1c2cocc2)c3ccccc3	inhibitor	inhibitor	inhibitor	inhibitor	inhibitor	Training
4237867	COc1ncc2N=C(C(=O)N(c3ccccc3)c2n1)c4ccc(F)cc4	inhibitor	non-inhibitor	non-inhibitor	non-inhibitor	non-inhibitor	Training
4237868	CN(Cc1occc1)c2cc(ncn2)c3ccc4OCOc4c3	inhibitor	non-inhibitor	inhibitor	inhibitor	inhibitor	Training
4237869	COc1ccc(CNc2ncncc2c3ccc(cc3)N(C)C)c(OC)c1	inhibitor	non-inhibitor	inhibitor	inhibitor	inhibitor	Training
4237873	COCCN1C(=O)C(=Nc2cnc(Oc3cccc(Cl)c3)nc12)c4cn(C)c5ccccc45	inhibitor	non-inhibitor	non-inhibitor	non-inhibitor	non-inhibitor	Training
4237876	COc1ccccc1CNc2ccnc(n2)c3cccnc3	inhibitor	non-inhibitor	inhibitor	inhibitor	inhibitor	Training
4237881	COc1ccccc1CN2CCC3(CC2)CCN(CC3)C(=O)C	non-inhibitor	non-inhibitor	non-inhibitor	inhibitor	non-inhibitor	Training
4237883	COc1ccc2[nH]cc(CCNc3cc(ncn3)c4ccccc4OC)c2c1	inhibitor	non-inhibitor	inhibitor	inhibitor	inhibitor	Training
4237884	CN(C)c1ncc2N=C(C(=O)N(c3ccccc3)c2n1)c4ccccc4	inhibitor	non-inhibitor	non-inhibitor	non-inhibitor	non-inhibitor	Training
4237886	CN(C)c1ncc2N=C(C(=O)N(Cc3cccs3)c2n1)c4ccc(Cl)cc4	inhibitor	non-inhibitor	non-inhibitor	non-inhibitor	non-inhibitor	Training
4237890	CN1C(=O)C(=Nc2cnc(nc12)N3CCNCC3)C	inhibitor	non-inhibitor	non-inhibitor	non-inhibitor	non-inhibitor	Training
4237895	COc1ncc2N=C(C(=O)N(C[C@H]3CCCO3)c2n1)c4cn(C)c5ccccc45	inhibitor	non-inhibitor	non-inhibitor	non-inhibitor	non-inhibitor	Training
4237896	COc1cccc(CN2C(=O)C(=Nc3cnc(OCc4ccccc4)nc23)c5cccs5)c1	inhibitor	inhibitor	non-inhibitor	non-inhibitor	inhibitor	Training
4237897	COC(=O)N1CCC2(CC1)CN(C2)c3ccccn3	non-inhibitor	non-inhibitor	non-inhibitor	inhibitor	inhibitor	Training
4237899	CN(Cc1occc1)c2ncnc3ccc(cc23)c4ccc5OCOc5c4	inhibitor	inhibitor	inhibitor	inhibitor	inhibitor	Training
4237900	CN(C)c1ncc2N=C(C(=O)N(CCC#N)c2n1)c3ccc(Cl)cc3	inhibitor	non-inhibitor	non-inhibitor	inhibitor	non-inhibitor	Training
4237904	CN(Cc1occc1)c2ncnc3ccc(cc23)c4ccccc4C(F)(F)F	inhibitor	inhibitor	inhibitor	inhibitor	inhibitor	Training
4237905	Cc1cccc(CNc2ccnc(n2)c3ccccc3Cl)c1	inhibitor	inhibitor	inhibitor	inhibitor	inhibitor	Training
4237910	O=C1C=Nc2cnc(Oc3ccccc3)nc2N1C[C@H]4CCCO4	inhibitor	non-inhibitor	non-inhibitor	non-inhibitor	non-inhibitor	Training
4237913	CN(C)Cc1ccccc1c2nc(NCc3cccs3)c4ccccc4n2	inhibitor	non-inhibitor	non-inhibitor	inhibitor	inhibitor	Training
4237914	O=C(N1CCC[C@@]2(CCN(C2)C(c3ccccc3)c4ccccc4)C1)c5ccncc5	inhibitor	inhibitor	inhibitor	inhibitor	inhibitor	Training
4237918	CN(C)C(=O)c1ccc(cc1)c2cncnc2NCc3cccnc3	inhibitor	non-inhibitor	inhibitor	non-inhibitor	inhibitor	Training
4237919	Cc1cccc(CNc2ncncc2c3ccc4OCOc4c3)c1	inhibitor	non-inhibitor	inhibitor	inhibitor	inhibitor	Training
4237920	CN(C)c1ccnc(n1)c2cccc(NS(=O)(=O)C)c2	inhibitor	non-inhibitor	non-inhibitor	non-inhibitor	non-inhibitor	Training
4237922	CS(=O)(=O)N1CCC2(CCN(Cc3nccs3)CC2)CC1	non-inhibitor	non-inhibitor	non-inhibitor	non-inhibitor	non-inhibitor	Training
4237930	FC(F)(F)c1ccccc1c2nccc(NCc3cccs3)n2	inhibitor	non-inhibitor	inhibitor	inhibitor	inhibitor	Training
4237933	COc1ncc2N=C(C(=O)N(c3ccccc3)c2n1)c4cn(C)c5ccccc45	inhibitor	non-inhibitor	non-inhibitor	non-inhibitor	inhibitor	Training
4237934	CN(Cc1occc1)c2ncnc3ccc(cc23)c4ccccc4C#N	inhibitor	non-inhibitor	inhibitor	inhibitor	non-inhibitor	Training
4237940	CN(Cc1occc1)c2ncnc3ccc(cc23)c4cccnc4	inhibitor	non-inhibitor	inhibitor	inhibitor	inhibitor	Training
4237942	O=C(N1CCC2(CCCN(Cc3ccc(cc3)C#N)C2)CC1)c4cnccn4	non-inhibitor	non-inhibitor	non-inhibitor	inhibitor	inhibitor	Training
4237945	O=C(Nc1cccc(c1)C#N)N2CC[C@@]3(CCCN(C3)C(=O)c4ccncc4)C2	non-inhibitor	non-inhibitor	non-inhibitor	non-inhibitor	inhibitor	Training
4237947	COc1ccc(NC(=O)N2CCC3(CC2)CCN(CC3)C(=O)Oc4ccccc4)cc1	non-inhibitor	non-inhibitor	non-inhibitor	inhibitor	non-inhibitor	Training
4237948	Cn1cccc1C(=O)N2CCC3(CCN(CC3)C(c4ccccc4)c5ccccc5)CC2	inhibitor	non-inhibitor	non-inhibitor	non-inhibitor	inhibitor	Training
4237949	CC1=Nc2cnc(Oc3cccc(Cl)c3)nc2N(C[C@H]4CCCO4)C1=O	inhibitor	non-inhibitor	non-inhibitor	non-inhibitor	non-inhibitor	Training
4237955	CN(C)c1ccc(cc1)c2nccc(n2)N3CCN(C)CC3	inhibitor	non-inhibitor	non-inhibitor	non-inhibitor	non-inhibitor	Training
4237956	COc1ccc(CNc2ccnc(n2)c3ccc4OCOc4c3)c(OC)c1	inhibitor	non-inhibitor	inhibitor	inhibitor	inhibitor	Training
4237957	COc1ccccc1CCN2C(=O)C(=Nc3cncnc23)c4cc(F)cc(F)c4	inhibitor	inhibitor	inhibitor	non-inhibitor	inhibitor	Training
4237962	CNc1nc(nc2ccccc12)c3ccccc3CN(C)C	inhibitor	non-inhibitor	non-inhibitor	inhibitor	non-inhibitor	Training
4237963	Fc1ccc(CN2C(=O)C(=Nc3cncnc23)c4ccccc4)cc1	inhibitor	inhibitor	inhibitor	non-inhibitor	non-inhibitor	Training
4237966	Fc1cccc(NC(=O)N2CCCC3(CCN(CC3)S(=O)(=O)c4ccccc4)C2)c1	non-inhibitor	inhibitor	inhibitor	inhibitor	inhibitor	Training
4237968	Cc1cnc(CNc2ncnc3ccc(cc23)c4cccc(c4)C#N)cn1	inhibitor	non-inhibitor	non-inhibitor	non-inhibitor	inhibitor	Training
4237971	N#Cc1cccc(c1)c2nccc(n2)n3ccnc3	inhibitor	non-inhibitor	inhibitor	inhibitor	inhibitor	Training
4237973	COC(=O)N1CCC2(CCCN(Cc3ccccc3OC)C2)CC1	non-inhibitor	non-inhibitor	non-inhibitor	inhibitor	inhibitor	Training
4237977	CN(C)c1ncc2N=C(C(=O)N(C)c2n1)c3ccc(F)cc3	inhibitor	non-inhibitor	non-inhibitor	non-inhibitor	non-inhibitor	Training
4237979	CN1C(=O)C(=Nc2cncnc12)c3cccc(F)c3	inhibitor	non-inhibitor	non-inhibitor	non-inhibitor	non-inhibitor	Training
4237981	C(Nc1ccnc(n1)c2cocc2)c3ccccc3	inhibitor	non-inhibitor	inhibitor	inhibitor	inhibitor	Training
4237983	CCNc1ncc2N=C(C(=O)N(Cc3cccs3)c2n1)c4cc(F)cc(F)c4	inhibitor	non-inhibitor	non-inhibitor	non-inhibitor	inhibitor	Training
4237989	O=C(Oc1ccccc1)N2CCC3(CCN(Cc4ccc(cc4)C#N)CC3)CC2	non-inhibitor	non-inhibitor	non-inhibitor	non-inhibitor	inhibitor	Training
4237990	CS(=O)(=O)N1CCC2(CCCN(C2)C(=O)Nc3cccc(c3)C#N)CC1	non-inhibitor	non-inhibitor	non-inhibitor	non-inhibitor	non-inhibitor	Training
4237992	COCCN1C(=O)C(=Nc2cnc(nc12)N(C)C)C	inhibitor	non-inhibitor	non-inhibitor	non-inhibitor	non-inhibitor	Training
4237994	COCCN1C(=O)C(=Nc2cnc(nc12)N3CCNCC3)c4cc(F)cc(F)c4	inhibitor	inhibitor	non-inhibitor	non-inhibitor	non-inhibitor	Training
4237995	O=C(Oc1ccccc1)N2CCC3(CCCN(C3)C(c4ccccc4)c5ccccc5)CC2	non-inhibitor	inhibitor	non-inhibitor	non-inhibitor	non-inhibitor	Training
4237997	CS(=O)(=O)N1CCC2(CCCN(C2)C(=O)Nc3cccc(F)c3)CC1	non-inhibitor	non-inhibitor	non-inhibitor	non-inhibitor	non-inhibitor	Training
4237999	COc1cccc(Nc2ncc3N=CC(=O)N(CCC#N)c3n2)c1	inhibitor	non-inhibitor	non-inhibitor	non-inhibitor	inhibitor	Training
4238000	CN(C)c1nc(nc2ccccc12)c3ccc4OCOc4c3	inhibitor	non-inhibitor	inhibitor	inhibitor	inhibitor	Training
4238005	CS(=O)(=O)N1CCC[C@@]2(CCN(Cc3ccccc3)C2)C1	non-inhibitor	non-inhibitor	non-inhibitor	inhibitor	non-inhibitor	Training
4238006	CC1=Nc2cnc(OCc3ccccc3)nc2N(CCc4ccccc4)C1=O	inhibitor	inhibitor	inhibitor	non-inhibitor	non-inhibitor	Training
4238007	COc1ccccc1CNc2nc(nc3ccccc23)c4cccc(c4)C#N	inhibitor	inhibitor	inhibitor	inhibitor	inhibitor	Training
4238010	COc1ccc(NC(=O)N2CCC3(CC2)CCN(CC3)C(=O)c4cc(cc(c4)C(F)(F)F)C(F)(F)F)cc1	non-inhibitor	non-inhibitor	non-inhibitor	non-inhibitor	non-inhibitor	Training
4238012	O=C(N1CCC2(CC1)CCN(CC2)c3ccncc3)c4ccncc4	non-inhibitor	non-inhibitor	non-inhibitor	non-inhibitor	inhibitor	Training
4238014	COc1ccc(Oc2ncc3N=C(C(=O)N(CCC#N)c3n2)c4ccc(F)cc4)cc1	inhibitor	non-inhibitor	non-inhibitor	non-inhibitor	inhibitor	Training
4238016	O=C(N1CCC2(CC1)CN(Cc3nccs3)C2)c4cnccn4	non-inhibitor	non-inhibitor	non-inhibitor	non-inhibitor	non-inhibitor	Training
4238017	O=C(Nc1ccccc1)N2CCCC3(CCN(CC3)C(=O)c4cnccn4)C2	non-inhibitor	non-inhibitor	non-inhibitor	non-inhibitor	non-inhibitor	Training
4238018	COc1ccc(cc1)C2=Nc3cnc(Nc4cccc(OC)c4)nc3N(Cc5cccs5)C2=O	non-inhibitor	non-inhibitor	non-inhibitor	non-inhibitor	inhibitor	Training
4238019	CS(=O)(=O)N1CCC[C@@]2(CCN(C2)C(=O)Nc3cccc(F)c3)C1	non-inhibitor	non-inhibitor	non-inhibitor	non-inhibitor	non-inhibitor	Training
4238021	COc1ncc2N=C(C(=O)N(C)c2n1)c3ccc(F)cc3	inhibitor	non-inhibitor	non-inhibitor	non-inhibitor	inhibitor	Training
4238023	COCC(=O)N1CCC2(CCN(Cc3nccs3)CC2)CC1	non-inhibitor	non-inhibitor	non-inhibitor	non-inhibitor	non-inhibitor	Training
4238024	Cc1onc(C)c1C(=O)N2CCC3(CCCN(C3)c4ccccn4)CC2	non-inhibitor	non-inhibitor	non-inhibitor	non-inhibitor	non-inhibitor	Training
4238025	O=C(N1CCC2(CCN(Cc3ccccc3)CC2)CC1)c4occc4	non-inhibitor	non-inhibitor	non-inhibitor	inhibitor	inhibitor	Training
4238026	Fc1cc(F)cc(c1)C2=Nc3cncnc3N(Cc4ccccc4Cl)C2=O	inhibitor	inhibitor	inhibitor	non-inhibitor	non-inhibitor	Training
4238027	Clc1ccc(cc1)C2=Nc3cnc(nc3N(C2=O)c4ccccc4)N5CCOCC5	inhibitor	non-inhibitor	non-inhibitor	non-inhibitor	non-inhibitor	Training
4238029	COc1ccc(NC(=O)N2CC3(CCN(CC3)C(=O)c4csnn4)C2)cc1	non-inhibitor	non-inhibitor	non-inhibitor	non-inhibitor	non-inhibitor	Training
4238030	O=C(Nc1ccccc1)N2CC3(CCN(CC3)C(=O)c4occc4)C2	non-inhibitor	non-inhibitor	non-inhibitor	non-inhibitor	non-inhibitor	Training
4238035	Cc1onc(C)c1C(=O)N2CCC3(CCN(Cc4ccncc4)CC3)CC2	non-inhibitor	non-inhibitor	non-inhibitor	non-inhibitor	non-inhibitor	Training
4238038	C(Nc1nc(nc2ccccc12)c3cccnc3)c4cccs4	inhibitor	inhibitor	inhibitor	inhibitor	inhibitor	Training
4238039	COc1ccccc1c2nccc(NCc3cccc(C)c3)n2	inhibitor	non-inhibitor	inhibitor	inhibitor	inhibitor	Training
4238042	CN(C)c1ccc(cc1)c2ccc3ncnc(N(C)C)c3c2	inhibitor	non-inhibitor	non-inhibitor	non-inhibitor	inhibitor	Training
4238044	COc1ccc2[nH]cc(CCNc3nc(nc4ccccc34)c5c(C)onc5C)c2c1	inhibitor	inhibitor	inhibitor	inhibitor	inhibitor	Training
4238049	Clc1ccccc1c2cncnc2NCCc3cnc[nH]3	inhibitor	inhibitor	inhibitor	inhibitor	inhibitor	Training
4238050	CN(C)c1ncc2N=C(C(=O)N(C[C@H]3CCCO3)c2n1)c4cc(F)cc(F)c4	inhibitor	non-inhibitor	non-inhibitor	non-inhibitor	non-inhibitor	Training
4238054	COCCN1C(=O)C(=Nc2cnc(nc12)N(C)C)c3cccc(c3)C#N	inhibitor	non-inhibitor	non-inhibitor	inhibitor	non-inhibitor	Training
4238056	O=C1N(Cc2cccs2)c3nc(ncc3N=C1c4ccccc4)N5CCNCC5	inhibitor	inhibitor	inhibitor	non-inhibitor	inhibitor	Training
4238057	CN1C(=O)C(=Nc2cnc(OCc3ccccc3)nc12)c4ccc(Cl)cc4	inhibitor	non-inhibitor	non-inhibitor	non-inhibitor	non-inhibitor	Training
4238058	Clc1cccc(Oc2ncc3N=C(C(=O)N(C4CC4)c3n2)c5ccccc5)c1	inhibitor	inhibitor	non-inhibitor	non-inhibitor	non-inhibitor	Training
4238059	O=C1C=Nc2cnc(Oc3ccccc3)nc2N1CCc4ccccc4	inhibitor	inhibitor	inhibitor	non-inhibitor	non-inhibitor	Training
4238061	C(CN1CCOCC1)Nc2nc(nc3ccccc23)c4cccnc4	inhibitor	non-inhibitor	non-inhibitor	inhibitor	inhibitor	Training
4238062	CCNc1ncc2N=C(C(=O)N(c3ccc(OC)cc3)c2n1)c4cc(F)cc(F)c4	inhibitor	non-inhibitor	non-inhibitor	inhibitor	inhibitor	Training
4238063	COc1cccc(Nc2ncc3N=CC(=O)N(Cc4ccc(F)cc4)c3n2)c1	inhibitor	inhibitor	non-inhibitor	non-inhibitor	inhibitor	Training
4238067	Fc1ccc(CN2C(=O)C(=Nc3cncnc23)c4cccc(F)c4)cc1	inhibitor	inhibitor	inhibitor	non-inhibitor	non-inhibitor	Training
4238068	Cn1cc(C2=Nc3cnc(Oc4ccccc4)nc3N(C5CC5)C2=O)c6ccccc16	inhibitor	non-inhibitor	non-inhibitor	non-inhibitor	non-inhibitor	Training
4238069	CC(=O)NCCNc1ncnc2ccc(cc12)c3ccccc3C(F)(F)F	inhibitor	non-inhibitor	inhibitor	inhibitor	inhibitor	Training
4238070	COc1ccc(NC(=O)N2CCC3(CC2)CCN(CC3)C(=O)c4cccc(F)c4)cc1	non-inhibitor	non-inhibitor	non-inhibitor	non-inhibitor	inhibitor	Training
4238072	CN1CCN(CC1)c2ncc3N=C(C(=O)N(CCC#N)c3n2)c4cccc(c4)C#N	non-inhibitor	non-inhibitor	non-inhibitor	non-inhibitor	non-inhibitor	Training
4238074	CN(C)c1ccc(cc1)c2nccc(NCc3cccc(C)c3)n2	inhibitor	non-inhibitor	inhibitor	inhibitor	inhibitor	Training
4238076	Cc1ccccc1c2cc(NCc3cccnc3)ncn2	inhibitor	non-inhibitor	inhibitor	non-inhibitor	inhibitor	Training
4238079	C(Cc1cnc[nH]1)Nc2ncncc2c3ccc4OCOc4c3	inhibitor	inhibitor	inhibitor	inhibitor	inhibitor	Training
4238080	CN1CCN(CC1)c2ncc3N=C(C(=O)N(CCc4ccccc4)c3n2)c5cc(F)cc(F)c5	non-inhibitor	non-inhibitor	non-inhibitor	non-inhibitor	inhibitor	Training
4238082	COCCN1C(=O)C(=Nc2cnc(Nc3cccc(OC)c3)nc12)c4ccc(F)cc4	inhibitor	non-inhibitor	non-inhibitor	non-inhibitor	inhibitor	Training
4238083	CC1=Nc2cnc(nc2N(CCc3ccccc3)C1=O)N4CCOCC4	inhibitor	inhibitor	inhibitor	non-inhibitor	inhibitor	Training
4238084	CC1=Nc2cnc(OCc3ccccc3)nc2N(Cc4ccc(F)cc4)C1=O	inhibitor	inhibitor	non-inhibitor	non-inhibitor	inhibitor	Training
4238085	COc1ccc(Oc2ncc3N=C(C(=O)N(Cc4cccs4)c3n2)c5ccccc5)cc1	inhibitor	inhibitor	non-inhibitor	non-inhibitor	inhibitor	Training
4238088	COCCN1C(=O)C(=Nc2cnc(nc12)N3CCOCC3)c4ccc(F)cc4	inhibitor	non-inhibitor	non-inhibitor	non-inhibitor	non-inhibitor	Training
4238089	CN1CCC2(CC1)CCN(CC2)C(=O)c3cccc(F)c3	non-inhibitor	non-inhibitor	non-inhibitor	non-inhibitor	non-inhibitor	Training
4238093	CC(C)CN1CCC2(CC1)CCN(CC2)C(=O)c3cccc(F)c3	non-inhibitor	non-inhibitor	non-inhibitor	inhibitor	non-inhibitor	Training
4238096	CN1C(=O)C(=Nc2cnc(Oc3ccccc3)nc12)c4ccc(F)cc4	inhibitor	non-inhibitor	non-inhibitor	non-inhibitor	non-inhibitor	Training
4238097	Clc1ccc(cc1)C2=Nc3cncnc3N(Cc4ccccc4Cl)C2=O	inhibitor	non-inhibitor	inhibitor	non-inhibitor	non-inhibitor	Training
4238098	CN(C)c1ncc2N=C(C(=O)N(C3CC3)c2n1)c4ccc(F)cc4	inhibitor	inhibitor	non-inhibitor	non-inhibitor	non-inhibitor	Training
4238109	CN(C)c1ncc2N=C(C)C(=O)N(Cc3ccc(F)cc3)c2n1	inhibitor	non-inhibitor	inhibitor	non-inhibitor	inhibitor	Training
4238110	CC(C)NC(=O)N1CCC2(CC1)CCN(CC2)C(=O)c3c(C)onc3C	inhibitor	non-inhibitor	non-inhibitor	non-inhibitor	non-inhibitor	Training
4238112	O=C(N1CCC[C@@]2(CCN(C2)c3ccccc3)C1)c4ccncc4	non-inhibitor	non-inhibitor	non-inhibitor	non-inhibitor	inhibitor	Training
4238113	CN(Cc1occc1)c2ccnc(n2)c3c(C)onc3C	inhibitor	non-inhibitor	inhibitor	non-inhibitor	non-inhibitor	Training
4238114	N#Cc1cccc(c1)c2nccc(NCc3ccccc3)n2	inhibitor	non-inhibitor	inhibitor	inhibitor	inhibitor	Training
4238120	CN1C(=O)C(=Nc2cncnc12)c3ccc(Cl)cc3	inhibitor	non-inhibitor	non-inhibitor	non-inhibitor	non-inhibitor	Training
4238122	FC(F)(F)c1cc(CN2CC[C@@]3(CCCN(C3)C(=O)c4ccncc4)C2)cc(c1)C(F)(F)F	non-inhibitor	non-inhibitor	non-inhibitor	inhibitor	inhibitor	Training
4238123	CN(C)Cc1ccccc1c2nc(NCc3ccccc3)c4ccccc4n2	inhibitor	non-inhibitor	non-inhibitor	inhibitor	inhibitor	Training
4238124	COc1ccccc1CN2CC[C@@]3(CCCN(C3)C(=O)c4cccn4C)C2	non-inhibitor	non-inhibitor	non-inhibitor	inhibitor	inhibitor	Training
4238125	COc1ccc(NC(=O)N2CC3(CCN(CC3)S(=O)(=O)c4ccccc4)C2)cc1	non-inhibitor	non-inhibitor	non-inhibitor	non-inhibitor	non-inhibitor	Training
4238126	Cn1cc(C2=Nc3cncnc3N(C4CC4)C2=O)c5ccccc15	inhibitor	non-inhibitor	non-inhibitor	non-inhibitor	inhibitor	Training
4238128	CCNc1ncc2N=C(C(=O)N(C)c2n1)c3ccc(F)cc3	inhibitor	non-inhibitor	non-inhibitor	non-inhibitor	non-inhibitor	Training
4238129	COC(=O)N1CCC2(CC1)CCN(CC2)c3cccc(c3)c4ccccc4	non-inhibitor	non-inhibitor	non-inhibitor	non-inhibitor	non-inhibitor	Training
4238130	CC(=O)NCCNc1ncnc2ccc(cc12)c3ccc4OCOc4c3	inhibitor	non-inhibitor	inhibitor	inhibitor	inhibitor	Training
4238132	CN1CC[C@@]2(CCCN(C2)C(=O)Oc3ccccc3)C1	non-inhibitor	non-inhibitor	non-inhibitor	non-inhibitor	inhibitor	Training
4238133	COc1ncc2N=C(C(=O)N(c3ccccc3)c2n1)c4cc(F)cc(F)c4	inhibitor	non-inhibitor	non-inhibitor	non-inhibitor	non-inhibitor	Training
4238136	COc1ccccc1CNc2ncncc2c3ccc4OCOc4c3	inhibitor	inhibitor	inhibitor	inhibitor	inhibitor	Training
4238139	COc1cccc(CN2C(=O)C(=Nc3cnc(nc23)N4CCN(C)CC4)c5ccccc5)c1	non-inhibitor	non-inhibitor	non-inhibitor	non-inhibitor	non-inhibitor	Training
4238143	COc1ccc2[nH]cc(CCNc3ncncc3c4ccc5OCOc5c4)c2c1	inhibitor	inhibitor	inhibitor	inhibitor	inhibitor	Training
4238144	CN1CCN(CC1)c2ncc3N=C(C)C(=O)N(Cc4ccc(F)cc4)c3n2	non-inhibitor	non-inhibitor	non-inhibitor	non-inhibitor	non-inhibitor	Training
4238145	O=C1C=Nc2cnc(nc2N1CCc3ccccc3)N4CCOCC4	inhibitor	inhibitor	inhibitor	non-inhibitor	non-inhibitor	Training
4238146	COc1ccc2[nH]cc(CCNc3ncnc4ccc(cc34)c5ccc6OCOc6c5)c2c1	inhibitor	inhibitor	inhibitor	inhibitor	inhibitor	Training
4238150	FC(F)(F)c1ccccc1c2ccc3ncnc(NCc4cccnc4)c3c2	inhibitor	inhibitor	inhibitor	inhibitor	inhibitor	Training
4238151	COc1ccc(cc1)C2=Nc3cnc(Nc4cccc(OC)c4)nc3N(C)C2=O	inhibitor	non-inhibitor	non-inhibitor	non-inhibitor	non-inhibitor	Training
4238154	O=C(N1CCC2(CCN(Cc3ccccc3)CC2)CC1)c4csnn4	non-inhibitor	non-inhibitor	non-inhibitor	inhibitor	non-inhibitor	Training
4238155	Fc1cccc(NC(=O)N2CC[C@@]3(CCCNC3)C2)c1	non-inhibitor	non-inhibitor	non-inhibitor	non-inhibitor	inhibitor	Training
4238157	CN(C)C(=O)c1ccc(cc1)c2nccc(NCc3cnc(C)cn3)n2	non-inhibitor	non-inhibitor	non-inhibitor	non-inhibitor	non-inhibitor	Training
4238158	COc1ccccc1CN2CCC3(CCNCC3)CC2	non-inhibitor	non-inhibitor	non-inhibitor	inhibitor	non-inhibitor	Training
4238159	COC(=O)N1CCC2(CCCN(C2)c3cccc(c3)c4ccccc4)CC1	non-inhibitor	non-inhibitor	non-inhibitor	non-inhibitor	inhibitor	Training
4238160	COc1ccc(CNc2ccnc(n2)c3cccc(OC)c3)c(OC)c1	inhibitor	non-inhibitor	inhibitor	inhibitor	inhibitor	Training
4238161	CCNc1ncc2N=C(C(=O)N(C[C@H]3CCCO3)c2n1)c4ccc(F)cc4	inhibitor	non-inhibitor	non-inhibitor	inhibitor	non-inhibitor	Training
4238162	CN(C)C(=O)c1ccc(cc1)c2ccc3ncnc(N4CCN(C)CC4)c3c2	non-inhibitor	non-inhibitor	non-inhibitor	non-inhibitor	non-inhibitor	Training
4238165	COc1cccc(c1)c2ccc3ncnc(N(C)Cc4occc4)c3c2	inhibitor	inhibitor	inhibitor	inhibitor	inhibitor	Training
4238167	COC(=O)N1CCC2(CCCN(C2)C(=O)Nc3cccc(c3)C#N)CC1	non-inhibitor	inhibitor	inhibitor	non-inhibitor	inhibitor	Training
4238168	CN1CCC2(CC1)CCN(CC2)C(=O)c3ccncc3	non-inhibitor	non-inhibitor	non-inhibitor	non-inhibitor	non-inhibitor	Training
4238169	COC(=O)N1CCC2(CC1)CN(C2)C(=O)Nc3cccc(F)c3	non-inhibitor	non-inhibitor	non-inhibitor	non-inhibitor	non-inhibitor	Training
4238170	CN1CCN(CC1)c2ncc3N=C(C(=O)N(c4ccccc4)c3n2)c5cc(F)cc(F)c5	inhibitor	non-inhibitor	non-inhibitor	non-inhibitor	inhibitor	Training
4238174	COc1cccc(CN2C(=O)C(=Nc3cnc(Nc4ccccc4)nc23)c5cccc(c5)C#N)c1	non-inhibitor	non-inhibitor	non-inhibitor	non-inhibitor	inhibitor	Training
4238176	COc1ccc(CNc2ncncc2c3ccccc3OC)c(OC)c1	inhibitor	inhibitor	inhibitor	inhibitor	inhibitor	Training
4238177	CN1CCN(CC1)c2ncc3N=C(C(=O)N(CCc4ccccc4)c3n2)c5cccs5	inhibitor	non-inhibitor	non-inhibitor	non-inhibitor	inhibitor	Training
4238180	CCNc1ncc2N=C(C(=O)N(C)c2n1)c3ccccc3	inhibitor	inhibitor	non-inhibitor	non-inhibitor	non-inhibitor	Training
4238181	CC(C)NC(=O)N1CCC2(CC1)CCN(CC2)S(=O)(=O)c3ccccc3	non-inhibitor	non-inhibitor	non-inhibitor	non-inhibitor	non-inhibitor	Training
4238183	COc1cccc(c1)c2nc(NCc3ccccc3OC)c4ccccc4n2	inhibitor	inhibitor	inhibitor	inhibitor	inhibitor	Training
4238186	C(N1CCC2(CCNCC2)CC1)c3ccncc3	non-inhibitor	non-inhibitor	non-inhibitor	non-inhibitor	non-inhibitor	Training
4238187	CC(C)NC(=O)N1CC[C@@]2(CCCN(C2)C(=O)c3cccn3C)C1	non-inhibitor	non-inhibitor	non-inhibitor	non-inhibitor	non-inhibitor	Training
4238189	O=C(N1CCC2(CC1)CCN(CC2)c3ccc(cc3)c4ccccc4)c5occc5	non-inhibitor	non-inhibitor	non-inhibitor	non-inhibitor	non-inhibitor	Training
4238190	COc1ccc(Oc2ncc3N=C(CCc4ccccc4)C(=O)N(C)c3n2)cc1	inhibitor	inhibitor	inhibitor	non-inhibitor	inhibitor	Training
4238191	COCCNc1nc(nc2ccccc12)c3ccccc3CN(C)C	inhibitor	non-inhibitor	non-inhibitor	inhibitor	non-inhibitor	Training
4238192	CC(C)NC(=O)N1CC[C@@]2(CCCN(C2)C(=O)c3cnccn3)C1	non-inhibitor	non-inhibitor	non-inhibitor	non-inhibitor	non-inhibitor	Training
4238193	COc1ccc(cc1)C(=O)N2CCC3(CCCN(C3)C(=O)NC(C)C)CC2	non-inhibitor	non-inhibitor	non-inhibitor	non-inhibitor	non-inhibitor	Training
4238194	Cc1onc(C)c1C(=O)N2CCC[C@@]3(CCN(Cc4cc(cc(c4)C(F)(F)F)C(F)(F)F)C3)C2	non-inhibitor	non-inhibitor	non-inhibitor	non-inhibitor	inhibitor	Training
4238196	CN1CCN(CC1)c2ccnc(n2)c3c(C)onc3C	inhibitor	non-inhibitor	non-inhibitor	non-inhibitor	non-inhibitor	Training
4238198	C1CC2(CCN1)CN(C2)c3ncccn3	non-inhibitor	non-inhibitor	non-inhibitor	non-inhibitor	non-inhibitor	Training
4238199	COc1ccc(cc1)C2=Nc3cnc(OC)nc3N(C[C@H]4CCCO4)C2=O	inhibitor	non-inhibitor	non-inhibitor	non-inhibitor	inhibitor	Training
4238200	COc1ccc(NC(=O)N2CC3(CCN(CC3)C(=O)c4occc4)C2)cc1	non-inhibitor	non-inhibitor	non-inhibitor	non-inhibitor	non-inhibitor	Training
4238202	CN(C)c1ncc2N=C(C(=O)N(C)c2n1)c3cc(F)cc(F)c3	inhibitor	non-inhibitor	non-inhibitor	non-inhibitor	non-inhibitor	Training
4238207	COc1ncc2N=C(C(=O)N(C3CC3)c2n1)c4ccc(F)cc4	inhibitor	non-inhibitor	non-inhibitor	non-inhibitor	non-inhibitor	Training
4238211	O=S(=O)(N1CCC2(CC1)CN(C2)c3ncccn3)c4ccccc4	non-inhibitor	non-inhibitor	non-inhibitor	non-inhibitor	non-inhibitor	Training
4238212	Cn1cc(C2=Nc3cnc(Oc4ccccc4)nc3N(Cc5cccs5)C2=O)c6ccccc16	inhibitor	non-inhibitor	non-inhibitor	non-inhibitor	non-inhibitor	Training
4238214	COCC(=O)N1CCC2(CCN(Cc3ccccc3OC)CC2)CC1	non-inhibitor	non-inhibitor	non-inhibitor	inhibitor	non-inhibitor	Training
4238215	CC(C)CN1CCC2(CC1)CCN(CC2)C(=O)c3csnn3	non-inhibitor	non-inhibitor	non-inhibitor	inhibitor	non-inhibitor	Training
4238217	O=C1N(c2ccccc2)c3nc(Oc4ccccc4)ncc3N=C1c5cccs5	inhibitor	non-inhibitor	non-inhibitor	non-inhibitor	non-inhibitor	Training
4238220	Clc1ccccc1c2nc(NCc3cccs3)c4ccccc4n2	inhibitor	inhibitor	inhibitor	inhibitor	inhibitor	Training
4238221	CC(=O)N1CCC2(CC1)CN(Cc3ccc(cc3)C#N)C2	non-inhibitor	non-inhibitor	non-inhibitor	inhibitor	non-inhibitor	Training
4238222	Fc1cccc(c1)C(=O)N2CCC3(CC2)CN(Cc4ccc(cc4)C#N)C3	inhibitor	non-inhibitor	inhibitor	non-inhibitor	non-inhibitor	Training
4238223	COc1ccc2[nH]cc(CCNc3nc(nc4ccccc34)c5ccc(cc5)N(C)C)c2c1	inhibitor	inhibitor	inhibitor	inhibitor	inhibitor	Training
4238224	Cc1onc(C)c1C(=O)N2CCC3(CCCN(Cc4nccs4)C3)CC2	non-inhibitor	non-inhibitor	non-inhibitor	non-inhibitor	non-inhibitor	Training
4238226	CC(C)NC(=O)N1CCC2(CC1)CCN(CC2)C(=O)c3cc(cc(c3)C(F)(F)F)C(F)(F)F	non-inhibitor	non-inhibitor	non-inhibitor	non-inhibitor	non-inhibitor	Training
4238228	COc1ccc(cc1)C(=O)N2CCC3(CC2)CN(C3)c4ncccn4	non-inhibitor	non-inhibitor	non-inhibitor	non-inhibitor	non-inhibitor	Training
4238234	Fc1cccc(NC(=O)N2CC[C@@]3(CCCN(C3)C(=O)c4ccncc4)C2)c1	non-inhibitor	non-inhibitor	non-inhibitor	non-inhibitor	inhibitor	Training
4238236	COc1ccc(Oc2ncc3N=C(C(=O)N(Cc4cccc(OC)c4)c3n2)c5cccc(c5)C#N)cc1	non-inhibitor	inhibitor	non-inhibitor	non-inhibitor	inhibitor	Training
4238238	O=C(Nc1ccccc1)N2CC[C@@]3(CCCN(C3)C(=O)c4ccncc4)C2	non-inhibitor	non-inhibitor	non-inhibitor	non-inhibitor	non-inhibitor	Training
4238239	CN(Cc1occc1)c2ncnc3ccc(cc23)c4cccc(NS(=O)(=O)C)c4	inhibitor	inhibitor	inhibitor	inhibitor	inhibitor	Training
4238241	Fc1cc(F)cc(c1)C2=Nc3cnc(Oc4cccc(Cl)c4)nc3N(CCC#N)C2=O	inhibitor	inhibitor	non-inhibitor	non-inhibitor	inhibitor	Training
4238244	COCCN1C(=O)C(=Nc2cnc(Oc3ccccc3)nc12)c4ccc(F)cc4	inhibitor	inhibitor	non-inhibitor	non-inhibitor	non-inhibitor	Training
4238247	c1cncc(c1)c2nccc(n2)n3ccnc3	inhibitor	non-inhibitor	non-inhibitor	inhibitor	inhibitor	Training
4238251	COc1ccc(cc1)C(=O)N2CCC3(CCCN(C3)C(c4ccccc4)c5ccccc5)CC2	non-inhibitor	inhibitor	non-inhibitor	non-inhibitor	inhibitor	Training
4238253	COc1ccc(Oc2ncc3N=C(C(=O)N(Cc4cccs4)c3n2)c5ccc(F)cc5)cc1	inhibitor	inhibitor	non-inhibitor	non-inhibitor	inhibitor	Training
4238254	COC(=O)N1CCC2(CCCN(Cc3ccc(cc3)C#N)C2)CC1	non-inhibitor	inhibitor	inhibitor	inhibitor	non-inhibitor	Training
4238256	COc1ccccc1CN2CCC3(CC2)CCN(CC3)C(=O)c4ccncc4	non-inhibitor	non-inhibitor	non-inhibitor	inhibitor	inhibitor	Training
4238259	Clc1ccccc1c2cncnc2NCc3cccs3	inhibitor	inhibitor	inhibitor	inhibitor	inhibitor	Training
4238261	Fc1ccc(CN2C(=O)C=Nc3cnc(Nc4ccccc4)nc23)cc1	inhibitor	inhibitor	inhibitor	non-inhibitor	inhibitor	Training
4238262	COCCN1C(=O)C(=Nc2cncnc12)c3cc(F)cc(F)c3	inhibitor	non-inhibitor	non-inhibitor	non-inhibitor	non-inhibitor	Training
4238264	Fc1ccc(cc1)C2=Nc3cnc(Oc4ccccc4)nc3N(C5CC5)C2=O	inhibitor	non-inhibitor	non-inhibitor	non-inhibitor	non-inhibitor	Training
4238266	COCC(=O)N1CCC2(CCCN(C2)C(=O)Nc3cccc(F)c3)CC1	non-inhibitor	non-inhibitor	non-inhibitor	non-inhibitor	non-inhibitor	Training
4238267	CN(C)c1ccc(cc1)c2cc(ncn2)N(C)Cc3occc3	inhibitor	non-inhibitor	inhibitor	inhibitor	inhibitor	Training
4238270	O=C(N1CCC2(CCCN(C2)c3ncccn3)CC1)c4occc4	non-inhibitor	non-inhibitor	non-inhibitor	non-inhibitor	non-inhibitor	Training
4238273	CC1=Nc2cnc(nc2N(C3CC3)C1=O)N4CCOCC4	inhibitor	non-inhibitor	non-inhibitor	non-inhibitor	non-inhibitor	Training
4238274	COC(=O)N1CCC2(CCN(Cc3ccc(cc3)C#N)CC2)CC1	non-inhibitor	non-inhibitor	inhibitor	non-inhibitor	non-inhibitor	Training
4238275	CNc1ccnc(n1)c2c(C)onc2C	inhibitor	non-inhibitor	non-inhibitor	non-inhibitor	non-inhibitor	Training
4238277	CS(=O)(=O)Nc1cccc(c1)c2nc(NCc3cccs3)c4ccccc4n2	inhibitor	inhibitor	inhibitor	inhibitor	inhibitor	Training
4238282	CC(=O)NCCNc1nc(nc2ccccc12)c3ccccc3Cl	inhibitor	non-inhibitor	inhibitor	inhibitor	inhibitor	Training
4238283	CN1CCN(CC1)c2ncc3N=C(C(=O)N(Cc4cccs4)c3n2)c5cc(F)cc(F)c5	inhibitor	non-inhibitor	non-inhibitor	non-inhibitor	non-inhibitor	Training
4238287	O=C(N1CCC2(CCCN(Cc3ccccc3)C2)CC1)c4csnn4	non-inhibitor	non-inhibitor	non-inhibitor	inhibitor	non-inhibitor	Training
4238288	COc1ccccc1CN2CCCC3(CCN(CC3)C(=O)c4cccc(F)c4)C2	non-inhibitor	non-inhibitor	non-inhibitor	inhibitor	non-inhibitor	Training
4238289	CC(C)NC(=O)N1CC[C@@]2(CCCN(C2)S(=O)(=O)c3ccccc3)C1	non-inhibitor	non-inhibitor	non-inhibitor	non-inhibitor	non-inhibitor	Training
4238292	O=C1C=Nc2cnc(Nc3ccccc3)nc2N1CCc4ccccc4	inhibitor	inhibitor	inhibitor	non-inhibitor	non-inhibitor	Training
4238293	COc1cccc(c1)c2cncnc2NC3CCNCC3	non-inhibitor	non-inhibitor	non-inhibitor	non-inhibitor	non-inhibitor	Training
4238294	C1CNC[C@@]2(C1)CCN(C2)c3ccccn3	non-inhibitor	non-inhibitor	non-inhibitor	non-inhibitor	non-inhibitor	Training
4238295	CC(=O)N1CCC2(CC1)CN(C2)c3ccccn3	non-inhibitor	non-inhibitor	non-inhibitor	non-inhibitor	non-inhibitor	Training
4238297	Clc1ccc(cc1)C2=Nc3cnc(nc3N(CCC#N)C2=O)N4CCNCC4	inhibitor	inhibitor	non-inhibitor	non-inhibitor	non-inhibitor	Training
4238298	O=C(N1CCC2(CC1)CCN(CC2)c3ccccn3)c4cnccn4	non-inhibitor	non-inhibitor	non-inhibitor	non-inhibitor	inhibitor	Training
4238299	COc1ccc(NC(=O)N2CC[C@@]3(CCCN(C3)C(=O)c4ccncc4)C2)cc1	non-inhibitor	non-inhibitor	non-inhibitor	non-inhibitor	inhibitor	Training
4238300	Fc1cccc(NC(=O)N2CCC3(CC2)CCN(CC3)C(=O)c4occc4)c1	non-inhibitor	non-inhibitor	inhibitor	non-inhibitor	non-inhibitor	Training
4238301	COc1ccc2[nH]cc(CCNc3ncnc4ccc(cc34)c5cccnc5)c2c1	inhibitor	inhibitor	inhibitor	inhibitor	inhibitor	Training
4238303	O=S(=O)(N1CCC2(CC1)CN(Cc3ccccc3)C2)c4ccccc4	non-inhibitor	non-inhibitor	non-inhibitor	inhibitor	non-inhibitor	Training
4238304	Cn1cccc1C(=O)N2CCC3(CCN(Cc4nccs4)CC3)CC2	non-inhibitor	non-inhibitor	non-inhibitor	non-inhibitor	non-inhibitor	Training
4238305	CC(C)NC(=O)N1CC[C@@]2(CCCN(C2)C(=O)c3c(C)onc3C)C1	non-inhibitor	non-inhibitor	non-inhibitor	non-inhibitor	non-inhibitor	Training
4238307	COc1cccc(Nc2ncc3N=C(C(=O)N(C[C@H]4CCCO4)c3n2)c5ccccc5)c1	inhibitor	non-inhibitor	non-inhibitor	non-inhibitor	inhibitor	Training
4238308	COc1ccccc1CN2CC3(CCN(CC3)C(=O)c4cnccn4)C2	non-inhibitor	non-inhibitor	non-inhibitor	non-inhibitor	non-inhibitor	Training
4238309	Fc1cccc(c1)C2=Nc3cncnc3N(Cc4ccccc4)C2=O	inhibitor	inhibitor	inhibitor	non-inhibitor	inhibitor	Training
4238313	COc1ccc(Oc2ncc3N=C(C(=O)N(C)c3n2)c4ccc(F)cc4)cc1	inhibitor	non-inhibitor	non-inhibitor	non-inhibitor	inhibitor	Training
4238314	COc1ccccc1CN2CC[C@@]3(CCCN(C3)C(=O)C)C2	non-inhibitor	non-inhibitor	non-inhibitor	inhibitor	non-inhibitor	Training
4238315	CN(C)Cc1ccccc1c2nccc(NC3CC3)n2	inhibitor	non-inhibitor	non-inhibitor	inhibitor	inhibitor	Training
4238316	COc1ncc2N=C(C(=O)N(C)c2n1)c3cn(C)c4ccccc34	inhibitor	non-inhibitor	non-inhibitor	non-inhibitor	inhibitor	Training
4238318	C(Nc1nc(nc2ccccc12)c3cocc3)c4cccs4	inhibitor	non-inhibitor	inhibitor	inhibitor	inhibitor	Training
4238320	CCNc1ncc2N=C(C)C(=O)N(C3CC3)c2n1	inhibitor	non-inhibitor	non-inhibitor	non-inhibitor	non-inhibitor	Training
4238322	CC(=O)NCCNc1nc(nc2ccccc12)c3c(C)onc3C	inhibitor	non-inhibitor	non-inhibitor	non-inhibitor	inhibitor	Training
4238323	CN1CC[C@@]2(CCCN(C2)S(=O)(=O)c3ccccc3)C1	inhibitor	non-inhibitor	non-inhibitor	inhibitor	inhibitor	Training
4238324	Clc1ccccc1c2cc(NCc3cccnc3)ncn2	inhibitor	non-inhibitor	non-inhibitor	non-inhibitor	inhibitor	Training
4238325	COc1ncc2N=C(C(=O)N(c3ccccc3)c2n1)c4cccs4	inhibitor	non-inhibitor	non-inhibitor	non-inhibitor	non-inhibitor	Training
4238326	CN(C)c1nc(nc2ccccc12)c3cccnc3	inhibitor	non-inhibitor	non-inhibitor	inhibitor	inhibitor	Training
4238329	COc1cccc(c1)c2nc(NCc3ccc(OC)cc3OC)c4ccccc4n2	inhibitor	inhibitor	inhibitor	inhibitor	inhibitor	Training
4238331	COc1cccc(CN2C(=O)C(=Nc3cnc(Nc4ccccc4)nc23)C)c1	non-inhibitor	inhibitor	non-inhibitor	inhibitor	inhibitor	Training
4238333	O=C(N1CCC2(CCN(Cc3ccc(cc3)C#N)CC2)CC1)c4occc4	non-inhibitor	non-inhibitor	non-inhibitor	non-inhibitor	non-inhibitor	Training
4238341	O=C(N1CCC2(CCN(Cc3ccc(cc3)C#N)CC2)CC1)c4csnn4	non-inhibitor	non-inhibitor	non-inhibitor	non-inhibitor	non-inhibitor	Training
4238342	CC(=O)N1CCC[C@@]2(CCN(Cc3nccs3)C2)C1	non-inhibitor	non-inhibitor	non-inhibitor	non-inhibitor	non-inhibitor	Training
4238343	C(Nc1ccnc(n1)c2ccc3OCOc3c2)c4ccccc4	inhibitor	non-inhibitor	inhibitor	inhibitor	inhibitor	Training
4238344	CN(C)c1ccc(cc1)c2cc(NCc3ccccc3)ncn2	inhibitor	non-inhibitor	non-inhibitor	non-inhibitor	inhibitor	Training
4238345	COc1ccccc1CCN2C(=O)C(=Nc3cncnc23)c4cccs4	inhibitor	inhibitor	inhibitor	inhibitor	inhibitor	Training
4238348	COCCN1C(=O)C(=Nc2cnc(OCc3ccccc3)nc12)c4ccc(OC)cc4	inhibitor	non-inhibitor	non-inhibitor	non-inhibitor	non-inhibitor	Training
4238349	C(Nc1ncncc1c2cocc2)c3cccnc3	inhibitor	non-inhibitor	inhibitor	non-inhibitor	inhibitor	Training
4238350	O=C(N1CCC2(CC1)CN(C2)c3ccccc3)c4cnccn4	non-inhibitor	non-inhibitor	non-inhibitor	non-inhibitor	non-inhibitor	Training
4238351	CCNc1ncc2N=C(C(=O)N(C3CC3)c2n1)c4ccccc4	inhibitor	non-inhibitor	non-inhibitor	inhibitor	non-inhibitor	Training
4238352	COc1cccc(c1)c2nc(NC3CC3)c4ccccc4n2	inhibitor	non-inhibitor	inhibitor	inhibitor	inhibitor	Training
4238354	Fc1cccc(NC(=O)N2CC3(CCN(CC3)C(=O)c4cccc(F)c4)C2)c1	non-inhibitor	non-inhibitor	non-inhibitor	non-inhibitor	non-inhibitor	Training
4238355	Clc1ccc(cc1)C2=Nc3cnc(nc3N(CCc4ccccc4)C2=O)N5CCOCC5	inhibitor	non-inhibitor	non-inhibitor	non-inhibitor	inhibitor	Training
4238356	Cc1cccc(CNc2ccnc(n2)c3cccnc3)c1	inhibitor	non-inhibitor	inhibitor	inhibitor	inhibitor	Training
4238358	COc1cccc(Nc2ncc3N=C(C(=O)N(C)c3n2)c4ccccc4)c1	inhibitor	non-inhibitor	non-inhibitor	non-inhibitor	non-inhibitor	Training
4238359	COc1ncc2N=C(C(=O)N(C)c2n1)c3ccc(Cl)cc3	inhibitor	non-inhibitor	non-inhibitor	non-inhibitor	inhibitor	Training
4238360	O=C(Nc1ccccc1)N2CC3(CCN(CC3)C(=O)c4ccncc4)C2	inhibitor	non-inhibitor	non-inhibitor	non-inhibitor	non-inhibitor	Training
4238362	CN1CCCC2(CCN(CC2)C(=O)c3ccncc3)C1	non-inhibitor	non-inhibitor	non-inhibitor	inhibitor	non-inhibitor	Training
4238367	CN(C)c1ncc2N=C(C(=O)N(C[C@H]3CCCO3)c2n1)c4cccc(c4)C#N	inhibitor	non-inhibitor	non-inhibitor	inhibitor	non-inhibitor	Training
4238369	O=C(N1CCC2(CCCN(Cc3ccccc3)C2)CC1)c4cnccn4	non-inhibitor	non-inhibitor	non-inhibitor	inhibitor	non-inhibitor	Training
4238371	CN(C)c1ncc2N=C(C(=O)N(Cc3cccs3)c2n1)c4cccs4	inhibitor	non-inhibitor	non-inhibitor	non-inhibitor	inhibitor	Training
4238372	Cc1cnc(CNc2ncnc3ccc(cc23)c4ccccc4C#N)cn1	inhibitor	non-inhibitor	non-inhibitor	non-inhibitor	inhibitor	Training
4238374	Clc1cccc(Oc2ncc3N=C(CCc4ccccc4)C(=O)N(C[C@H]5CCCO5)c3n2)c1	inhibitor	inhibitor	inhibitor	non-inhibitor	inhibitor	Training
4238378	O=C(N1CCC2(CCCN(Cc3ccccc3)C2)CC1)c4ccncc4	non-inhibitor	non-inhibitor	non-inhibitor	non-inhibitor	inhibitor	Training
4238379	O=C(Oc1ccccc1)N2CCC3(CCCN(C3)c4ncccn4)CC2	inhibitor	inhibitor	inhibitor	inhibitor	non-inhibitor	Training
4238380	COc1ccc(cc1)C2=Nc3cnc(nc3N(C)C2=O)N4CCOCC4	inhibitor	non-inhibitor	non-inhibitor	non-inhibitor	non-inhibitor	Training
4238382	COC(=O)N1CCC2(CCN(Cc3ccccc3OC)CC2)CC1	non-inhibitor	non-inhibitor	non-inhibitor	inhibitor	non-inhibitor	Training
4238383	COc1ncc2N=C(C(=O)N(CCc3ccccc3)c2n1)c4cccs4	inhibitor	inhibitor	inhibitor	non-inhibitor	inhibitor	Training
4238385	FC(F)(F)c1cc(cc(c1)C(F)(F)F)C(=O)N2CCC3(CCN(Cc4ccncc4)CC3)CC2	non-inhibitor	inhibitor	non-inhibitor	non-inhibitor	inhibitor	Training
4238386	FC(F)(F)c1ccccc1c2nccc(n2)N3CCNCC3	inhibitor	non-inhibitor	non-inhibitor	non-inhibitor	non-inhibitor	Training
4238391	COC(=O)N1CCC2(CCN(CC2)C(=O)Nc3cccc(c3)C#N)CC1	non-inhibitor	non-inhibitor	non-inhibitor	inhibitor	non-inhibitor	Training
4238392	O=C(N1CCC2(CCCN(C2)c3ccc(cc3)c4ccccc4)CC1)c5csnn5	non-inhibitor	non-inhibitor	non-inhibitor	non-inhibitor	inhibitor	Training
4238393	COc1ccc(cc1)C2=Nc3cnc(Oc4ccccc4)nc3N(CCC#N)C2=O	non-inhibitor	non-inhibitor	non-inhibitor	non-inhibitor	non-inhibitor	Training
4238395	COc1ccc(cc1)C(=O)N2CCC3(CCN(CC3)C(=O)Nc4cccc(F)c4)CC2	non-inhibitor	non-inhibitor	non-inhibitor	non-inhibitor	non-inhibitor	Training
4238397	COc1ccccc1CNc2ncnc3ccc(cc23)c4cccc(c4)C#N	inhibitor	non-inhibitor	inhibitor	inhibitor	inhibitor	Training
4238398	COc1cccc(c1)c2ccc3ncnc(N4CCNCC4)c3c2	inhibitor	non-inhibitor	inhibitor	non-inhibitor	inhibitor	Training
4238400	COc1ncc2N=C(C(=O)N(C)c2n1)c3ccccc3	inhibitor	non-inhibitor	non-inhibitor	non-inhibitor	non-inhibitor	Training
4238402	COc1ccc(NC(=O)N2CCCC3(CCN(CC3)S(=O)(=O)C)C2)cc1	non-inhibitor	non-inhibitor	non-inhibitor	non-inhibitor	inhibitor	Training
4238403	O=C(N1CCC[C@@]2(CCN(Cc3ccccc3)C2)C1)c4csnn4	non-inhibitor	non-inhibitor	non-inhibitor	inhibitor	inhibitor	Training
4238404	COc1ccccc1c2ccc3ncnc(NC4CC4)c3c2	inhibitor	non-inhibitor	inhibitor	inhibitor	inhibitor	Training
4238405	Cc1onc(C)c1C(=O)N2CCC3(CC2)CN(C3)C(=O)Nc4cccc(F)c4	non-inhibitor	non-inhibitor	non-inhibitor	non-inhibitor	non-inhibitor	Training
4238407	CN(Cc1occc1)c2cc(ncn2)c3ccccc3Cl	inhibitor	non-inhibitor	inhibitor	non-inhibitor	non-inhibitor	Training
4238408	COc1ccccc1CNc2ccnc(n2)c3ccccc3Cl	inhibitor	non-inhibitor	inhibitor	inhibitor	inhibitor	Training
4238409	Fc1cccc(c1)C(=O)N2CCC3(CCCN(Cc4ccccc4)C3)CC2	non-inhibitor	non-inhibitor	non-inhibitor	inhibitor	non-inhibitor	Training
4238410	CC(=O)NCCNc1ccnc(n1)c2ccccc2C	inhibitor	non-inhibitor	non-inhibitor	non-inhibitor	non-inhibitor	Training
4238411	CC(=O)N1CCC2(CC1)CCN(CC2)C(=O)Nc3cccc(F)c3	non-inhibitor	non-inhibitor	non-inhibitor	inhibitor	non-inhibitor	Training
4238412	COCCN1C(=O)C(=Nc2cnc(Nc3cccc(OC)c3)nc12)c4ccccc4	inhibitor	non-inhibitor	non-inhibitor	non-inhibitor	non-inhibitor	Training
4238414	C1CN(CCN1)c2ncnc3ccc(cc23)c4cccnc4	inhibitor	non-inhibitor	non-inhibitor	non-inhibitor	inhibitor	Training
4238416	O=C(N1CCC2(CC1)CN(C2)c3ccccc3)c4ccncc4	non-inhibitor	inhibitor	inhibitor	inhibitor	non-inhibitor	Training
4238420	O=S(=O)(N1CCC2(CCN(Cc3ccccc3)CC2)CC1)c4ccccc4	non-inhibitor	non-inhibitor	non-inhibitor	non-inhibitor	non-inhibitor	Training
4238421	N#Cc1cccc(c1)c2cc(ncn2)n3ccnc3	inhibitor	non-inhibitor	inhibitor	non-inhibitor	inhibitor	Training
4238422	COc1ccc(cc1)C2=Nc3cnc(Oc4ccccc4)nc3N(Cc5cccs5)C2=O	non-inhibitor	inhibitor	non-inhibitor	non-inhibitor	non-inhibitor	Training
4238423	Cn1cccc1C(=O)N2CCC3(CCCN(C3)C(=O)Nc4cccc(c4)C#N)CC2	non-inhibitor	non-inhibitor	non-inhibitor	non-inhibitor	inhibitor	Training
4238425	CC1=Nc2cnc(Nc3ccccc3)nc2N(Cc4ccc(F)cc4)C1=O	non-inhibitor	non-inhibitor	non-inhibitor	non-inhibitor	non-inhibitor	Training
4238427	Fc1cccc(NC(=O)N2CC3(CCN(CC3)C(=O)c4occc4)C2)c1	non-inhibitor	non-inhibitor	inhibitor	non-inhibitor	non-inhibitor	Training
4238429	CC1=Nc2cnc(nc2N(C3CC3)C1=O)N4CCNCC4	inhibitor	non-inhibitor	non-inhibitor	non-inhibitor	non-inhibitor	Training
4238431	COc1cccc(Nc2ncc3N=CC(=O)N(CCc4ccccc4)c3n2)c1	inhibitor	inhibitor	non-inhibitor	non-inhibitor	inhibitor	Training
4238434	O=S(=O)(N1CCC2(CCN(CC2)C(c3ccccc3)c4ccccc4)CC1)c5ccccc5	non-inhibitor	inhibitor	non-inhibitor	non-inhibitor	inhibitor	Training
4238435	CN(C)c1ncc2N=C(C)C(=O)N(CCc3ccccc3)c2n1	inhibitor	inhibitor	inhibitor	non-inhibitor	non-inhibitor	Training
4238438	COc1ccc(Oc2ncc3N=C(C(=O)N(C4CC4)c3n2)c5cc(F)cc(F)c5)cc1	inhibitor	inhibitor	non-inhibitor	non-inhibitor	inhibitor	Training
4238443	C1CN(CCO1)c2ncnc3ccc(cc23)c4cocc4	inhibitor	non-inhibitor	non-inhibitor	non-inhibitor	inhibitor	Training
4238445	O=C(N1CCC2(CC1)CN(Cc3ccccc3)C2)c4ccncc4	non-inhibitor	non-inhibitor	non-inhibitor	inhibitor	inhibitor	Training
4238446	Cn1cc(C2=Nc3cnc(nc3N(CCC#N)C2=O)N4CCOCC4)c5ccccc15	inhibitor	non-inhibitor	non-inhibitor	non-inhibitor	non-inhibitor	Training
4238448	COCC(=O)N1CCC2(CC1)CN(C2)c3ccc(cc3)c4ccccc4	non-inhibitor	non-inhibitor	non-inhibitor	non-inhibitor	non-inhibitor	Training
4238454	COc1cccc(Nc2ncc3N=C(CCc4ccccc4)C(=O)N(Cc5cccs5)c3n2)c1	inhibitor	non-inhibitor	non-inhibitor	non-inhibitor	inhibitor	Training
4238455	COCCN1C(=O)C=Nc2cnc(nc12)N3CCOCC3	inhibitor	non-inhibitor	non-inhibitor	non-inhibitor	non-inhibitor	Training
4238456	COCCN1C(=O)C(=Nc2cnc(Oc3cccc(Cl)c3)nc12)c4ccccc4	inhibitor	inhibitor	inhibitor	non-inhibitor	non-inhibitor	Training
4238457	FC(F)(F)c1ccccc1c2nc(Nc3ccncc3)c4ccccc4n2	inhibitor	inhibitor	inhibitor	non-inhibitor	inhibitor	Training
4238458	COC(=O)N1CCC[C@@]2(CCN(Cc3nccs3)C2)C1	non-inhibitor	non-inhibitor	non-inhibitor	non-inhibitor	non-inhibitor	Training
4238461	Cc1onc(C)c1C(=O)N2CCC3(CCN(Cc4ccccc4)CC3)CC2	non-inhibitor	non-inhibitor	non-inhibitor	non-inhibitor	non-inhibitor	Training
4238462	Cn1cccc1C(=O)N2CCC3(CCCN(Cc4nccs4)C3)CC2	non-inhibitor	non-inhibitor	non-inhibitor	non-inhibitor	inhibitor	Training
4238464	CN1CC[C@@]2(CCCN(C2)C(=O)c3cc(cc(c3)C(F)(F)F)C(F)(F)F)C1	non-inhibitor	non-inhibitor	non-inhibitor	non-inhibitor	non-inhibitor	Training
4238465	O=C1N(C2CC2)c3nc(Oc4ccccc4)ncc3N=C1c5cccs5	inhibitor	inhibitor	inhibitor	non-inhibitor	non-inhibitor	Training
4238466	O=C(Oc1ccccc1)N2CCC3(CCCN(C3)c4cccc(c4)c5ccccc5)CC2	non-inhibitor	non-inhibitor	non-inhibitor	non-inhibitor	non-inhibitor	Training
4238467	COc1ccc(cc1)C2=Nc3cnc(Nc4cccc(OC)c4)nc3N(C5CC5)C2=O	inhibitor	non-inhibitor	non-inhibitor	non-inhibitor	non-inhibitor	Training
4238473	CN1CC[C@@]2(CCCN(C2)C(=O)c3ccncc3)C1	non-inhibitor	non-inhibitor	non-inhibitor	non-inhibitor	non-inhibitor	Training
4238474	COc1ccc(CNc2ncncc2c3ccc4OCOc4c3)c(OC)c1	inhibitor	inhibitor	inhibitor	inhibitor	inhibitor	Training
4238475	COc1ccc(NC(=O)N2CC[C@@]3(CCCNC3)C2)cc1	non-inhibitor	non-inhibitor	non-inhibitor	non-inhibitor	non-inhibitor	Training
4238480	COc1ccc(CNc2ncncc2c3cccnc3)c(OC)c1	inhibitor	non-inhibitor	inhibitor	inhibitor	inhibitor	Training
4238481	Clc1cccc(Oc2ncc3N=CC(=O)N(C4CC4)c3n2)c1	inhibitor	inhibitor	inhibitor	non-inhibitor	non-inhibitor	Training
4238482	CC(=O)N1CCC2(CCCN(Cc3ccc(cc3)C#N)C2)CC1	non-inhibitor	non-inhibitor	non-inhibitor	non-inhibitor	non-inhibitor	Training
4238488	CCNc1ncc2N=C(CCc3ccccc3)C(=O)N(CCOC)c2n1	inhibitor	inhibitor	inhibitor	inhibitor	non-inhibitor	Training
4238496	Fc1cccc(c1)C(=O)N2CCC3(CCN(Cc4cc(cc(c4)C(F)(F)F)C(F)(F)F)CC3)CC2	non-inhibitor	non-inhibitor	non-inhibitor	non-inhibitor	non-inhibitor	Training
4238499	FC(F)(F)c1cc(CN2CCC3(CC2)CCN(CC3)C(=O)c4ccncc4)cc(c1)C(F)(F)F	non-inhibitor	non-inhibitor	non-inhibitor	non-inhibitor	inhibitor	Training
4238500	FC(F)(F)c1cc(CN2CC3(CCN(CC3)C(=O)c4occc4)C2)cc(c1)C(F)(F)F	non-inhibitor	non-inhibitor	non-inhibitor	inhibitor	non-inhibitor	Training
4238501	CC(=O)N1CCC2(CCCN(C2)C(=O)Nc3cccc(F)c3)CC1	non-inhibitor	non-inhibitor	non-inhibitor	non-inhibitor	non-inhibitor	Training
4238503	Cc1onc(C)c1c2nc(NCc3cccs3)c4ccccc4n2	inhibitor	non-inhibitor	non-inhibitor	inhibitor	inhibitor	Training
4238508	CNc1nc(nc2ccccc12)c3cccc(c3)C#N	inhibitor	non-inhibitor	inhibitor	non-inhibitor	inhibitor	Training
4238512	COc1ccccc1c2cc(ncn2)N(C)Cc3occc3	inhibitor	non-inhibitor	inhibitor	inhibitor	non-inhibitor	Training
4238515	COc1cccc(CN2C(=O)C(=Nc3cnc(Nc4cccc(OC)c4)nc23)C)c1	inhibitor	inhibitor	inhibitor	non-inhibitor	inhibitor	Training
4238516	COCCN1C(=O)C(=Nc2cnc(OCc3ccccc3)nc12)c4cc(F)cc(F)c4	inhibitor	inhibitor	non-inhibitor	non-inhibitor	inhibitor	Training
4238517	O=C1N(C2CC2)c3nc(ncc3N=C1c4cccc(c4)C#N)N5CCNCC5	inhibitor	inhibitor	non-inhibitor	non-inhibitor	non-inhibitor	Training
4238520	CN(C)c1ncc2N=C(C(=O)N(C3CC3)c2n1)c4ccc(Cl)cc4	inhibitor	non-inhibitor	non-inhibitor	non-inhibitor	non-inhibitor	Training
4238522	Cc1ccccc1c2cncnc2NC3CCNCC3	inhibitor	non-inhibitor	non-inhibitor	inhibitor	inhibitor	Training
4238523	CC(C)NC(=O)N1CCC2(CC1)CCN(CC2)C(=O)Oc3ccccc3	non-inhibitor	non-inhibitor	non-inhibitor	non-inhibitor	inhibitor	Training
4238524	CCNc1ncc2N=C(C(=O)N(c3ccc(OC)cc3)c2n1)c4cn(C)c5ccccc45	inhibitor	non-inhibitor	non-inhibitor	non-inhibitor	non-inhibitor	Training
4238525	Cc1onc(C)c1c2nccc(n2)N3CCOCC3	inhibitor	non-inhibitor	inhibitor	non-inhibitor	non-inhibitor	Training
4238527	COc1ccc(Oc2ncc3N=C(C)C(=O)N(Cc4ccc(F)cc4)c3n2)cc1	inhibitor	inhibitor	inhibitor	inhibitor	inhibitor	Training
4238528	COc1ccc(cc1)C(=O)N2CCC3(CCN(Cc4ccncc4)CC3)CC2	non-inhibitor	inhibitor	non-inhibitor	non-inhibitor	inhibitor	Training
4238529	COc1ccccc1CN2CCC3(CC2)CCN(CC3)S(=O)(=O)C	non-inhibitor	non-inhibitor	non-inhibitor	inhibitor	non-inhibitor	Training
4238530	COc1ccc(cc1)C2=Nc3cnc(nc3N(Cc4ccc(F)cc4)C2=O)N5CCN(C)CC5	inhibitor	non-inhibitor	non-inhibitor	non-inhibitor	non-inhibitor	Training
4238532	CN(C)c1ccnc(n1)c2c(C)onc2C	inhibitor	non-inhibitor	non-inhibitor	non-inhibitor	non-inhibitor	Training
4238534	COc1ccccc1CN2CCCC3(CCN(CC3)S(=O)(=O)C)C2	non-inhibitor	non-inhibitor	non-inhibitor	inhibitor	non-inhibitor	Training
4238536	Cc1onc(C)c1c2cc(NCc3ccccc3)ncn2	inhibitor	non-inhibitor	non-inhibitor	non-inhibitor	non-inhibitor	Training
4238538	COCCN1C(=O)C(=Nc2cnc(OCc3ccccc3)nc12)c4cccs4	inhibitor	non-inhibitor	non-inhibitor	non-inhibitor	inhibitor	Training
4238539	O=C1N(C[C@H]2CCCO2)c3nc(ncc3N=C1c4cccc(c4)C#N)N5CCOCC5	inhibitor	non-inhibitor	non-inhibitor	non-inhibitor	non-inhibitor	Training
4238540	CNc1ncncc1c2ccccc2OC	inhibitor	non-inhibitor	non-inhibitor	non-inhibitor	inhibitor	Training
4238541	COc1ncc2N=C(C(=O)N(CCC#N)c2n1)c3ccc(Cl)cc3	inhibitor	non-inhibitor	non-inhibitor	inhibitor	inhibitor	Training
4238542	CCNc1ncc2N=CC(=O)N(C[C@H]3CCCO3)c2n1	inhibitor	non-inhibitor	non-inhibitor	non-inhibitor	non-inhibitor	Training
4238545	COCC(=O)N1CCC2(CCCN(Cc3ccccc3)C2)CC1	non-inhibitor	non-inhibitor	non-inhibitor	non-inhibitor	non-inhibitor	Training
4238546	Fc1ccc(Nc2ccnc(n2)c3ccc4OCOc4c3)cc1	inhibitor	non-inhibitor	inhibitor	inhibitor	inhibitor	Training
4238548	COc1ccc(NC(=O)N2CCCC3(CCN(CC3)C(=O)c4occc4)C2)cc1	non-inhibitor	non-inhibitor	non-inhibitor	non-inhibitor	inhibitor	Training
4238549	COc1ncc2N=C(C(=O)N(CCC#N)c2n1)c3cc(F)cc(F)c3	inhibitor	non-inhibitor	non-inhibitor	non-inhibitor	non-inhibitor	Training
4238550	CN(C)Cc1ccccc1c2nc(N(C)Cc3occc3)c4ccccc4n2	inhibitor	non-inhibitor	non-inhibitor	inhibitor	inhibitor	Training
4238557	Clc1ccc(cc1)C2=Nc3cnc(nc3N(C4CC4)C2=O)N5CCOCC5	inhibitor	non-inhibitor	non-inhibitor	non-inhibitor	non-inhibitor	Training
4238558	COCC(=O)N1CCC2(CC1)CN(C2)C(=O)Nc3cccc(c3)C#N	non-inhibitor	non-inhibitor	non-inhibitor	non-inhibitor	non-inhibitor	Training
4238560	Cc1cccc(CNc2nc(nc3ccccc23)c4cccnc4)c1	inhibitor	non-inhibitor	inhibitor	inhibitor	inhibitor	Training
4238562	COCCNc1nc(nc2ccccc12)c3ccccc3C	inhibitor	non-inhibitor	non-inhibitor	non-inhibitor	non-inhibitor	Training
4238568	COc1cccc(Nc2ncc3N=C(C)C(=O)N(C)c3n2)c1	inhibitor	non-inhibitor	non-inhibitor	non-inhibitor	non-inhibitor	Training
4238570	C(Nc1nc(nc2ccccc12)c3ccc4OCOc4c3)c5ccccc5	inhibitor	non-inhibitor	inhibitor	inhibitor	inhibitor	Training
4238571	COc1ccc(cc1)N2C(=O)C(=Nc3cnc(nc23)N(C)C)C	inhibitor	non-inhibitor	non-inhibitor	non-inhibitor	non-inhibitor	Training
4238573	COCCN1C(=O)C(=Nc2cnc(Oc3ccc(OC)cc3)nc12)c4ccc(OC)cc4	inhibitor	non-inhibitor	non-inhibitor	non-inhibitor	inhibitor	Training
4238574	N#Cc1ccc(CN2CCC3(CCNCC3)CC2)cc1	non-inhibitor	non-inhibitor	non-inhibitor	non-inhibitor	non-inhibitor	Training
4238575	CN1CCN(CC1)c2ncc3N=CC(=O)N(C[C@H]4CCCO4)c3n2	inhibitor	non-inhibitor	non-inhibitor	non-inhibitor	non-inhibitor	Training
4238576	CN(C)c1ncc2N=C(C(=O)N(c3ccccc3)c2n1)c4ccc(Cl)cc4	inhibitor	non-inhibitor	non-inhibitor	inhibitor	non-inhibitor	Training
4238578	CS(=O)(=O)Nc1cccc(c1)c2nc(NCc3ccccc3)c4ccccc4n2	inhibitor	non-inhibitor	inhibitor	inhibitor	inhibitor	Training
4238581	CN(C)c1ccc(cc1)c2cc(ncn2)n3ccnc3	inhibitor	inhibitor	inhibitor	inhibitor	inhibitor	Training
4238582	COc1ccc(cc1)C2=Nc3cnc(OC)nc3N(CCc4ccccc4)C2=O	inhibitor	inhibitor	non-inhibitor	non-inhibitor	inhibitor	Training
4238584	O=C(Oc1ccccc1)N2CCC[C@@]3(CCN(Cc4nccs4)C3)C2	non-inhibitor	non-inhibitor	non-inhibitor	non-inhibitor	inhibitor	Training
4238585	COC(=O)N1CCC2(CC1)CN(C2)c3cccc(c3)c4ccccc4	non-inhibitor	non-inhibitor	non-inhibitor	non-inhibitor	non-inhibitor	Training
4238586	COc1ccccc1CN2CCC3(CC2)CCN(CC3)C(=O)c4cccn4C	non-inhibitor	non-inhibitor	non-inhibitor	inhibitor	non-inhibitor	Training
4238589	CN(Cc1occc1)c2ncncc2c3cccnc3	inhibitor	non-inhibitor	inhibitor	non-inhibitor	inhibitor	Training
4238593	Fc1ccc(CN2C(=O)C(=Nc3cncnc23)c4cccs4)cc1	inhibitor	inhibitor	inhibitor	inhibitor	inhibitor	Training
4238594	C(Nc1ccnc(n1)c2cccnc2)c3ccccc3	inhibitor	non-inhibitor	inhibitor	inhibitor	inhibitor	Training
4238596	COc1ccc(NC(=O)N2CCC3(CC2)CCN(CC3)C(=O)c4csnn4)cc1	inhibitor	non-inhibitor	non-inhibitor	non-inhibitor	non-inhibitor	Training
4238597	O=C1N(Cc2cccs2)c3nc(ncc3N=C1c4cccs4)N5CCNCC5	inhibitor	inhibitor	inhibitor	non-inhibitor	inhibitor	Training
4238598	CN(C)c1ncc2N=C(C(=O)N(C)c2n1)c3cccc(c3)C#N	inhibitor	non-inhibitor	non-inhibitor	non-inhibitor	non-inhibitor	Training
4238599	O=C1N(Cc2cccs2)c3nc(Nc4ccccc4)ncc3N=C1CCc5ccccc5	non-inhibitor	non-inhibitor	non-inhibitor	non-inhibitor	inhibitor	Training
4238600	Fc1ccc(cc1)C2=Nc3cnc(Oc4ccccc4)nc3N(CCC#N)C2=O	inhibitor	non-inhibitor	non-inhibitor	non-inhibitor	non-inhibitor	Training
4238601	COc1ccccc1CN2CCCC3(CCN(CC3)C(=O)c4cc(cc(c4)C(F)(F)F)C(F)(F)F)C2	non-inhibitor	non-inhibitor	non-inhibitor	non-inhibitor	inhibitor	Training
4238604	COCC(=O)N1CCC2(CCN(Cc3ccc(cc3)C#N)CC2)CC1	non-inhibitor	non-inhibitor	non-inhibitor	non-inhibitor	non-inhibitor	Training
4238606	O=C1N(CCC#N)c2nc(Oc3ccccc3)ncc2N=C1c4cccs4	inhibitor	inhibitor	non-inhibitor	non-inhibitor	non-inhibitor	Training
4238607	O=C1C=Nc2cnc(nc2N1C[C@H]3CCCO3)N4CCOCC4	inhibitor	non-inhibitor	non-inhibitor	non-inhibitor	non-inhibitor	Training
4238608	O=C1N(Cc2cccs2)c3nc(Oc4ccccc4)ncc3N=C1c5ccccc5	inhibitor	inhibitor	non-inhibitor	non-inhibitor	non-inhibitor	Training
4238611	CN(C)Cc1ccccc1c2nc(NC3CC3)c4ccccc4n2	inhibitor	non-inhibitor	non-inhibitor	inhibitor	inhibitor	Training
4238612	CC(C)CN1CCC2(CC1)CCN(CC2)S(=O)(=O)c3ccccc3	non-inhibitor	non-inhibitor	non-inhibitor	inhibitor	non-inhibitor	Training
4238613	C(Nc1ccnc(n1)c2cccnc2)c3cccs3	inhibitor	inhibitor	inhibitor	inhibitor	inhibitor	Training
4238614	Fc1cccc(c1)C(=O)N2CCC[C@@]3(CCN(C3)c4ccccc4)C2	non-inhibitor	non-inhibitor	non-inhibitor	non-inhibitor	inhibitor	Training
4238616	CN1CCN(CC1)c2ncc3N=C(C(=O)N(Cc4cccs4)c3n2)c5ccc(Cl)cc5	inhibitor	non-inhibitor	non-inhibitor	non-inhibitor	non-inhibitor	Training
4238617	Cc1cccc(CNc2nc(nc3ccccc23)c4ccc5OCOc5c4)c1	inhibitor	inhibitor	inhibitor	inhibitor	inhibitor	Training
4238618	COc1cccc(Nc2ncc3N=C(C(=O)N(C[C@H]4CCCO4)c3n2)c5ccc(Cl)cc5)c1	inhibitor	non-inhibitor	non-inhibitor	non-inhibitor	non-inhibitor	Training
4238619	O=S(=O)(N1CCC2(CC1)CN(Cc3nccs3)C2)c4ccccc4	non-inhibitor	non-inhibitor	non-inhibitor	non-inhibitor	non-inhibitor	Training
4238622	O=C(Nc1cccc(c1)C#N)N2CCCC3(CCN(CC3)S(=O)(=O)c4ccccc4)C2	inhibitor	non-inhibitor	non-inhibitor	non-inhibitor	inhibitor	Training
4238623	CN(C)c1ncc2N=C(C(=O)N(Cc3cccs3)c2n1)c4cc(F)cc(F)c4	inhibitor	non-inhibitor	non-inhibitor	non-inhibitor	inhibitor	Training
4238624	CC(C)CN1CC2(CCN(CC2)C(=O)c3cnccn3)C1	non-inhibitor	non-inhibitor	non-inhibitor	non-inhibitor	non-inhibitor	Training
4238629	CN1CCN(CC1)c2nc(nc3ccccc23)c4cccnc4	inhibitor	non-inhibitor	non-inhibitor	inhibitor	non-inhibitor	Training
4238630	O=C(N1CCC2(CCCN(C2)c3ccncc3)CC1)c4cnccn4	non-inhibitor	non-inhibitor	non-inhibitor	non-inhibitor	non-inhibitor	Training
4238631	CN1C(=O)C(=Nc2cncnc12)c3ccccc3	inhibitor	non-inhibitor	non-inhibitor	non-inhibitor	non-inhibitor	Training
4238632	CCNc1ncc2N=C(C(=O)N(c3ccc(OC)cc3)c2n1)c4cccs4	inhibitor	non-inhibitor	non-inhibitor	non-inhibitor	inhibitor	Training
4238633	Fc1ccc(CN2C(=O)C(=Nc3cncnc23)c4cc(F)cc(F)c4)cc1	inhibitor	inhibitor	inhibitor	non-inhibitor	inhibitor	Training
4238635	CN1CCC2(CC1)CCN(CC2)S(=O)(=O)c3ccccc3	non-inhibitor	non-inhibitor	non-inhibitor	non-inhibitor	non-inhibitor	Training
4238638	CN(C)c1ccc(cc1)c2nc(NCc3cccnc3)c4ccccc4n2	inhibitor	inhibitor	inhibitor	inhibitor	inhibitor	Training
4238640	CC(C)CN1CC[C@@]2(CCCN(C2)C(=O)c3occc3)C1	non-inhibitor	non-inhibitor	non-inhibitor	inhibitor	non-inhibitor	Training
4238641	COc1ccc2[nH]cc(CCNc3ncnc4ccc(cc34)c5cccc(c5)C#N)c2c1	inhibitor	inhibitor	inhibitor	inhibitor	inhibitor	Training
4238643	COCC(=O)N1CCC[C@@]2(CCN(Cc3nccs3)C2)C1	non-inhibitor	non-inhibitor	non-inhibitor	non-inhibitor	non-inhibitor	Training
4238644	COC(=O)N1CCC2(CCCN(C2)C(=O)Nc3cccc(F)c3)CC1	non-inhibitor	non-inhibitor	non-inhibitor	non-inhibitor	non-inhibitor	Training
4238645	COc1ccc(cc1)N2C(=O)C(=Nc3cnc(nc23)N(C)C)CCc4ccccc4	inhibitor	non-inhibitor	non-inhibitor	non-inhibitor	inhibitor	Training
4238646	COc1ccc2[nH]cc(CCNc3nc(nc4ccccc34)c5ccccc5OC)c2c1	inhibitor	non-inhibitor	inhibitor	inhibitor	inhibitor	Training
4238648	O=C(Nc1ccccc1)N2CCC3(CC2)CCN(CC3)C(=O)Oc4ccccc4	non-inhibitor	non-inhibitor	non-inhibitor	non-inhibitor	inhibitor	Training
4238649	Cc1onc(C)c1C(=O)N2CCC[C@@]3(CCN(Cc4nccs4)C3)C2	non-inhibitor	non-inhibitor	non-inhibitor	non-inhibitor	inhibitor	Training
4238650	CS(=O)(=O)Nc1cccc(c1)c2nc(NCc3cccnc3)c4ccccc4n2	inhibitor	inhibitor	non-inhibitor	inhibitor	inhibitor	Training
4238651	CN(C)c1ncc2N=C(C(=O)N(C)c2n1)c3ccc(Cl)cc3	inhibitor	non-inhibitor	non-inhibitor	non-inhibitor	non-inhibitor	Training
4238653	O=S(=O)(N1CCC2(CCCN(Cc3ccc(cc3)C#N)C2)CC1)c4ccccc4	non-inhibitor	inhibitor	inhibitor	inhibitor	inhibitor	Training
4238657	Cc1onc(C)c1C(=O)N2CCC3(CCCN(C3)C(=O)Nc4cccc(c4)C#N)CC2	inhibitor	non-inhibitor	non-inhibitor	non-inhibitor	non-inhibitor	Training
4238658	O=C(N1CCC2(CC1)CN(Cc3ccc(cc3)C#N)C2)c4csnn4	non-inhibitor	non-inhibitor	non-inhibitor	non-inhibitor	non-inhibitor	Training
4238661	O=C1N(CCC#N)c2nc(ncc2N=C1c3ccccc3)N4CCOCC4	inhibitor	non-inhibitor	non-inhibitor	non-inhibitor	non-inhibitor	Training
4238668	C1Oc2ccc(cc2O1)c3ccc4ncnc(Nc5ccccc5)c4c3	inhibitor	inhibitor	non-inhibitor	inhibitor	inhibitor	Training
4238669	COCCN1C(=O)C=Nc2cnc(Oc3cccc(Cl)c3)nc12	inhibitor	inhibitor	inhibitor	non-inhibitor	non-inhibitor	Training
4238670	CN(C)c1ncc2N=C(C)C(=O)N(C)c2n1	inhibitor	non-inhibitor	non-inhibitor	non-inhibitor	non-inhibitor	Training
4238671	COCCNc1ccnc(n1)c2c(C)onc2C	inhibitor	non-inhibitor	non-inhibitor	non-inhibitor	non-inhibitor	Training
4238673	COC(=O)N1CCC[C@@]2(CCN(Cc3cc(cc(c3)C(F)(F)F)C(F)(F)F)C2)C1	non-inhibitor	non-inhibitor	non-inhibitor	non-inhibitor	non-inhibitor	Training
4238677	COc1ncc2N=CC(=O)N(C3CC3)c2n1	inhibitor	non-inhibitor	non-inhibitor	non-inhibitor	non-inhibitor	Training
4238681	COc1ccc(Oc2ncc3N=C(C(=O)N(C)c3n2)c4cccc(c4)C#N)cc1	inhibitor	non-inhibitor	non-inhibitor	non-inhibitor	inhibitor	Training
4238682	COc1ccccc1CN2CCCC3(CCN(CC3)C(=O)c4csnn4)C2	non-inhibitor	non-inhibitor	non-inhibitor	inhibitor	non-inhibitor	Training
4238685	COc1ncc2N=C(C(=O)N(C[C@H]3CCCO3)c2n1)c4ccccc4	inhibitor	non-inhibitor	non-inhibitor	non-inhibitor	non-inhibitor	Training
4238688	COc1cccc(Nc2ncc3N=C(C(=O)N(CCC#N)c3n2)c4ccc(Cl)cc4)c1	inhibitor	non-inhibitor	non-inhibitor	non-inhibitor	inhibitor	Training
4238690	COc1cccc(c1)c2cncnc2NCc3cccc(C)c3	inhibitor	non-inhibitor	inhibitor	inhibitor	inhibitor	Training
4238692	COc1ccc(cc1)C2=Nc3cnc(nc3N(CCc4ccccc4)C2=O)N5CCOCC5	inhibitor	non-inhibitor	non-inhibitor	non-inhibitor	non-inhibitor	Training
4238693	FC(F)(F)c1cc(cc(c1)C(F)(F)F)C(=O)N2CCC[C@@]3(CCN(C3)c4ccccc4)C2	non-inhibitor	non-inhibitor	non-inhibitor	non-inhibitor	inhibitor	Training
4238694	O=C1N(C[C@H]2CCCO2)c3nc(ncc3N=C1CCc4ccccc4)N5CCOCC5	inhibitor	non-inhibitor	non-inhibitor	non-inhibitor	inhibitor	Training
4238696	COCCN1C(=O)C(=Nc2cnc(Oc3cccc(Cl)c3)nc12)c4cc(F)cc(F)c4	inhibitor	inhibitor	non-inhibitor	non-inhibitor	inhibitor	Training
4238697	COc1ncc2N=C(C(=O)N(Cc3cccs3)c2n1)c4ccc(F)cc4	inhibitor	non-inhibitor	non-inhibitor	non-inhibitor	inhibitor	Training
4238699	COc1ccc(NC(=O)N2CCC3(CC2)CCN(CC3)C(=O)c4cccn4C)cc1	non-inhibitor	non-inhibitor	non-inhibitor	non-inhibitor	non-inhibitor	Training
4238701	Clc1ccc(cc1)C2=Nc3cnc(Oc4ccccc4)nc3N(C5CC5)C2=O	inhibitor	inhibitor	non-inhibitor	non-inhibitor	non-inhibitor	Training
4238702	COc1cccc(c1)c2nc(N(C)C)c3ccccc3n2	inhibitor	non-inhibitor	inhibitor	inhibitor	inhibitor	Training
4238703	COc1ccccc1c2ccc3ncnc(N4CCOCC4)c3c2	inhibitor	non-inhibitor	inhibitor	non-inhibitor	inhibitor	Training
4238706	CS(=O)(=O)N1CCC[C@@]2(CCN(C2)c3ccncc3)C1	non-inhibitor	non-inhibitor	non-inhibitor	non-inhibitor	inhibitor	Training
4238708	COc1ccc2[nH]cc(CCNc3nc(nc4ccccc34)c5cccc(c5)C#N)c2c1	inhibitor	inhibitor	inhibitor	inhibitor	inhibitor	Training
4238710	O=C(N1CCC2(CCCN(Cc3ccccc3)C2)CC1)c4occc4	non-inhibitor	non-inhibitor	non-inhibitor	non-inhibitor	non-inhibitor	Training
4238713	Cc1ccccc1c2nc(c3ccccc3n2)n4ccnc4	inhibitor	non-inhibitor	inhibitor	inhibitor	inhibitor	Training
4238714	CN(C)c1ccc(cc1)c2nccc(NCc3ccccc3)n2	inhibitor	non-inhibitor	inhibitor	inhibitor	inhibitor	Training
4238719	COC(=O)N1CCC2(CC1)CCN(CC2)c3ccccn3	non-inhibitor	non-inhibitor	inhibitor	inhibitor	inhibitor	Training
4238720	COc1ccccc1c2nccc(NCc3ccccc3)n2	inhibitor	non-inhibitor	inhibitor	inhibitor	inhibitor	Training
4238721	COCC(=O)N1CCC2(CCCN(C2)C(=O)Nc3ccc(OC)cc3)CC1	non-inhibitor	non-inhibitor	non-inhibitor	non-inhibitor	non-inhibitor	Training
4238723	CS(=O)(=O)N1CCC2(CC1)CN(C2)c3ncccn3	non-inhibitor	non-inhibitor	non-inhibitor	non-inhibitor	non-inhibitor	Training
4238724	CS(=O)(=O)N1CCC2(CCN(CC2)C(c3ccccc3)c4ccccc4)CC1	non-inhibitor	non-inhibitor	non-inhibitor	inhibitor	inhibitor	Training
4238725	CS(=O)(=O)Nc1cccc(c1)c2nc(Nc3ccncc3)c4ccccc4n2	inhibitor	inhibitor	inhibitor	inhibitor	inhibitor	Training
4238727	COc1ccc2[nH]cc(CCNc3ncncc3c4ccccc4Cl)c2c1	inhibitor	inhibitor	inhibitor	inhibitor	inhibitor	Training
4238728	COc1ccc(Oc2ncc3N=C(C(=O)N(C)c3n2)c4cc(F)cc(F)c4)cc1	inhibitor	non-inhibitor	non-inhibitor	non-inhibitor	inhibitor	Training
4238731	Fc1ccc(CN2C(=O)C(=Nc3cncnc23)c4ccc(Cl)cc4)cc1	inhibitor	inhibitor	non-inhibitor	non-inhibitor	non-inhibitor	Training
4238736	COc1ccc(cc1)N2C(=O)C(=Nc3cnc(nc23)N4CCN(C)CC4)c5cccs5	inhibitor	non-inhibitor	non-inhibitor	non-inhibitor	non-inhibitor	Training
4238738	CC(=O)N1CCC2(CCCN(C2)c3ccccn3)CC1	non-inhibitor	non-inhibitor	non-inhibitor	non-inhibitor	non-inhibitor	Training
4238739	CCNc1ncc2N=C(C(=O)N(C3CC3)c2n1)c4cc(F)cc(F)c4	inhibitor	non-inhibitor	non-inhibitor	inhibitor	non-inhibitor	Training
4238740	COc1ccc(cc1)N2C(=O)C(=Nc3cnc(nc23)N4CCNCC4)c5ccc(OC)cc5	inhibitor	non-inhibitor	non-inhibitor	non-inhibitor	non-inhibitor	Training
4238746	Cc1ccccc1c2nccc(NCc3cccs3)n2	inhibitor	non-inhibitor	inhibitor	inhibitor	inhibitor	Training
4238748	COc1ccccc1CNc2nc(nc3ccccc23)c4ccccc4OC	inhibitor	non-inhibitor	inhibitor	inhibitor	inhibitor	Training
4238749	Cc1onc(C)c1C(=O)N2CCC3(CCCN(Cc4ccc(cc4)C#N)C3)CC2	non-inhibitor	non-inhibitor	non-inhibitor	non-inhibitor	non-inhibitor	Training
4238752	COc1ccc(cc1)C(=O)N2CCC3(CCCN(Cc4ccccc4)C3)CC2	non-inhibitor	non-inhibitor	non-inhibitor	inhibitor	non-inhibitor	Training
4238760	Cc1onc(C)c1C(=O)N2CCC3(CC2)CN(Cc4cc(cc(c4)C(F)(F)F)C(F)(F)F)C3	non-inhibitor	non-inhibitor	non-inhibitor	non-inhibitor	non-inhibitor	Training
4238761	COc1cccc(CN2C(=O)C=Nc3cnc(nc23)N4CCOCC4)c1	inhibitor	inhibitor	inhibitor	inhibitor	inhibitor	Training
4238762	Cc1onc(C)c1C(=O)N2CCC3(CC2)CN(C3)c4ccccn4	non-inhibitor	non-inhibitor	non-inhibitor	non-inhibitor	non-inhibitor	Training
4238763	CC(C)NC(=O)N1CC[C@@]2(CCCN(C2)C(=O)c3occc3)C1	non-inhibitor	non-inhibitor	non-inhibitor	non-inhibitor	non-inhibitor	Training
4238764	COc1ccc2[nH]cc(CCNc3ncncc3c4cocc4)c2c1	inhibitor	inhibitor	inhibitor	inhibitor	inhibitor	Training
4238765	COc1ccc(cc1)N2C(=O)C(=Nc3cnc(nc23)N4CCNCC4)c5cccs5	inhibitor	non-inhibitor	non-inhibitor	non-inhibitor	inhibitor	Training
4238767	Cc1onc(C)c1c2nc(N3CCOCC3)c4ccccc4n2	inhibitor	non-inhibitor	non-inhibitor	non-inhibitor	inhibitor	Training
4238768	CC(C)NC(=O)N1CC2(CCN(CC2)S(=O)(=O)c3ccccc3)C1	non-inhibitor	non-inhibitor	non-inhibitor	non-inhibitor	non-inhibitor	Training
4238769	COCCN1C(=O)C(=Nc2cnc(OCc3ccccc3)nc12)c4cn(C)c5ccccc45	inhibitor	non-inhibitor	non-inhibitor	non-inhibitor	inhibitor	Training
4238770	COc1cccc(c1)c2ccc3ncnc(NCc4ccccc4)c3c2	inhibitor	inhibitor	inhibitor	inhibitor	inhibitor	Training
4238771	CS(=O)(=O)Nc1cccc(c1)c2ccc3ncnc(NC4CC4)c3c2	inhibitor	non-inhibitor	non-inhibitor	non-inhibitor	inhibitor	Training
4238774	Cc1cnc(CNc2nc(nc3ccccc23)c4ccc5OCOc5c4)cn1	inhibitor	non-inhibitor	inhibitor	inhibitor	inhibitor	Training
4238775	CC(C)NC(=O)N1CCC2(CC1)CCN(CC2)C(=O)c3csnn3	non-inhibitor	non-inhibitor	non-inhibitor	non-inhibitor	non-inhibitor	Training
4238776	Fc1cccc(NC(=O)N2CCC3(CC2)CCN(CC3)C(=O)c4cccc(F)c4)c1	non-inhibitor	non-inhibitor	non-inhibitor	non-inhibitor	inhibitor	Training
4238777	Fc1ccc(cc1)C2=Nc3cnc(nc3N(C4CC4)C2=O)N5CCOCC5	non-inhibitor	non-inhibitor	non-inhibitor	non-inhibitor	non-inhibitor	Training
4238778	COc1ccc(cc1)N2C(=O)C(=Nc3cnc(nc23)N4CCN(C)CC4)CCc5ccccc5	non-inhibitor	non-inhibitor	non-inhibitor	non-inhibitor	non-inhibitor	Training
4238779	COCC(=O)N1CCC2(CC1)CCN(CC2)C(=O)Nc3ccc(OC)cc3	non-inhibitor	non-inhibitor	non-inhibitor	non-inhibitor	non-inhibitor	Training
4238780	FC(F)(F)c1ccccc1c2cncnc2NCCc3cnc[nH]3	inhibitor	inhibitor	inhibitor	inhibitor	inhibitor	Training
4238783	COC(=O)N1CCC[C@@]2(CCN(C2)c3ncccn3)C1	non-inhibitor	non-inhibitor	non-inhibitor	non-inhibitor	non-inhibitor	Training
4238784	c1ccc2c(nc(nc2c1)c3cccnc3)n4ccnc4	inhibitor	non-inhibitor	non-inhibitor	non-inhibitor	inhibitor	Training
4238785	CN(C)c1ccc(cc1)c2nc(c3ccccc3n2)n4ccnc4	inhibitor	inhibitor	inhibitor	inhibitor	inhibitor	Training
4238788	O=C(N1CCC2(CC1)CN(C2)c3ccncc3)c4csnn4	non-inhibitor	inhibitor	inhibitor	non-inhibitor	non-inhibitor	Training
4238793	FC(F)(F)c1cc(cc(c1)C(F)(F)F)C(=O)N2CCC3(CC2)CN(C3)c4ccncc4	non-inhibitor	inhibitor	non-inhibitor	non-inhibitor	non-inhibitor	Training
4238794	CC(C)NC(=O)N1CC[C@@]2(CCCN(C2)C(=O)c3csnn3)C1	non-inhibitor	non-inhibitor	non-inhibitor	non-inhibitor	non-inhibitor	Training
4238796	COc1ccccc1c2nccc(n2)n3ccnc3	inhibitor	non-inhibitor	inhibitor	inhibitor	inhibitor	Training
4238800	CN(Cc1occc1)c2nc(nc3ccccc23)c4ccccc4C(F)(F)F	inhibitor	non-inhibitor	inhibitor	inhibitor	non-inhibitor	Training
4238802	COc1ccccc1CN2CC3(CCN(CC3)C(=O)c4cccc(F)c4)C2	non-inhibitor	non-inhibitor	non-inhibitor	inhibitor	non-inhibitor	Training
4238803	CC(=O)NCCNc1nc(nc2ccccc12)c3cccnc3	inhibitor	non-inhibitor	non-inhibitor	non-inhibitor	inhibitor	Training
4238806	COc1ccccc1CNc2nc(nc3ccccc23)c4c(C)onc4C	inhibitor	inhibitor	inhibitor	inhibitor	inhibitor	Training
4238807	FC(F)(F)c1ccccc1c2nc(N3CCNCC3)c4ccccc4n2	inhibitor	non-inhibitor	non-inhibitor	non-inhibitor	non-inhibitor	Training
4238809	CS(=O)(=O)N1CCC2(CC1)CN(C2)C(=O)Nc3cccc(c3)C#N	non-inhibitor	non-inhibitor	non-inhibitor	non-inhibitor	inhibitor	Training
4238812	COc1ccccc1CN2CCC3(CC2)CCN(CC3)C(=O)c4cccc(F)c4	non-inhibitor	non-inhibitor	non-inhibitor	inhibitor	non-inhibitor	Training
4238814	COc1cccc(c1)c2nccc(NCCc3c[nH]c4ccc(OC)cc34)n2	inhibitor	inhibitor	inhibitor	inhibitor	inhibitor	Training
4238815	CN(C)c1ncc2N=CC(=O)N(C3CC3)c2n1	inhibitor	non-inhibitor	non-inhibitor	non-inhibitor	non-inhibitor	Training
4238816	COc1ccc2[nH]cc(CCNc3ccnc(n3)c4cccnc4)c2c1	inhibitor	inhibitor	inhibitor	inhibitor	inhibitor	Training
4238817	O=C1N(CCC#N)c2nc(OCc3ccccc3)ncc2N=C1c4cccs4	inhibitor	inhibitor	non-inhibitor	non-inhibitor	inhibitor	Training
4238820	CCNc1ncc2N=C(C)C(=O)N(CCOC)c2n1	inhibitor	non-inhibitor	non-inhibitor	non-inhibitor	non-inhibitor	Training
4238822	COc1ccc(cc1)C2=Nc3cnc(nc3N(Cc4cccs4)C2=O)N(C)C	inhibitor	non-inhibitor	non-inhibitor	non-inhibitor	non-inhibitor	Training
4238823	COc1ccccc1CNc2ccnc(n2)c3cccc(c3)C#N	inhibitor	non-inhibitor	inhibitor	inhibitor	inhibitor	Training
4238825	O=C(N1CCC[C@@]2(CCN(Cc3ccc(cc3)C#N)C2)C1)c4occc4	non-inhibitor	non-inhibitor	non-inhibitor	inhibitor	inhibitor	Training
4238828	Fc1cccc(NC(=O)N2CCCC3(CCN(CC3)C(=O)c4occc4)C2)c1	inhibitor	inhibitor	inhibitor	non-inhibitor	inhibitor	Training
4238831	COC(=O)N1CCC2(CC1)CN(C2)c3ccncc3	non-inhibitor	non-inhibitor	non-inhibitor	non-inhibitor	non-inhibitor	Training
4238832	COc1ccccc1c2nc(N(C)C)c3ccccc3n2	inhibitor	non-inhibitor	non-inhibitor	inhibitor	non-inhibitor	Training
4238833	COCC(=O)N1CCC[C@@]2(CCN(Cc3ccccc3OC)C2)C1	non-inhibitor	non-inhibitor	non-inhibitor	inhibitor	non-inhibitor	Training
4238835	COc1ccccc1c2cc(NCc3ccccc3)ncn2	inhibitor	non-inhibitor	inhibitor	inhibitor	non-inhibitor	Training
4238836	CCNc1ncc2N=C(C(=O)N(CCOC)c2n1)c3ccc(F)cc3	inhibitor	non-inhibitor	non-inhibitor	inhibitor	non-inhibitor	Training
4238837	COc1ccccc1CNc2cc(ncn2)c3ccccc3Cl	inhibitor	non-inhibitor	inhibitor	inhibitor	non-inhibitor	Training
4238839	CC(C)NC(=O)N1CCCC2(CCN(CC2)S(=O)(=O)c3ccccc3)C1	non-inhibitor	non-inhibitor	non-inhibitor	inhibitor	inhibitor	Training
4238841	COCC(=O)N1CCC[C@@]2(CCN(Cc3ccccc3)C2)C1	non-inhibitor	non-inhibitor	non-inhibitor	inhibitor	non-inhibitor	Training
4238843	O=S(=O)(N1CCC[C@@]2(CCN(C2)c3ccccc3)C1)c4ccccc4	inhibitor	inhibitor	inhibitor	non-inhibitor	inhibitor	Training
4238845	O=C(Oc1ccccc1)N2CCC[C@@]3(CCN(C3)c4ccccc4)C2	non-inhibitor	non-inhibitor	non-inhibitor	non-inhibitor	inhibitor	Training
4238846	FC(F)(F)c1cc(CN2CC3(CCNCC3)C2)cc(c1)C(F)(F)F	non-inhibitor	non-inhibitor	non-inhibitor	non-inhibitor	non-inhibitor	Training
4238847	CC1=Nc2cnc(nc2N(C[C@H]3CCCO3)C1=O)N4CCOCC4	inhibitor	non-inhibitor	non-inhibitor	non-inhibitor	non-inhibitor	Training
4238848	CN(Cc1occc1)c2ncnc3ccc(cc23)c4cocc4	inhibitor	non-inhibitor	inhibitor	inhibitor	inhibitor	Training
4238849	Cn1cccc1C(=O)N2CCC3(CC2)CN(Cc4ccc(cc4)C#N)C3	non-inhibitor	non-inhibitor	non-inhibitor	non-inhibitor	non-inhibitor	Training
4238850	CN(C)c1ccc(cc1)c2nccc(NCc3cccs3)n2	inhibitor	non-inhibitor	inhibitor	inhibitor	inhibitor	Training
4238851	Fc1cc(F)cc(c1)C2=Nc3cnc(Nc4ccccc4)nc3N(C[C@H]5CCCO5)C2=O	non-inhibitor	non-inhibitor	non-inhibitor	non-inhibitor	non-inhibitor	Training
4238852	COc1cccc(c1)c2nccc(NCc3ccccc3)n2	inhibitor	non-inhibitor	inhibitor	inhibitor	inhibitor	Training
4238853	C1Oc2ccc(cc2O1)c3cc(ncn3)n4ccnc4	inhibitor	non-inhibitor	inhibitor	inhibitor	inhibitor	Training
4238854	COc1cccc(Nc2ncc3N=C(C(=O)N(C)c3n2)c4ccc(F)cc4)c1	inhibitor	non-inhibitor	non-inhibitor	non-inhibitor	non-inhibitor	Training
4238855	CC(=O)NCCNc1ncnc2ccc(cc12)c3ccccc3C	inhibitor	non-inhibitor	inhibitor	inhibitor	inhibitor	Training
4238856	CS(=O)(=O)N1CCC2(CCCN(C2)c3ccncc3)CC1	non-inhibitor	inhibitor	inhibitor	non-inhibitor	non-inhibitor	Training
4238857	COc1cccc(c1)c2cncnc2NCCc3c[nH]c4ccc(OC)cc34	inhibitor	inhibitor	inhibitor	inhibitor	inhibitor	Training
4238860	Cc1onc(C)c1c2nc(NCc3ccccc3)c4ccccc4n2	inhibitor	non-inhibitor	inhibitor	inhibitor	inhibitor	Training
4238861	Cn1cccc1C(=O)N2CCC[C@@]3(CCN(C3)C(=O)Nc4cccc(c4)C#N)C2	non-inhibitor	non-inhibitor	non-inhibitor	non-inhibitor	non-inhibitor	Training
4238862	O=S(=O)(N1CCC[C@@]2(CCN(C2)C(c3ccccc3)c4ccccc4)C1)c5ccccc5	non-inhibitor	inhibitor	non-inhibitor	inhibitor	inhibitor	Training
4238863	CN1C(=O)C(=Nc2cnc(Nc3ccccc3)nc12)CCc4ccccc4	inhibitor	inhibitor	inhibitor	non-inhibitor	non-inhibitor	Training
4238866	O=S(=O)(N1CCC2(CCCN(C2)C(c3ccccc3)c4ccccc4)CC1)c5ccccc5	non-inhibitor	non-inhibitor	non-inhibitor	inhibitor	inhibitor	Training
4238867	Cc1onc(C)c1c2nc(N3CCNCC3)c4ccccc4n2	inhibitor	non-inhibitor	non-inhibitor	non-inhibitor	non-inhibitor	Training
4238868	COc1ccc(cc1)C(=O)N2CCC3(CC2)CN(C3)C(=O)NC(C)C	non-inhibitor	non-inhibitor	non-inhibitor	non-inhibitor	non-inhibitor	Training
4238870	COc1ccc(cc1)C2=Nc3cnc(Oc4cccc(Cl)c4)nc3N(C5CC5)C2=O	inhibitor	inhibitor	non-inhibitor	non-inhibitor	inhibitor	Training
4238872	Clc1ccc(cc1)C2=Nc3cnc(Oc4cccc(Cl)c4)nc3N(CCC#N)C2=O	non-inhibitor	non-inhibitor	non-inhibitor	non-inhibitor	non-inhibitor	Training
4238874	COCCN1C(=O)C(=Nc2cnc(Nc3ccccc3)nc12)CCc4ccccc4	inhibitor	non-inhibitor	inhibitor	non-inhibitor	inhibitor	Training
4238875	Cc1cccc(CNc2ncncc2c3ccccc3C)c1	inhibitor	inhibitor	inhibitor	inhibitor	inhibitor	Training
4238877	CNc1nc(nc2ccccc12)c3cccc(NS(=O)(=O)C)c3	inhibitor	non-inhibitor	non-inhibitor	non-inhibitor	inhibitor	Training
4238878	C(Nc1nc(nc2ccccc12)c3ccc4OCOc4c3)c5cccs5	inhibitor	inhibitor	inhibitor	inhibitor	inhibitor	Training
4238882	COc1ccc(CNc2ccnc(n2)c3cccnc3)c(OC)c1	inhibitor	non-inhibitor	inhibitor	inhibitor	inhibitor	Training
4238883	CC1=Nc2cnc(nc2N(CCC#N)C1=O)N3CCNCC3	inhibitor	non-inhibitor	non-inhibitor	non-inhibitor	non-inhibitor	Training
4238884	COc1ccc(cc1)C(=O)N2CCC[C@@]3(CCN(C3)c4ccncc4)C2	non-inhibitor	non-inhibitor	non-inhibitor	non-inhibitor	inhibitor	Training
4238887	O=C1N(C2CC2)c3nc(ncc3N=C1c4cccs4)N5CCNCC5	inhibitor	inhibitor	non-inhibitor	non-inhibitor	inhibitor	Training
4238888	CS(=O)(=O)Nc1cccc(c1)c2ccc3ncnc(NCc4cccs4)c3c2	inhibitor	inhibitor	inhibitor	inhibitor	inhibitor	Training
4238889	O=C(Nc1ccccc1)N2CCC3(CC2)CCN(CC3)C(=O)c4ccncc4	non-inhibitor	non-inhibitor	non-inhibitor	non-inhibitor	non-inhibitor	Training
4238890	COc1ccc(cc1)N2C(=O)C(=Nc3cnc(OC)nc23)c4cn(C)c5ccccc45	non-inhibitor	non-inhibitor	non-inhibitor	non-inhibitor	inhibitor	Training
4238891	COc1ccccc1CNc2ncncc2c3ccc(cc3)N(C)C	inhibitor	inhibitor	inhibitor	inhibitor	inhibitor	Training
4238893	CN(C)Cc1ccccc1c2cc(ncn2)n3ccnc3	inhibitor	non-inhibitor	inhibitor	inhibitor	inhibitor	Training
4238894	COc1ccc(NC(=O)N2CC[C@@]3(CCCN(C3)C(=O)c4csnn4)C2)cc1	non-inhibitor	non-inhibitor	non-inhibitor	non-inhibitor	non-inhibitor	Training
4238896	O=C(N1CCC2(CC1)CCN(CC2)c3ccc(cc3)c4ccccc4)c5ccncc5	non-inhibitor	non-inhibitor	non-inhibitor	non-inhibitor	inhibitor	Training
4238897	CN(C)c1ncc2N=C(C(=O)N(C)c2n1)c3cccs3	inhibitor	non-inhibitor	non-inhibitor	non-inhibitor	non-inhibitor	Training
4238899	COc1ccccc1c2cc(NCc3cccs3)ncn2	inhibitor	non-inhibitor	inhibitor	inhibitor	non-inhibitor	Training
4238901	COc1ccc(Oc2ncc3N=C(C)C(=O)N(CCc4ccccc4)c3n2)cc1	inhibitor	non-inhibitor	non-inhibitor	non-inhibitor	inhibitor	Training
4238902	N#Cc1ccccc1c2ccc3ncnc(NCc4cccnc4)c3c2	inhibitor	non-inhibitor	inhibitor	non-inhibitor	inhibitor	Training
4238905	FC(F)(F)c1cc(cc(c1)C(F)(F)F)C(=O)N2CCC3(CC2)CCN(CC3)c4ncccn4	non-inhibitor	non-inhibitor	non-inhibitor	non-inhibitor	non-inhibitor	Training
4238907	Fc1ccc(cc1)C2=Nc3cncnc3N(Cc4ccccc4)C2=O	inhibitor	non-inhibitor	non-inhibitor	non-inhibitor	non-inhibitor	Training
4238908	COc1ccc(cc1)C(=O)N2CCC3(CCCN(Cc4nccs4)C3)CC2	non-inhibitor	non-inhibitor	non-inhibitor	inhibitor	inhibitor	Training
4238909	Fc1ccc(Nc2nc(nc3ccccc23)c4cccnc4)cc1	inhibitor	non-inhibitor	inhibitor	non-inhibitor	inhibitor	Training
4238912	Cc1cnc(CNc2ncnc3ccc(cc23)c4ccccc4Cl)cn1	inhibitor	non-inhibitor	inhibitor	inhibitor	inhibitor	Training
4238913	O=C(N1CCC2(CC1)CCN(CC2)c3ccccc3)c4cnccn4	non-inhibitor	non-inhibitor	non-inhibitor	non-inhibitor	non-inhibitor	Training
4238914	O=C1N(CCc2ccccc2)c3nc(ncc3N=C1c4cccs4)N5CCOCC5	inhibitor	inhibitor	non-inhibitor	non-inhibitor	non-inhibitor	Training
4238918	Fc1cc(F)cc(c1)C2=Nc3cnc(nc3N(C[C@H]4CCCO4)C2=O)N5CCOCC5	inhibitor	non-inhibitor	non-inhibitor	non-inhibitor	non-inhibitor	Training
4238921	Cc1cccc(CNc2ncnc3ccc(cc23)c4ccc5OCOc5c4)c1	inhibitor	inhibitor	inhibitor	inhibitor	inhibitor	Training
4238924	Clc1ccc(cc1)C2=Nc3cnc(nc3N(C[C@H]4CCCO4)C2=O)N5CCOCC5	inhibitor	non-inhibitor	non-inhibitor	non-inhibitor	non-inhibitor	Training
4238925	COc1cccc(c1)c2cncnc2N(C)Cc3occc3	inhibitor	non-inhibitor	inhibitor	inhibitor	inhibitor	Training
4238926	COc1ccc(CNc2ncnc3ccc(cc23)c4cccc(c4)C#N)c(OC)c1	inhibitor	inhibitor	non-inhibitor	non-inhibitor	inhibitor	Training
4238927	Cn1cccc1C(=O)N2CCC3(CC2)CN(C3)c4ccccn4	non-inhibitor	non-inhibitor	non-inhibitor	non-inhibitor	inhibitor	Training
4238935	COc1ccc(cc1)C2=Nc3cnc(OC)nc3N(C2=O)c4ccccc4	inhibitor	non-inhibitor	non-inhibitor	non-inhibitor	non-inhibitor	Training
4238936	O=C1N(C2CC2)c3nc(ncc3N=C1c4ccccc4)N5CCOCC5	inhibitor	inhibitor	non-inhibitor	non-inhibitor	non-inhibitor	Training
4238938	COC(=O)N1CCC2(CCN(CC(C)C)CC2)CC1	non-inhibitor	non-inhibitor	non-inhibitor	inhibitor	non-inhibitor	Training
4238940	Fc1ccc(cc1F)C2=Nc3cncnc3N(Cc4ccccc4Cl)C2=O	inhibitor	inhibitor	inhibitor	non-inhibitor	non-inhibitor	Training
4238942	Fc1cccc(c1)C(=O)N2CCC3(CC2)CN(Cc4ccccc4)C3	non-inhibitor	non-inhibitor	non-inhibitor	inhibitor	non-inhibitor	Training
4238944	COc1cccc(Nc2ncc3N=C(C(=O)N(CCC#N)c3n2)c4cccs4)c1	inhibitor	non-inhibitor	non-inhibitor	non-inhibitor	inhibitor	Training
4238945	CC(C)NC(=O)N1CCCC2(CCN(CC2)C(=O)c3cccc(F)c3)C1	non-inhibitor	non-inhibitor	non-inhibitor	non-inhibitor	non-inhibitor	Training
4238949	O=C(Nc1ccccc1)N2CC[C@@]3(CCCN(C3)C(=O)c4occc4)C2	inhibitor	non-inhibitor	non-inhibitor	non-inhibitor	non-inhibitor	Training
4238952	CN1C(=O)C(=Nc2cnc(Oc3cccc(Cl)c3)nc12)c4cc(F)cc(F)c4	inhibitor	non-inhibitor	non-inhibitor	non-inhibitor	inhibitor	Training
4238956	COc1ccc(cc1)C2=Nc3cnc(Nc4ccccc4)nc3N(C[C@H]5CCCO5)C2=O	inhibitor	non-inhibitor	non-inhibitor	non-inhibitor	non-inhibitor	Training
4238958	COc1ccc(CNc2ccnc(n2)c3ccc(cc3)N(C)C)c(OC)c1	inhibitor	non-inhibitor	inhibitor	inhibitor	inhibitor	Training
4238963	Clc1ccc(cc1)C2=Nc3cnc(OCc4ccccc4)nc3N(CCC#N)C2=O	inhibitor	non-inhibitor	non-inhibitor	non-inhibitor	non-inhibitor	Training
4238966	CN1CCN(CC1)c2ncncc2c3ccccc3Cl	inhibitor	non-inhibitor	non-inhibitor	inhibitor	inhibitor	Training
4238967	Fc1cccc(NC(=O)N2CC3(CCN(CC3)C(=O)c4csnn4)C2)c1	non-inhibitor	non-inhibitor	non-inhibitor	non-inhibitor	non-inhibitor	Training
4238968	CC(C)CN1CCCC2(CCN(CC2)C(=O)c3csnn3)C1	non-inhibitor	non-inhibitor	non-inhibitor	inhibitor	non-inhibitor	Training
4238969	O=C(N1CCC2(CCN(Cc3nccs3)CC2)CC1)c4cnccn4	non-inhibitor	non-inhibitor	non-inhibitor	non-inhibitor	non-inhibitor	Training
4238972	COc1ccc(CNc2ncncc2c3ccccc3C)c(OC)c1	inhibitor	non-inhibitor	inhibitor	inhibitor	inhibitor	Training
4238973	CN(C)C(=O)c1ccc(cc1)c2nc(NCCNC(=O)C)c3ccccc3n2	non-inhibitor	non-inhibitor	non-inhibitor	non-inhibitor	non-inhibitor	Training
4238980	COc1ccccc1CNc2ncnc3ccc(cc23)c4ccc(cc4)N(C)C	inhibitor	inhibitor	inhibitor	inhibitor	inhibitor	Training
4238983	FC(F)(F)c1cc(cc(c1)C(F)(F)F)C(=O)N2CCC3(CCN(Cc4nccs4)CC3)CC2	non-inhibitor	inhibitor	non-inhibitor	inhibitor	non-inhibitor	Training
4238989	COCCNc1cc(ncn1)c2c(C)onc2C	inhibitor	non-inhibitor	non-inhibitor	non-inhibitor	non-inhibitor	Training
4238992	COc1ccccc1CN2CCC3(CC2)CCN(CC3)C(=O)c4csnn4	non-inhibitor	non-inhibitor	non-inhibitor	inhibitor	non-inhibitor	Training
4238995	C1Oc2ccc(cc2O1)c3nccc(n3)n4ccnc4	inhibitor	non-inhibitor	inhibitor	inhibitor	inhibitor	Training
4238996	Cc1cnc(CNc2nc(nc3ccccc23)c4cccnc4)cn1	inhibitor	non-inhibitor	non-inhibitor	non-inhibitor	inhibitor	Training
4238997	COCCN1C(=O)C=Nc2cnc(nc12)N(C)C	inhibitor	non-inhibitor	non-inhibitor	non-inhibitor	non-inhibitor	Training
4239000	Cn1cc(C2=Nc3cncnc3N(Cc4ccc(F)cc4)C2=O)c5ccccc15	inhibitor	non-inhibitor	non-inhibitor	non-inhibitor	non-inhibitor	Training
4239001	COc1ccccc1CN2CCC3(CC2)CCN(CC3)C(=O)c4occc4	non-inhibitor	non-inhibitor	non-inhibitor	inhibitor	non-inhibitor	Training
4239004	COc1ccc(Oc2ncc3N=CC(=O)N(CCc4ccccc4)c3n2)cc1	inhibitor	non-inhibitor	non-inhibitor	non-inhibitor	inhibitor	Training
4239008	COCCN1C(=O)C=Nc2cnc(Nc3ccccc3)nc12	inhibitor	non-inhibitor	non-inhibitor	non-inhibitor	non-inhibitor	Training
4239009	COc1cccc(Nc2ncc3N=C(C(=O)N(C[C@H]4CCCO4)c3n2)c5cc(F)cc(F)c5)c1	inhibitor	non-inhibitor	non-inhibitor	non-inhibitor	inhibitor	Training
4239012	O=C1N(c2ccccc2)c3nc(ncc3N=C1c4ccccc4)N5CCNCC5	inhibitor	non-inhibitor	non-inhibitor	non-inhibitor	non-inhibitor	Training
4239016	O=S(=O)(N1CCC2(CCN(CC2)c3ncccn3)CC1)c4ccccc4	non-inhibitor	non-inhibitor	non-inhibitor	non-inhibitor	non-inhibitor	Training
4239017	Fc1ccc(Nc2nc(nc3ccccc23)c4cocc4)cc1	inhibitor	non-inhibitor	non-inhibitor	non-inhibitor	inhibitor	Training
4239018	COc1ccc(CNc2nc(nc3ccccc23)c4cccc(c4)C#N)c(OC)c1	inhibitor	inhibitor	inhibitor	inhibitor	inhibitor	Training
4239020	Cn1cccc1C(=O)N2CCC3(CCCN(C3)C(=O)Nc4cccc(F)c4)CC2	inhibitor	non-inhibitor	non-inhibitor	non-inhibitor	inhibitor	Training
4239021	COCC(=O)N1CCC[C@@]2(CCN(C2)c3ccncc3)C1	non-inhibitor	non-inhibitor	non-inhibitor	non-inhibitor	inhibitor	Training
4239022	COCCN1C(=O)C(=Nc2cnc(nc12)N(C)C)c3ccc(Cl)cc3	inhibitor	non-inhibitor	non-inhibitor	inhibitor	non-inhibitor	Training
4239023	COC(=O)N1CCC2(CCN(Cc3ccccc3)CC2)CC1	non-inhibitor	non-inhibitor	non-inhibitor	non-inhibitor	non-inhibitor	Training
4239024	O=C(Oc1ccccc1)N2CCC3(CCN(Cc4nccs4)CC3)CC2	non-inhibitor	non-inhibitor	non-inhibitor	non-inhibitor	inhibitor	Training
4239028	COc1cccc(Nc2ncc3N=C(C(=O)N(C[C@H]4CCCO4)c3n2)c5cn(C)c6ccccc56)c1	non-inhibitor	non-inhibitor	non-inhibitor	non-inhibitor	inhibitor	Training
4239029	COCCN1C(=O)C(=Nc2cnc(Oc3ccccc3)nc12)c4ccc(OC)cc4	inhibitor	inhibitor	inhibitor	non-inhibitor	inhibitor	Training
4239032	COc1ccccc1CNc2nc(nc3ccccc23)c4cocc4	inhibitor	inhibitor	inhibitor	inhibitor	inhibitor	Training
4239033	CC1=Nc2cnc(Nc3ccccc3)nc2N(C4CC4)C1=O	inhibitor	non-inhibitor	non-inhibitor	non-inhibitor	inhibitor	Training
4239035	FC(F)(F)c1cc(CN2CC[C@@]3(CCCN(C3)C(=O)c4cnccn4)C2)cc(c1)C(F)(F)F	non-inhibitor	non-inhibitor	non-inhibitor	inhibitor	inhibitor	Training
4239038	CN(C)c1ncc2N=C(C)C(=O)N(c3ccccc3)c2n1	inhibitor	non-inhibitor	non-inhibitor	non-inhibitor	non-inhibitor	Training
4239040	COc1ncc2N=C(C(=O)N(CCc3ccccc3)c2n1)c4ccc(Cl)cc4	inhibitor	inhibitor	non-inhibitor	non-inhibitor	inhibitor	Training
4239042	O=C(N1CCC[C@@]2(CCN(Cc3ccccc3)C2)C1)c4occc4	non-inhibitor	non-inhibitor	non-inhibitor	inhibitor	non-inhibitor	Training
4239043	Fc1cc(F)cc(c1)C2=Nc3cnc(nc3N(Cc4cccs4)C2=O)N5CCOCC5	non-inhibitor	non-inhibitor	non-inhibitor	non-inhibitor	non-inhibitor	Training
4239045	COc1ccc(NC(=O)N2CCCC3(CCN(CC3)C(=O)c4cnccn4)C2)cc1	non-inhibitor	non-inhibitor	non-inhibitor	non-inhibitor	non-inhibitor	Training
4239046	CC(=O)N1CCC[C@@]2(CCN(C2)C(=O)Nc3cccc(c3)C#N)C1	non-inhibitor	non-inhibitor	non-inhibitor	non-inhibitor	non-inhibitor	Training
4239048	Fc1cccc(NC(=O)N2CC3(CCN(CC3)C(=O)c4cc(cc(c4)C(F)(F)F)C(F)(F)F)C2)c1	non-inhibitor	non-inhibitor	non-inhibitor	non-inhibitor	non-inhibitor	Training
4239052	COc1ccc2[nH]cc(CCNc3ccnc(n3)c4ccc5OCOc5c4)c2c1	inhibitor	non-inhibitor	inhibitor	inhibitor	inhibitor	Training
4239055	CCNc1ncc2N=C(C(=O)N(C[C@H]3CCCO3)c2n1)c4ccccc4	inhibitor	non-inhibitor	non-inhibitor	inhibitor	inhibitor	Training
4239057	CN(C)c1ncc2N=C(C(=O)N(C3CC3)c2n1)c4cccs4	inhibitor	inhibitor	non-inhibitor	non-inhibitor	inhibitor	Training
4239058	CCNc1ncc2N=C(C(=O)N(c3ccc(OC)cc3)c2n1)c4ccc(F)cc4	inhibitor	non-inhibitor	non-inhibitor	inhibitor	non-inhibitor	Training
4239059	CN1CCN(CC1)c2ncc3N=C(C(=O)N(C[C@H]4CCCO4)c3n2)c5cn(C)c6ccccc56	inhibitor	non-inhibitor	non-inhibitor	non-inhibitor	inhibitor	Training
4239061	COc1ccc(NC(=O)N2CC3(CCN(CC3)S(=O)(=O)C)C2)cc1	non-inhibitor	non-inhibitor	non-inhibitor	non-inhibitor	non-inhibitor	Training
4239063	COc1ccccc1CN2CC[C@@]3(CCCN(C3)C(=O)c4c(C)onc4C)C2	non-inhibitor	non-inhibitor	non-inhibitor	non-inhibitor	inhibitor	Training
4239066	COc1ccc(NC(=O)N2CC3(CCN(CC3)C(=O)c4cccn4C)C2)cc1	non-inhibitor	non-inhibitor	non-inhibitor	non-inhibitor	non-inhibitor	Training
4239067	O=C(N1CCC2(CC1)CCN(CC2)c3ncccn3)c4cnccn4	non-inhibitor	non-inhibitor	non-inhibitor	non-inhibitor	inhibitor	Training
4239068	Cn1cccc1C(=O)N2CCC3(CCN(CC3)C(=O)Nc4ccccc4)CC2	non-inhibitor	non-inhibitor	non-inhibitor	non-inhibitor	non-inhibitor	Training
4239069	Cc1onc(C)c1C(=O)N2CCC3(CCCN(C3)C(c4ccccc4)c5ccccc5)CC2	non-inhibitor	non-inhibitor	non-inhibitor	inhibitor	non-inhibitor	Training
4239070	Fc1cccc(NC(=O)N2CCC3(CC2)CCN(CC3)C(=O)c4csnn4)c1	non-inhibitor	non-inhibitor	non-inhibitor	non-inhibitor	non-inhibitor	Training
4239071	COc1ccc(cc1)C(=O)N2CCC3(CCCN(Cc4cc(cc(c4)C(F)(F)F)C(F)(F)F)C3)CC2	non-inhibitor	non-inhibitor	non-inhibitor	non-inhibitor	inhibitor	Training
4239072	CCNc1ncc2N=C(CCc3ccccc3)C(=O)N(C)c2n1	inhibitor	inhibitor	inhibitor	inhibitor	non-inhibitor	Training
4239077	Clc1ccccc1c2ccc3ncnc(NCc4cccnc4)c3c2	inhibitor	inhibitor	inhibitor	inhibitor	inhibitor	Training
4239078	COCCN1C(=O)C(=Nc2cnc(Nc3ccccc3)nc12)c4cccc(c4)C#N	inhibitor	non-inhibitor	non-inhibitor	inhibitor	inhibitor	Training
4239080	N#Cc1cccc(c1)c2ccc3ncnc(N4CCNCC4)c3c2	inhibitor	non-inhibitor	non-inhibitor	non-inhibitor	inhibitor	Training
4239081	COc1cccc(CN2C(=O)C(=Nc3cnc(nc23)N4CCOCC4)c5cccc(c5)C#N)c1	non-inhibitor	non-inhibitor	non-inhibitor	non-inhibitor	non-inhibitor	Training
4239084	O=S(=O)(N1CCC2(CC1)CN(C2)c3ccncc3)c4ccccc4	non-inhibitor	non-inhibitor	non-inhibitor	non-inhibitor	non-inhibitor	Training
4239085	C(Nc1ncnc2ccc(cc12)c3ccc4OCOc4c3)c5ccccc5	inhibitor	inhibitor	inhibitor	inhibitor	inhibitor	Training
4239086	COc1ccc(cc1)C(=O)N2CCC3(CCCN(C3)c4ccc(cc4)c5ccccc5)CC2	inhibitor	inhibitor	non-inhibitor	non-inhibitor	inhibitor	Training
4239088	Cn1cccc1C(=O)N2CCC3(CCCN(Cc4ccccc4)C3)CC2	non-inhibitor	non-inhibitor	non-inhibitor	inhibitor	non-inhibitor	Training
4239089	CN(C)Cc1ccccc1c2nccc(NCc3cccs3)n2	inhibitor	non-inhibitor	non-inhibitor	inhibitor	non-inhibitor	Training
4239090	CN1C(=O)C(=Nc2cnc(Nc3ccccc3)nc12)c4cc(F)cc(F)c4	inhibitor	non-inhibitor	non-inhibitor	non-inhibitor	non-inhibitor	Training
4239091	CNc1nc(nc2ccccc12)c3c(C)onc3C	inhibitor	non-inhibitor	inhibitor	non-inhibitor	non-inhibitor	Training
4239092	Cc1ccccc1c2nc(NCc3cccs3)c4ccccc4n2	inhibitor	non-inhibitor	inhibitor	inhibitor	inhibitor	Training
4239094	O=C(Nc1ccccc1)N2CC[C@@]3(CCCN(C3)C(=O)c4cnccn4)C2	non-inhibitor	non-inhibitor	non-inhibitor	non-inhibitor	non-inhibitor	Training
4239095	COc1cccc(c1)c2nccc(NCc3cnc(C)cn3)n2	inhibitor	non-inhibitor	non-inhibitor	non-inhibitor	inhibitor	Training
4239096	O=C1N(C[C@H]2CCCO2)c3nc(ncc3N=C1c4ccccc4)N5CCOCC5	inhibitor	non-inhibitor	non-inhibitor	non-inhibitor	non-inhibitor	Training
4239097	COC(=O)N1CCC2(CC1)CN(C2)C(=O)Nc3cccc(c3)C#N	non-inhibitor	non-inhibitor	non-inhibitor	non-inhibitor	non-inhibitor	Training
4239099	O=C(N1CCC2(CCN(CC2)C(c3ccccc3)c4ccccc4)CC1)c5cnccn5	inhibitor	non-inhibitor	non-inhibitor	inhibitor	inhibitor	Training
4239100	COc1ncc2N=C(C)C(=O)N(C3CC3)c2n1	inhibitor	non-inhibitor	non-inhibitor	non-inhibitor	non-inhibitor	Training
4239103	COc1cccc(c1)c2ccc3ncnc(NCc4ccccc4OC)c3c2	inhibitor	inhibitor	inhibitor	inhibitor	inhibitor	Training
4239107	CCNc1ncc2N=C(C(=O)N(c3ccccc3)c2n1)c4ccc(F)cc4	inhibitor	non-inhibitor	non-inhibitor	inhibitor	non-inhibitor	Training
4239108	COc1ccc(NC(=O)N2CC3(CCN(CC3)C(=O)c4ccncc4)C2)cc1	non-inhibitor	non-inhibitor	non-inhibitor	non-inhibitor	non-inhibitor	Training
4239110	COc1cccc(CN2C(=O)C(=Nc3cnc(OC)nc23)c4cccc(c4)C#N)c1	inhibitor	inhibitor	inhibitor	non-inhibitor	inhibitor	Training
4239111	FC(F)(F)c1cc(cc(c1)C(F)(F)F)C(=O)N2CCC3(CCCN(C3)c4ccccc4)CC2	non-inhibitor	non-inhibitor	non-inhibitor	non-inhibitor	inhibitor	Training
4239113	COc1ccc(cc1)N2C(=O)C(=Nc3cncnc23)c4cn(C)c5ccccc45	inhibitor	non-inhibitor	inhibitor	non-inhibitor	inhibitor	Training
4239117	COc1ccc2[nH]cc(CCNc3nc(nc4ccccc34)c5cccc(NS(=O)(=O)C)c5)c2c1	inhibitor	inhibitor	inhibitor	inhibitor	inhibitor	Training
4239120	CCNc1ncc2N=C(C(=O)N(C)c2n1)c3cccs3	inhibitor	inhibitor	non-inhibitor	non-inhibitor	non-inhibitor	Training
4239121	COCCN1C(=O)C(=Nc2cnc(OCc3ccccc3)nc12)C	inhibitor	non-inhibitor	non-inhibitor	non-inhibitor	inhibitor	Training
4239122	COc1cccc(CN2C(=O)C(=Nc3cncnc23)c4ccc(Cl)cc4)c1	inhibitor	inhibitor	inhibitor	non-inhibitor	inhibitor	Training
4239125	COCC(=O)N1CCC[C@@]2(CCN(C2)C(=O)Nc3cccc(F)c3)C1	non-inhibitor	non-inhibitor	non-inhibitor	non-inhibitor	non-inhibitor	Training
4239127	O=C1N(CCC#N)c2nc(Nc3ccccc3)ncc2N=C1c4cccs4	inhibitor	non-inhibitor	non-inhibitor	non-inhibitor	inhibitor	Training
4239128	COc1ncc2N=C(C(=O)N(CCC#N)c2n1)c3cccs3	inhibitor	non-inhibitor	non-inhibitor	non-inhibitor	inhibitor	Training
4239130	COc1cccc(c1)c2nccc(n2)N(C)Cc3occc3	inhibitor	non-inhibitor	inhibitor	inhibitor	inhibitor	Training
4239131	CN1CCCC2(CCN(CC2)C(=O)c3cccn3C)C1	non-inhibitor	non-inhibitor	non-inhibitor	non-inhibitor	non-inhibitor	Training
4239132	CN(C)c1ccc(cc1)c2cncnc2Nc3ccc(F)cc3	inhibitor	non-inhibitor	inhibitor	inhibitor	inhibitor	Training
4239133	COCCN1C(=O)C(=Nc2cncnc12)c3cccc(Cl)c3	inhibitor	non-inhibitor	non-inhibitor	non-inhibitor	non-inhibitor	Training
4239134	FC(F)(F)c1ccccc1c2nc(NCc3cccnc3)c4ccccc4n2	inhibitor	non-inhibitor	inhibitor	inhibitor	inhibitor	Training
4239135	C1CN(CCO1)c2nc(nc3ccccc23)c4cocc4	inhibitor	non-inhibitor	non-inhibitor	non-inhibitor	inhibitor	Training
4239137	COc1ccc(NC(=O)N2CCCC3(CCN(CC3)C(=O)c4cc(cc(c4)C(F)(F)F)C(F)(F)F)C2)cc1	non-inhibitor	non-inhibitor	non-inhibitor	non-inhibitor	inhibitor	Training
4239138	CN1C(=O)C(=Nc2cnc(nc12)N3CCOCC3)C	inhibitor	non-inhibitor	non-inhibitor	non-inhibitor	non-inhibitor	Training
4239139	O=C(N1CCC2(CCCN(C2)c3ccccc3)CC1)c4ccncc4	inhibitor	inhibitor	inhibitor	inhibitor	inhibitor	Training
4239140	Clc1cccc(Oc2ncc3N=C(C(=O)N(C4CC4)c3n2)c5cccs5)c1	inhibitor	inhibitor	inhibitor	non-inhibitor	non-inhibitor	Training
4239142	Clc1cccc(Oc2ncc3N=C(C(=O)N(C4CC4)c3n2)c5cccc(c5)C#N)c1	inhibitor	inhibitor	non-inhibitor	non-inhibitor	non-inhibitor	Training
4239148	COc1ccc(NC(=O)N2CC3(CCN(CC3)C(=O)c4ccc(OC)cc4)C2)cc1	non-inhibitor	non-inhibitor	non-inhibitor	non-inhibitor	non-inhibitor	Training
4239149	CC(=O)NCCNc1nc(nc2ccccc12)c3ccccc3C	inhibitor	non-inhibitor	non-inhibitor	inhibitor	inhibitor	Training
4239151	CN(C)c1ncc2N=C(C(=O)N(c3ccccc3)c2n1)c4cc(F)cc(F)c4	inhibitor	non-inhibitor	non-inhibitor	non-inhibitor	non-inhibitor	Training
4239152	COCCN1C(=O)C(=Nc2cnc(nc12)N3CCOCC3)c4ccccc4	inhibitor	non-inhibitor	non-inhibitor	non-inhibitor	non-inhibitor	Training
4239153	COc1cccc(CN2C(=O)C(=Nc3cnc(nc23)N(C)C)c4ccc(F)cc4)c1	inhibitor	non-inhibitor	non-inhibitor	non-inhibitor	inhibitor	Training
4239155	COc1ccccc1c2nc(NCCc3cnc[nH]3)c4ccccc4n2	inhibitor	non-inhibitor	inhibitor	inhibitor	inhibitor	Training
4239158	COc1ccccc1CNc2ncnc3ccc(cc23)c4ccccc4C#N	inhibitor	inhibitor	inhibitor	inhibitor	inhibitor	Training
4239159	COc1cccc(c1)c2cc(NCCc3c[nH]c4ccc(OC)cc34)ncn2	inhibitor	inhibitor	inhibitor	inhibitor	inhibitor	Training
4239160	Cn1cc(C2=Nc3cncnc3N(Cc4ccccc4Cl)C2=O)c5ccccc15	inhibitor	non-inhibitor	non-inhibitor	non-inhibitor	inhibitor	Training
4239161	COc1ccc(CNc2nc(nc3ccccc23)c4ccccc4OC)c(OC)c1	inhibitor	non-inhibitor	inhibitor	inhibitor	inhibitor	Training
4239163	CCNc1ncc2N=C(C(=O)N(CCC#N)c2n1)c3ccc(F)cc3	inhibitor	non-inhibitor	non-inhibitor	inhibitor	non-inhibitor	Training
4239164	Fc1cccc(c1)C(=O)N2CCC3(CCN(Cc4nccs4)CC3)CC2	inhibitor	inhibitor	inhibitor	non-inhibitor	inhibitor	Training
4239167	CN(C)C(=O)c1ccc(cc1)c2nc(Nc3ccncc3)c4ccccc4n2	inhibitor	non-inhibitor	non-inhibitor	non-inhibitor	non-inhibitor	Training
4239171	COc1cccc(CN2C(=O)C(=Nc3cnc(nc23)N(C)C)c4cc(F)cc(F)c4)c1	non-inhibitor	non-inhibitor	non-inhibitor	non-inhibitor	non-inhibitor	Training
4239173	COc1cccc(Nc2ncc3N=C(C(=O)N(Cc4cccs4)c3n2)c5cccs5)c1	inhibitor	non-inhibitor	non-inhibitor	non-inhibitor	non-inhibitor	Training
4239176	COc1ccc(cc1)C(=O)N2CCC3(CC2)CN(C3)c4cccc(c4)c5ccccc5	inhibitor	non-inhibitor	non-inhibitor	non-inhibitor	inhibitor	Training
4239177	N#Cc1cccc(c1)c2nc(Nc3ccncc3)c4ccccc4n2	inhibitor	inhibitor	non-inhibitor	non-inhibitor	inhibitor	Training
4239181	Cn1cccc1C(=O)N2CCC3(CCCN(C3)C(=O)Nc4ccccc4)CC2	inhibitor	non-inhibitor	non-inhibitor	non-inhibitor	non-inhibitor	Training
4239182	CN1CC[C@@]2(CCCN(C2)C(=O)c3cccn3C)C1	non-inhibitor	non-inhibitor	non-inhibitor	non-inhibitor	inhibitor	Training
4239183	COc1cccc(CN2C(=O)C(=Nc3cncnc23)c4cccs4)c1	inhibitor	inhibitor	inhibitor	inhibitor	inhibitor	Training
4239184	Fc1ccc(CN2C(=O)C(=Nc3cnc(nc23)N4CCOCC4)c5cc(F)cc(F)c5)cc1	non-inhibitor	non-inhibitor	non-inhibitor	non-inhibitor	non-inhibitor	Training
4239186	CN1CCCC2(CCN(CC2)C(=O)c3csnn3)C1	non-inhibitor	non-inhibitor	non-inhibitor	non-inhibitor	non-inhibitor	Training
4239187	C1CN(CCN1)c2nc(nc3ccccc23)c4cocc4	inhibitor	non-inhibitor	non-inhibitor	non-inhibitor	non-inhibitor	Training
4239194	CC(C)CN1CC2(CCN(CC2)C(=O)c3csnn3)C1	non-inhibitor	non-inhibitor	non-inhibitor	inhibitor	non-inhibitor	Training
4239195	CN(C)c1ncc2N=C(C(=O)N(Cc3ccc(F)cc3)c2n1)c4cc(F)cc(F)c4	non-inhibitor	non-inhibitor	non-inhibitor	non-inhibitor	non-inhibitor	Training
4239197	COc1ncc2N=CC(=O)N(Cc3cccs3)c2n1	inhibitor	non-inhibitor	non-inhibitor	non-inhibitor	inhibitor	Training
4239198	O=C1N(c2ccccc2)c3nc(ncc3N=C1c4cccs4)N5CCOCC5	inhibitor	inhibitor	non-inhibitor	non-inhibitor	inhibitor	Training
4239204	COCCN1C(=O)C(=Nc2cnc(Oc3cccc(Cl)c3)nc12)c4ccc(F)cc4	inhibitor	inhibitor	non-inhibitor	non-inhibitor	inhibitor	Training
4239206	O=C1C=Nc2cnc(nc2N1CCC#N)N3CCOCC3	inhibitor	non-inhibitor	non-inhibitor	non-inhibitor	non-inhibitor	Training
4239207	Fc1cccc(NC(=O)N2CC[C@@]3(CCCN(C3)C(=O)c4cnccn4)C2)c1	non-inhibitor	non-inhibitor	non-inhibitor	non-inhibitor	inhibitor	Training
4239215	Cc1onc(C)c1C(=O)N2CCC[C@@]3(CCN(C3)c4ccccn4)C2	non-inhibitor	non-inhibitor	non-inhibitor	inhibitor	inhibitor	Training
4239216	C1CC2(CCN1)CCN(CC2)c3ncccn3	non-inhibitor	non-inhibitor	non-inhibitor	inhibitor	non-inhibitor	Training
4239217	Fc1cccc(c1)C(=O)N2CCC3(CCN(CC3)C(=O)Nc4ccccc4)CC2	inhibitor	non-inhibitor	non-inhibitor	non-inhibitor	inhibitor	Training
4239218	CNc1nc(nc2ccccc12)c3ccc4OCOc4c3	inhibitor	non-inhibitor	inhibitor	inhibitor	inhibitor	Training
4239219	CC(=O)NCCNc1ncnc2ccc(cc12)c3ccccc3C#N	inhibitor	non-inhibitor	inhibitor	non-inhibitor	non-inhibitor	Training
4239221	CCNc1ncc2N=C(C)C(=O)N(Cc3cccs3)c2n1	inhibitor	non-inhibitor	non-inhibitor	non-inhibitor	inhibitor	Training
4239222	COc1cccc(c1)c2cc(NCc3ccc(OC)cc3OC)ncn2	inhibitor	non-inhibitor	inhibitor	inhibitor	inhibitor	Training
4239223	Cc1onc(C)c1C(=O)N2CCC3(CCCN(C3)c4ncccn4)CC2	non-inhibitor	non-inhibitor	non-inhibitor	non-inhibitor	non-inhibitor	Training
4239225	COc1ccc(cc1)C2=Nc3cnc(nc3N(Cc4ccc(F)cc4)C2=O)N5CCNCC5	non-inhibitor	non-inhibitor	non-inhibitor	non-inhibitor	non-inhibitor	Training
4239226	COCC(=O)N1CCC2(CC1)CN(C2)C(c3ccccc3)c4ccccc4	non-inhibitor	non-inhibitor	non-inhibitor	inhibitor	inhibitor	Training
4239228	Fc1cccc(c1)C(=O)N2CCC3(CC2)CCN(CC3)c4ccc(cc4)c5ccccc5	non-inhibitor	non-inhibitor	non-inhibitor	inhibitor	inhibitor	Training
4239232	COCCN1C(=O)C(=Nc2cnc(nc12)N3CCOCC3)c4ccc(OC)cc4	inhibitor	non-inhibitor	non-inhibitor	non-inhibitor	non-inhibitor	Training
4239233	COc1ccc(NC(=O)N2CC[C@@]3(CCCN(C3)C(=O)c4cnccn4)C2)cc1	non-inhibitor	non-inhibitor	non-inhibitor	non-inhibitor	inhibitor	Training
4239234	Fc1cc(F)cc(c1)C2=Nc3cnc(Oc4ccccc4)nc3N(C[C@H]5CCCO5)C2=O	inhibitor	non-inhibitor	non-inhibitor	non-inhibitor	non-inhibitor	Training
4239235	O=C1N(C[C@H]2CCCO2)c3nc(Nc4ccccc4)ncc3N=C1c5cccs5	inhibitor	non-inhibitor	non-inhibitor	non-inhibitor	inhibitor	Training
4239236	CC(=O)N1CCC2(CC1)CCN(CC2)c3ccccc3	non-inhibitor	non-inhibitor	non-inhibitor	non-inhibitor	non-inhibitor	Training
4239237	C(Nc1cc(ncn1)c2cocc2)c3cccnc3	inhibitor	non-inhibitor	non-inhibitor	non-inhibitor	inhibitor	Training
4239238	Cc1cccc(CNc2ncnc3ccc(cc23)c4cocc4)c1	inhibitor	inhibitor	inhibitor	inhibitor	inhibitor	Training
4239240	CN(C)Cc1ccccc1c2nccc(NCc3cnc(C)cn3)n2	inhibitor	non-inhibitor	non-inhibitor	inhibitor	non-inhibitor	Training
4239241	CN(C)c1ncc2N=C(C(=O)N(Cc3ccc(F)cc3)c2n1)c4ccc(F)cc4	non-inhibitor	non-inhibitor	non-inhibitor	non-inhibitor	non-inhibitor	Training
4239242	COCC(=O)N1CCC2(CCCN(C2)C(=O)Nc3cccc(c3)C#N)CC1	non-inhibitor	non-inhibitor	non-inhibitor	non-inhibitor	non-inhibitor	Training
4239244	Fc1cccc(c1)C(=O)N2CCC3(CC2)CN(C3)c4ncccn4	non-inhibitor	non-inhibitor	non-inhibitor	non-inhibitor	inhibitor	Training
4239245	COCCN1C(=O)C(=Nc2cnc(Oc3cccc(Cl)c3)nc12)CCc4ccccc4	inhibitor	inhibitor	inhibitor	non-inhibitor	inhibitor	Training
4239248	COc1ccc2[nH]cc(CCNc3cc(ncn3)c4ccccc4C)c2c1	inhibitor	non-inhibitor	inhibitor	inhibitor	inhibitor	Training
4239251	COc1ccccc1c2nc(NC3CC3)c4ccccc4n2	inhibitor	non-inhibitor	non-inhibitor	inhibitor	inhibitor	Training
4239252	CCNc1ncc2N=C(C(=O)N(C[C@H]3CCCO3)c2n1)c4ccc(Cl)cc4	inhibitor	non-inhibitor	non-inhibitor	non-inhibitor	non-inhibitor	Training
4239253	COc1ccc(cc1)C2=Nc3cnc(Nc4ccccc4)nc3N(CCC#N)C2=O	inhibitor	non-inhibitor	non-inhibitor	non-inhibitor	non-inhibitor	Training
4239255	O=C(Nc1cccc(c1)C#N)N2CCCC3(CCN(CC3)C(=O)c4csnn4)C2	non-inhibitor	non-inhibitor	non-inhibitor	non-inhibitor	non-inhibitor	Training
4239262	COC(=O)N1CCC2(CCN(Cc3nccs3)CC2)CC1	non-inhibitor	non-inhibitor	non-inhibitor	non-inhibitor	non-inhibitor	Training
4239265	O=C(N1CCC[C@@]2(CCN(Cc3ccccc3)C2)C1)c4cnccn4	non-inhibitor	non-inhibitor	non-inhibitor	inhibitor	non-inhibitor	Training
4239268	CC(=O)N1CCC2(CCCN(C2)c3ccccc3)CC1	non-inhibitor	non-inhibitor	inhibitor	non-inhibitor	non-inhibitor	Training
4239269	Fc1cccc(c1)C(=O)N2CCC[C@@]3(CCN(C3)C(=O)Nc4cccc(c4)C#N)C2	non-inhibitor	non-inhibitor	non-inhibitor	non-inhibitor	inhibitor	Training
4239270	Cc1cccc(CNc2cc(ncn2)c3cccnc3)c1	inhibitor	non-inhibitor	inhibitor	inhibitor	inhibitor	Training
4239272	COc1ccc(cc1)C2=Nc3cnc(nc3N(C2=O)c4ccccc4)N(C)C	inhibitor	non-inhibitor	non-inhibitor	non-inhibitor	non-inhibitor	Training
4239273	CN(C)c1ccc(cc1)c2nccc(Nc3ccc(F)cc3)n2	inhibitor	inhibitor	inhibitor	inhibitor	inhibitor	Training
4239275	CN(C)Cc1ccccc1c2ccc3ncnc(NC4CCNCC4)c3c2	non-inhibitor	non-inhibitor	non-inhibitor	inhibitor	non-inhibitor	Training
4239276	COCC(=O)N1CCC2(CC1)CN(C2)c3ccccc3	non-inhibitor	non-inhibitor	non-inhibitor	non-inhibitor	non-inhibitor	Training
4239277	COCC(=O)N1CCC[C@@]2(CCN(Cc3cc(cc(c3)C(F)(F)F)C(F)(F)F)C2)C1	non-inhibitor	non-inhibitor	non-inhibitor	inhibitor	inhibitor	Training
4239280	Cc1cccc(CNc2ncnc3ccc(cc23)c4cccc(c4)C#N)c1	inhibitor	inhibitor	non-inhibitor	non-inhibitor	non-inhibitor	Training
4239281	COCCN1C(=O)C(=Nc2cnc(nc12)N3CCOCC3)C	inhibitor	non-inhibitor	non-inhibitor	non-inhibitor	non-inhibitor	Training
4239283	COc1ccc(cc1)C2=Nc3cnc(Nc4cccc(OC)c4)nc3N(CCC#N)C2=O	inhibitor	non-inhibitor	non-inhibitor	non-inhibitor	inhibitor	Training
4239285	Cc1cccc(CNc2cc(ncn2)c3cocc3)c1	inhibitor	non-inhibitor	inhibitor	inhibitor	inhibitor	Training
4239287	COc1cccc(Nc2ncc3N=C(C)C(=O)N(CCC#N)c3n2)c1	inhibitor	non-inhibitor	non-inhibitor	non-inhibitor	inhibitor	Training
4239288	CCNc1ncc2N=C(C(=O)N(c3ccc(OC)cc3)c2n1)c4ccc(OC)cc4	non-inhibitor	non-inhibitor	non-inhibitor	non-inhibitor	non-inhibitor	Training
4239289	CC(C)CN1CCC2(CC1)CCN(CC2)C(=O)c3occc3	non-inhibitor	non-inhibitor	non-inhibitor	inhibitor	non-inhibitor	Training
4239290	COC(=O)N1CCC2(CCCN(C)C2)CC1	non-inhibitor	non-inhibitor	non-inhibitor	non-inhibitor	non-inhibitor	Training
4239291	CN1CCCC2(CCN(CC2)C(=O)c3occc3)C1	non-inhibitor	non-inhibitor	non-inhibitor	non-inhibitor	non-inhibitor	Training
4239293	Cc1onc(C)c1c2nccc(Nc3ccc(F)cc3)n2	inhibitor	non-inhibitor	inhibitor	non-inhibitor	inhibitor	Training
4239294	Fc1ccc(cc1F)C2=Nc3cncnc3N(C4CC4)C2=O	inhibitor	non-inhibitor	non-inhibitor	non-inhibitor	non-inhibitor	Training
4239296	CC(=O)NCCNc1ncncc1c2ccccc2C(F)(F)F	non-inhibitor	non-inhibitor	non-inhibitor	non-inhibitor	inhibitor	Training
4239301	COc1ccc(CNc2nc(nc3ccccc23)c4c(C)onc4C)c(OC)c1	inhibitor	inhibitor	inhibitor	non-inhibitor	inhibitor	Training
4239304	CC(C)NC(=O)N1CCC2(CC1)CCN(CC2)C(=O)c3cccc(F)c3	non-inhibitor	non-inhibitor	non-inhibitor	non-inhibitor	inhibitor	Training
4239305	COCC(=O)N1CCC2(CCN(Cc3ccncc3)CC2)CC1	inhibitor	inhibitor	inhibitor	inhibitor	non-inhibitor	Training
4239306	COc1ccc(NC(=O)N2CCCC3(CCN(CC3)C(=O)c4csnn4)C2)cc1	non-inhibitor	non-inhibitor	non-inhibitor	non-inhibitor	inhibitor	Training
4239307	O=C(N1CCC2(CC1)CN(C2)c3ccc(cc3)c4ccccc4)c5ccncc5	non-inhibitor	non-inhibitor	inhibitor	non-inhibitor	inhibitor	Training
4239310	COc1ccc(cc1)C(=O)N2CCC[C@@]3(CCN(C)C3)C2	non-inhibitor	non-inhibitor	non-inhibitor	non-inhibitor	inhibitor	Training
4239311	COc1ncc2N=C(C(=O)N(C)c2n1)c3cc(F)cc(F)c3	inhibitor	non-inhibitor	non-inhibitor	non-inhibitor	non-inhibitor	Training
4239312	COCCN1C(=O)C(=Nc2cnc(Oc3cccc(Cl)c3)nc12)c4ccc(Cl)cc4	inhibitor	inhibitor	inhibitor	non-inhibitor	non-inhibitor	Training
4239313	COc1ccc(CNc2cc(ncn2)c3ccccc3OC)c(OC)c1	inhibitor	non-inhibitor	inhibitor	inhibitor	inhibitor	Training
4239315	COc1ccc(cc1)N2C(=O)C(=Nc3cncnc23)c4ccc(F)c(F)c4	inhibitor	non-inhibitor	non-inhibitor	non-inhibitor	non-inhibitor	Training
4239317	COc1cccc(CN2C(=O)C(=Nc3cnc(OC)nc23)c4cccs4)c1	inhibitor	inhibitor	non-inhibitor	non-inhibitor	inhibitor	Training
4239318	Fc1cccc(c1)C(=O)N2CCC3(CCN(Cc4ccccc4)CC3)CC2	non-inhibitor	non-inhibitor	non-inhibitor	inhibitor	non-inhibitor	Training
4239321	COc1ccccc1CN2CCC3(CC2)CCN(CC3)S(=O)(=O)c4ccccc4	non-inhibitor	non-inhibitor	non-inhibitor	inhibitor	non-inhibitor	Training
4239323	COc1ccccc1CNc2ccnc(n2)c3ccc4OCOc4c3	inhibitor	non-inhibitor	inhibitor	inhibitor	inhibitor	Training
4239324	O=C(N1CCC2(CCN(Cc3ccc(cc3)C#N)CC2)CC1)c4ccncc4	non-inhibitor	non-inhibitor	non-inhibitor	inhibitor	non-inhibitor	Training
4239328	COc1ccc(Oc2ncc3N=C(C(=O)N(Cc4cccs4)c3n2)c5cccs5)cc1	inhibitor	inhibitor	non-inhibitor	non-inhibitor	inhibitor	Training
4239329	CS(=O)(=O)N1CCC2(CC1)CN(C2)c3cccc(c3)c4ccccc4	inhibitor	non-inhibitor	non-inhibitor	non-inhibitor	non-inhibitor	Training
4239330	Cc1cccc(CNc2nc(nc3ccccc23)c4c(C)onc4C)c1	inhibitor	inhibitor	inhibitor	non-inhibitor	inhibitor	Training
4239332	COc1cccc(c1)c2nc(N(C)Cc3occc3)c4ccccc4n2	inhibitor	non-inhibitor	inhibitor	inhibitor	inhibitor	Training
4239333	CN(C)c1ccc(cc1)c2cncnc2NCCc3cnc[nH]3	inhibitor	inhibitor	inhibitor	inhibitor	inhibitor	Training
4239336	COc1ccc(Oc2ncc3N=C(C(=O)N(C)c3n2)c4cccs4)cc1	inhibitor	inhibitor	non-inhibitor	non-inhibitor	inhibitor	Training
4239337	COc1ccc(CNc2ncnc3ccc(cc23)c4ccccc4C#N)c(OC)c1	inhibitor	inhibitor	non-inhibitor	non-inhibitor	inhibitor	Training
4239338	CC(C)CN1CC2(CCN(CC2)C(=O)c3ccncc3)C1	non-inhibitor	non-inhibitor	non-inhibitor	inhibitor	non-inhibitor	Training
4239342	Fc1ccc(cc1)C2=Nc3cnc(Nc4ccccc4)nc3N(Cc5cccs5)C2=O	inhibitor	non-inhibitor	non-inhibitor	non-inhibitor	non-inhibitor	Training
4239343	CN(Cc1occc1)c2nc(nc3ccccc23)c4ccccc4Cl	inhibitor	non-inhibitor	inhibitor	inhibitor	non-inhibitor	Training
4239348	COc1ccccc1c2nc(N(C)Cc3occc3)c4ccccc4n2	inhibitor	non-inhibitor	inhibitor	inhibitor	inhibitor	Training
4239350	COc1ccc(cc1)C2=Nc3cnc(nc3N(CCc4ccccc4)C2=O)N(C)C	inhibitor	non-inhibitor	non-inhibitor	non-inhibitor	non-inhibitor	Training
4239351	CCNc1ncc2N=C(CCc3ccccc3)C(=O)N(C4CC4)c2n1	inhibitor	inhibitor	inhibitor	inhibitor	inhibitor	Training
4239352	COCCNc1ncncc1c2c(C)onc2C	non-inhibitor	non-inhibitor	non-inhibitor	non-inhibitor	inhibitor	Training
4239355	Cc1onc(C)c1c2ccc3ncnc(NCc4cccs4)c3c2	inhibitor	non-inhibitor	inhibitor	inhibitor	inhibitor	Training
4239356	CCNc1ncc2N=C(C(=O)N(c3ccccc3)c2n1)c4cc(F)cc(F)c4	inhibitor	non-inhibitor	non-inhibitor	inhibitor	inhibitor	Training
4239357	Cc1ccccc1c2ccc3ncnc(NCc4cccs4)c3c2	inhibitor	inhibitor	inhibitor	inhibitor	inhibitor	Training
4239358	CN(C)Cc1ccccc1c2cc(NCCNC(=O)C)ncn2	non-inhibitor	non-inhibitor	non-inhibitor	non-inhibitor	non-inhibitor	Training
4239360	Fc1ccc(CN2C(=O)C(=Nc3cnc(nc23)N4CCOCC4)CCc5ccccc5)cc1	inhibitor	non-inhibitor	non-inhibitor	non-inhibitor	non-inhibitor	Training
4239362	COc1ccccc1c2nccc(Nc3ccc(F)cc3)n2	inhibitor	non-inhibitor	inhibitor	inhibitor	inhibitor	Training
4239363	CCNc1ncc2N=CC(=O)N(Cc3cccc(OC)c3)c2n1	inhibitor	inhibitor	inhibitor	non-inhibitor	inhibitor	Training
4239365	Fc1ccc(cc1)C2=Nc3cnc(Oc4cccc(Cl)c4)nc3N(CCC#N)C2=O	inhibitor	non-inhibitor	non-inhibitor	non-inhibitor	non-inhibitor	Training
4239367	COc1cccc(Nc2ncc3N=C(C(=O)N(C4CC4)c3n2)c5ccc(Cl)cc5)c1	inhibitor	non-inhibitor	non-inhibitor	non-inhibitor	non-inhibitor	Training
4239368	COc1ccc2[nH]cc(CCNc3ncnc4ccc(cc34)c5ccccc5OC)c2c1	inhibitor	inhibitor	inhibitor	inhibitor	inhibitor	Training
4239369	COc1ccc(CNc2ncnc3ccc(cc23)c4ccccc4OC)c(OC)c1	inhibitor	inhibitor	inhibitor	non-inhibitor	inhibitor	Training
4239370	Fc1ccc(cc1)C2=Nc3cnc(Nc4ccccc4)nc3N(C[C@H]5CCCO5)C2=O	inhibitor	non-inhibitor	non-inhibitor	non-inhibitor	non-inhibitor	Training
4239374	CCNc1ncc2N=C(C(=O)N(Cc3cccs3)c2n1)c4ccc(OC)cc4	inhibitor	non-inhibitor	non-inhibitor	non-inhibitor	inhibitor	Training
4239375	COc1ccc(NC(=O)N2CC3(CCN(CC3)C(=O)c4cccc(F)c4)C2)cc1	non-inhibitor	non-inhibitor	non-inhibitor	non-inhibitor	non-inhibitor	Training
4239377	COc1cccc(CN2C(=O)C(=Nc3cncnc23)c4ccccc4)c1	inhibitor	inhibitor	inhibitor	inhibitor	inhibitor	Training
4239381	Fc1cc(F)cc(c1)C2=Nc3cncnc3N(Cc4ccccc4)C2=O	inhibitor	inhibitor	inhibitor	non-inhibitor	inhibitor	Training
4239384	CN1CCN(CC1)c2ncc3N=C(C(=O)N(C)c3n2)c4ccc(Cl)cc4	inhibitor	non-inhibitor	non-inhibitor	non-inhibitor	inhibitor	Training
4239385	CN(C)c1ncc2N=C(CCc3ccccc3)C(=O)N(CCc4ccccc4)c2n1	inhibitor	inhibitor	inhibitor	inhibitor	inhibitor	Training
4239388	COCCN1C(=O)C(=Nc2cnc(Oc3ccccc3)nc12)c4cccs4	inhibitor	inhibitor	inhibitor	non-inhibitor	inhibitor	Training
4239390	COc1ccc(cc1)C2=Nc3cnc(Oc4cccc(Cl)c4)nc3N(C[C@H]5CCCO5)C2=O	inhibitor	inhibitor	non-inhibitor	non-inhibitor	inhibitor	Training
4239393	COc1ccccc1CN2CCC3(CC2)CCN(CC3)C(=O)c4c(C)onc4C	non-inhibitor	non-inhibitor	non-inhibitor	inhibitor	non-inhibitor	Training
4239394	COc1cccc(c1)c2cncnc2NCc3ccc(OC)cc3OC	inhibitor	inhibitor	inhibitor	inhibitor	inhibitor	Training
4239396	COc1cccc(Nc2ncc3N=C(C(=O)N(CCC#N)c3n2)c4cc(F)cc(F)c4)c1	inhibitor	non-inhibitor	non-inhibitor	non-inhibitor	inhibitor	Training
4239397	CS(=O)(=O)N1CCC[C@@]2(CCN(C2)C(=O)Nc3ccccc3)C1	non-inhibitor	non-inhibitor	non-inhibitor	non-inhibitor	non-inhibitor	Training
4239398	Clc1cccc(c1)C2=Nc3cncnc3N(C4CC4)C2=O	inhibitor	non-inhibitor	non-inhibitor	non-inhibitor	non-inhibitor	Training
4239399	CCNc1ncc2N=C(C(=O)N(Cc3cccc(OC)c3)c2n1)c4ccc(Cl)cc4	non-inhibitor	non-inhibitor	non-inhibitor	non-inhibitor	non-inhibitor	Training
4239401	O=C(N1CCC[C@@]2(CCN(C2)c3ccncc3)C1)c4ccncc4	non-inhibitor	non-inhibitor	non-inhibitor	non-inhibitor	inhibitor	Training
4239402	Cc1onc(C)c1C(=O)N2CCC3(CCN(Cc4ccc(cc4)C#N)CC3)CC2	non-inhibitor	non-inhibitor	non-inhibitor	non-inhibitor	non-inhibitor	Training
4239403	CC(C)CN1CC[C@@]2(CCCN(C2)C(=O)c3ccncc3)C1	non-inhibitor	non-inhibitor	non-inhibitor	inhibitor	inhibitor	Training
4239405	COc1ccc(cc1)C2=Nc3cnc(nc3N(Cc4ccc(F)cc4)C2=O)N(C)C	inhibitor	non-inhibitor	non-inhibitor	non-inhibitor	non-inhibitor	Training
4239407	Fc1cccc(c1)C(=O)N2CCC3(CC2)CN(C3)c4ccc(cc4)c5ccccc5	non-inhibitor	non-inhibitor	non-inhibitor	non-inhibitor	inhibitor	Training
4239408	CC1=Nc2cnc(Nc3ccccc3)nc2N(CCc4ccccc4)C1=O	inhibitor	non-inhibitor	non-inhibitor	non-inhibitor	inhibitor	Training
4239411	C(Nc1ncnc2ccc(cc12)c3cccnc3)c4cccnc4	inhibitor	non-inhibitor	inhibitor	inhibitor	inhibitor	Training
4239412	CN(C)c1ccc(cc1)c2nccc(NCc3cnc(C)cn3)n2	inhibitor	non-inhibitor	non-inhibitor	non-inhibitor	inhibitor	Training
4239413	CN(C)c1nc(nc2ccccc12)c3ccccc3C	inhibitor	non-inhibitor	inhibitor	inhibitor	non-inhibitor	Training
4239414	CN(C)c1ncc2N=C(C(=O)N(CCc3ccccc3)c2n1)c4cccs4	inhibitor	non-inhibitor	non-inhibitor	non-inhibitor	non-inhibitor	Training
4239416	Clc1ccc(cc1)C2=Nc3cnc(Oc4ccccc4)nc3N(CCC#N)C2=O	inhibitor	non-inhibitor	non-inhibitor	non-inhibitor	non-inhibitor	Training
4239419	Cc1onc(C)c1C(=O)N2CCC3(CC2)CCN(CC3)c4ncccn4	non-inhibitor	non-inhibitor	non-inhibitor	non-inhibitor	non-inhibitor	Training
4239421	COC(=O)N1CCC2(CC1)CN(C2)c3ccccc3	non-inhibitor	non-inhibitor	inhibitor	non-inhibitor	non-inhibitor	Training
4239422	COc1cccc(Nc2ncc3N=C(CCc4ccccc4)C(=O)N(C)c3n2)c1	inhibitor	inhibitor	inhibitor	non-inhibitor	non-inhibitor	Training
4239427	CS(=O)(=O)Nc1cccc(c1)c2nc(c3ccccc3n2)n4ccnc4	inhibitor	non-inhibitor	inhibitor	inhibitor	inhibitor	Training
4239433	COc1ccc(cc1)C2=Nc3cnc(nc3N(C[C@H]4CCCO4)C2=O)N(C)C	inhibitor	non-inhibitor	non-inhibitor	non-inhibitor	inhibitor	Training
4239437	O=C1C=Nc2cnc(Nc3ccccc3)nc2N1CCC#N	inhibitor	non-inhibitor	non-inhibitor	non-inhibitor	non-inhibitor	Training
4239440	COc1ncc2N=C(C(=O)N(CCc3ccccc3)c2n1)c4ccc(F)cc4	inhibitor	non-inhibitor	non-inhibitor	non-inhibitor	non-inhibitor	Training
4239447	CN(C)c1ccc(cc1)c2ccc3ncnc(c3c2)n4ccnc4	inhibitor	non-inhibitor	inhibitor	inhibitor	inhibitor	Training
4239448	Fc1ccc(CN2C(=O)C(=Nc3cnc(nc23)N4CCOCC4)c5cccc(c5)C#N)cc1	non-inhibitor	non-inhibitor	non-inhibitor	non-inhibitor	non-inhibitor	Training
4239449	Fc1cc(F)cc(c1)C2=Nc3cnc(Oc4ccccc4)nc3N(C5CC5)C2=O	inhibitor	inhibitor	non-inhibitor	non-inhibitor	non-inhibitor	Training
4239453	COc1ccc(Oc2ncc3N=C(C(=O)N(C)c3n2)c4cn(C)c5ccccc45)cc1	non-inhibitor	non-inhibitor	non-inhibitor	non-inhibitor	non-inhibitor	Training
4239458	COc1cccc(CN2C(=O)C=Nc3cnc(nc23)N(C)C)c1	inhibitor	inhibitor	inhibitor	non-inhibitor	non-inhibitor	Training
4239459	CN(C)c1ncc2N=C(C(=O)N(c3ccccc3)c2n1)c4ccc(F)cc4	inhibitor	non-inhibitor	non-inhibitor	inhibitor	non-inhibitor	Training
4239461	COc1ccccc1CNc2ncncc2c3ccccc3OC	inhibitor	inhibitor	inhibitor	inhibitor	inhibitor	Training
4239462	Cc1ccccc1c2ccc3ncnc(NCCN4CCOCC4)c3c2	inhibitor	non-inhibitor	non-inhibitor	inhibitor	inhibitor	Training
4239463	COc1ncc2N=C(C(=O)N(Cc3ccc(F)cc3)c2n1)c4ccc(F)cc4	inhibitor	non-inhibitor	non-inhibitor	non-inhibitor	inhibitor	Training
4239466	Cc1onc(C)c1c2ccc3ncnc(NC4CC4)c3c2	inhibitor	non-inhibitor	inhibitor	non-inhibitor	inhibitor	Training
4239467	CCNc1ncc2N=C(C(=O)N(Cc3cccs3)c2n1)c4ccccc4	inhibitor	non-inhibitor	non-inhibitor	non-inhibitor	inhibitor	Training
4239468	FC(F)(F)c1cc(cc(c1)C(F)(F)F)C(=O)N2CCC3(CCCN(C3)C(=O)Nc4cccc(c4)C#N)CC2	inhibitor	non-inhibitor	non-inhibitor	non-inhibitor	inhibitor	Training
4239470	COc1ccccc1CN2CCCC3(CCN(CC3)C(=O)c4cccn4C)C2	non-inhibitor	non-inhibitor	non-inhibitor	inhibitor	non-inhibitor	Training
4239473	CN1CCN(CC1)c2ccnc(n2)c3cccnc3	inhibitor	non-inhibitor	non-inhibitor	inhibitor	non-inhibitor	Training
4239474	CC1=Nc2cnc(Oc3ccccc3)nc2N(CCc4ccccc4)C1=O	inhibitor	non-inhibitor	non-inhibitor	non-inhibitor	non-inhibitor	Training
4239475	Cn1cccc1C(=O)N2CCC[C@@]3(CCN(Cc4ccccc4)C3)C2	inhibitor	non-inhibitor	non-inhibitor	inhibitor	inhibitor	Training
4239476	CC(C)CN1CC[C@@]2(CCCN(C2)C(=O)c3cccc(F)c3)C1	non-inhibitor	non-inhibitor	non-inhibitor	inhibitor	inhibitor	Training
4239477	CC(C)NC(=O)N1CC[C@@]2(CCCN(C2)C(=O)c3cccc(F)c3)C1	non-inhibitor	non-inhibitor	non-inhibitor	non-inhibitor	non-inhibitor	Training
4239478	COc1ncc2N=C(C(=O)N(CCc3ccccc3)c2n1)c4cc(F)cc(F)c4	inhibitor	inhibitor	inhibitor	non-inhibitor	inhibitor	Training
4239479	Cn1cc(C2=Nc3cnc(Oc4ccccc4)nc3N(CCC#N)C2=O)c5ccccc15	inhibitor	non-inhibitor	non-inhibitor	non-inhibitor	inhibitor	Training
4239480	C1Oc2ccc(cc2O1)c3nc(Nc4ccncc4)c5ccccc5n3	inhibitor	inhibitor	inhibitor	inhibitor	inhibitor	Training
4239486	COc1ccc(CNc2ncncc2c3cccc(c3)C#N)c(OC)c1	inhibitor	non-inhibitor	inhibitor	inhibitor	inhibitor	Training
4239487	Cc1onc(C)c1C(=O)N2CCC3(CCCN(Cc4ccccc4)C3)CC2	non-inhibitor	non-inhibitor	non-inhibitor	non-inhibitor	non-inhibitor	Training
4239489	COc1ccc(cc1)N2C(=O)C(=Nc3cnc(OC)nc23)c4cccs4	inhibitor	non-inhibitor	non-inhibitor	non-inhibitor	inhibitor	Training
4239490	C(Nc1ccnc(n1)c2cccnc2)c3cccnc3	inhibitor	non-inhibitor	inhibitor	inhibitor	inhibitor	Training
4239492	COc1ccccc1CNc2nc(nc3ccccc23)c4cccc(NS(=O)(=O)C)c4	inhibitor	inhibitor	inhibitor	inhibitor	inhibitor	Training
4239494	CN1C(=O)C(=Nc2cnc(Oc3ccccc3)nc12)CCc4ccccc4	inhibitor	inhibitor	inhibitor	non-inhibitor	non-inhibitor	Training
4239497	FC(F)(F)c1cc(cc(c1)C(F)(F)F)C(=O)N2CCC3(CCCN(Cc4ccccc4)C3)CC2	non-inhibitor	non-inhibitor	non-inhibitor	non-inhibitor	inhibitor	Training
4239498	Fc1ccc(cc1)C2=Nc3cnc(nc3N(C[C@H]4CCCO4)C2=O)N5CCOCC5	inhibitor	non-inhibitor	non-inhibitor	non-inhibitor	non-inhibitor	Training
4239499	Fc1cc(F)cc(c1)C2=Nc3cnc(Oc4ccccc4)nc3N(CCC#N)C2=O	inhibitor	inhibitor	non-inhibitor	non-inhibitor	non-inhibitor	Training
4239500	O=C1N(Cc2cccs2)c3nc(Oc4ccccc4)ncc3N=C1c5cccs5	inhibitor	inhibitor	non-inhibitor	non-inhibitor	non-inhibitor	Training
4239501	CC(=O)N1CCC2(CCCN(Cc3ccccc3)C2)CC1	non-inhibitor	non-inhibitor	non-inhibitor	inhibitor	non-inhibitor	Training
4239503	COc1cccc(CN2C(=O)C(=Nc3cnc(nc23)N4CCOCC4)c5cc(F)cc(F)c5)c1	non-inhibitor	non-inhibitor	non-inhibitor	non-inhibitor	non-inhibitor	Training
4239504	Fc1cccc(NC(=O)N2CC3(CCN(CC3)C(=O)c4ccncc4)C2)c1	non-inhibitor	non-inhibitor	non-inhibitor	inhibitor	inhibitor	Training
4239506	CC(=O)N1CCC2(CC1)CCN(CC2)C(=O)Nc3cccc(c3)C#N	non-inhibitor	non-inhibitor	non-inhibitor	non-inhibitor	non-inhibitor	Training
4239507	CNc1ccnc(n1)c2cccc(NS(=O)(=O)C)c2	inhibitor	non-inhibitor	non-inhibitor	non-inhibitor	inhibitor	Training
4239508	COc1ccccc1CN2CCC3(CC2)CCN(CC3)C(=O)c4cc(cc(c4)C(F)(F)F)C(F)(F)F	non-inhibitor	non-inhibitor	non-inhibitor	non-inhibitor	non-inhibitor	Training
4239511	COc1ccc(cc1)C(=O)N2CCC3(CC2)CCN(CC3)c4ccccc4	non-inhibitor	non-inhibitor	non-inhibitor	non-inhibitor	non-inhibitor	Training
4239512	Clc1cccc(Oc2ncc3N=C(C(=O)N(C[C@H]4CCCO4)c3n2)c5ccccc5)c1	inhibitor	inhibitor	non-inhibitor	non-inhibitor	inhibitor	Training
4239514	COc1ccc(cc1)C2=Nc3cnc(nc3N(Cc4cccc(OC)c4)C2=O)N5CCOCC5	non-inhibitor	non-inhibitor	non-inhibitor	non-inhibitor	non-inhibitor	Training
4239515	COC(=O)N1CCC2(CCCN(C2)c3ccncc3)CC1	non-inhibitor	non-inhibitor	non-inhibitor	non-inhibitor	inhibitor	Training
4239516	N#Cc1ccccc1c2ccc3ncnc(NCc4ccccc4)c3c2	inhibitor	inhibitor	inhibitor	inhibitor	inhibitor	Training
4239522	O=C(Oc1ccccc1)N2CCC3(CCCN(Cc4ccccc4)C3)CC2	non-inhibitor	non-inhibitor	non-inhibitor	inhibitor	non-inhibitor	Training
4239525	O=S(=O)(N1CCC2(CCCN(C2)c3cccc(c3)c4ccccc4)CC1)c5ccccc5	non-inhibitor	non-inhibitor	non-inhibitor	non-inhibitor	inhibitor	Training
4239526	COc1cccc(c1)c2nc(N3CCNCC3)c4ccccc4n2	inhibitor	non-inhibitor	non-inhibitor	inhibitor	inhibitor	Training
4239528	Clc1ccccc1c2nc(c3ccccc3n2)n4ccnc4	inhibitor	non-inhibitor	inhibitor	inhibitor	inhibitor	Training
4239529	Fc1cccc(c1)C(=O)N2CCC3(CC2)CN(C3)C(c4ccccc4)c5ccccc5	non-inhibitor	non-inhibitor	non-inhibitor	non-inhibitor	inhibitor	Training
4239530	COC(=O)N1CCC2(CC1)CCN(CC2)c3ncccn3	non-inhibitor	non-inhibitor	non-inhibitor	non-inhibitor	inhibitor	Training
4239534	O=C(Nc1cccc(c1)C#N)N2CC[C@@]3(CCCN(C3)C(=O)c4csnn4)C2	non-inhibitor	non-inhibitor	non-inhibitor	non-inhibitor	inhibitor	Training
4239536	COCC(=O)N1CCC2(CC1)CN(Cc3ccc(cc3)C#N)C2	non-inhibitor	non-inhibitor	non-inhibitor	non-inhibitor	non-inhibitor	Training
4239537	Cc1cccc(CNc2ncnc3ccc(cc23)c4c(C)onc4C)c1	inhibitor	inhibitor	inhibitor	inhibitor	inhibitor	Training
4239538	CN1C(=O)C(=Nc2cnc(nc12)N3CCOCC3)c4ccc(F)cc4	inhibitor	non-inhibitor	non-inhibitor	non-inhibitor	non-inhibitor	Training
4239540	COc1ccc(CNc2ncnc3ccc(cc23)c4cocc4)c(OC)c1	inhibitor	non-inhibitor	inhibitor	inhibitor	inhibitor	Training
4239543	COc1cccc(Nc2ncc3N=C(C(=O)N(CCC#N)c3n2)c4ccc(F)cc4)c1	inhibitor	non-inhibitor	non-inhibitor	non-inhibitor	inhibitor	Training
4239545	COc1ccccc1CN2CCCC3(CCN(CC3)S(=O)(=O)c4ccccc4)C2	non-inhibitor	non-inhibitor	non-inhibitor	inhibitor	inhibitor	Training
4239546	CCNc1ncc2N=C(C(=O)N(C[C@H]3CCCO3)c2n1)c4ccc(OC)cc4	inhibitor	non-inhibitor	non-inhibitor	non-inhibitor	inhibitor	Training
4239547	CC(=O)N1CCC2(CCCN(C2)c3ccncc3)CC1	non-inhibitor	non-inhibitor	non-inhibitor	non-inhibitor	non-inhibitor	Training
4239555	COCCN1C(=O)C(=Nc2cnc(nc12)N(C)C)c3cccs3	inhibitor	non-inhibitor	non-inhibitor	non-inhibitor	inhibitor	Training
4239556	Clc1cccc(c1)C2=Nc3cncnc3N(C2=O)c4ccccc4	inhibitor	inhibitor	inhibitor	non-inhibitor	non-inhibitor	Training
4239558	CN(C)c1ncnc2ccc(cc12)c3ccccc3C#N	inhibitor	non-inhibitor	non-inhibitor	non-inhibitor	inhibitor	Training
4239559	COc1ccc(CNc2ncncc2c3ccccc3Cl)c(OC)c1	inhibitor	inhibitor	inhibitor	inhibitor	inhibitor	Training
4239563	CN1C(=O)C(=Nc2cnc(nc12)N3CCOCC3)c4ccc(Cl)cc4	inhibitor	non-inhibitor	non-inhibitor	non-inhibitor	non-inhibitor	Training
4239565	COc1cccc(Nc2ncc3N=CC(=O)N(Cc4cccs4)c3n2)c1	inhibitor	inhibitor	inhibitor	inhibitor	inhibitor	Training
4239566	COc1ccc2[nH]cc(CCNc3nc(nc4ccccc34)c5cccnc5)c2c1	inhibitor	inhibitor	inhibitor	inhibitor	inhibitor	Training
4239569	COCCN1C(=O)C(=Nc2cnc(nc12)N3CCNCC3)c4ccc(Cl)cc4	inhibitor	inhibitor	non-inhibitor	non-inhibitor	inhibitor	Training
4239570	CC1=Nc2cnc(Nc3ccccc3)nc2N(CCC#N)C1=O	inhibitor	non-inhibitor	non-inhibitor	non-inhibitor	non-inhibitor	Training
4239573	Cc1cccc(CNc2nc(nc3ccccc23)c4cocc4)c1	inhibitor	non-inhibitor	inhibitor	inhibitor	inhibitor	Training
4239575	COc1ccc(Oc2ncc3N=C(C(=O)N(Cc4cccc(OC)c4)c3n2)c5cccs5)cc1	non-inhibitor	inhibitor	non-inhibitor	non-inhibitor	inhibitor	Training
4239576	COCC(=O)N1CCC2(CCN(CC2)C(c3ccccc3)c4ccccc4)CC1	non-inhibitor	non-inhibitor	non-inhibitor	inhibitor	inhibitor	Training
4239577	CCNc1ncc2N=C(C(=O)N(C)c2n1)c3cc(F)cc(F)c3	inhibitor	non-inhibitor	non-inhibitor	non-inhibitor	non-inhibitor	Training
4239578	O=S(=O)(N1CCC2(CCN(CC2)c3ccc(cc3)c4ccccc4)CC1)c5ccccc5	inhibitor	inhibitor	inhibitor	non-inhibitor	non-inhibitor	Training
4239579	Cc1ccccc1c2cncnc2NCc3cccs3	inhibitor	non-inhibitor	inhibitor	inhibitor	inhibitor	Training
4239580	COc1cccc(CN2C(=O)C(=Nc3cncnc23)c4cn(C)c5ccccc45)c1	inhibitor	inhibitor	non-inhibitor	non-inhibitor	inhibitor	Training
4239583	O=C(Nc1cccc(c1)C#N)N2CC[C@@]3(CCCN(C3)C(=O)c4occc4)C2	non-inhibitor	non-inhibitor	non-inhibitor	non-inhibitor	non-inhibitor	Training
4239585	O=C(Nc1cccc(c1)C#N)N2CC[C@@]3(CCCN(C3)C(=O)c4cnccn4)C2	non-inhibitor	non-inhibitor	non-inhibitor	non-inhibitor	inhibitor	Training
4239588	COc1ccccc1CN2CC3(CCN(CC3)C(=O)c4cc(cc(c4)C(F)(F)F)C(F)(F)F)C2	non-inhibitor	non-inhibitor	non-inhibitor	non-inhibitor	non-inhibitor	Training
4239589	COCCN1C(=O)C(=Nc2cnc(Nc3cccc(OC)c3)nc12)CCc4ccccc4	inhibitor	inhibitor	inhibitor	non-inhibitor	inhibitor	Training
4239590	Cc1ccccc1c2cc(ncn2)n3ccnc3	inhibitor	non-inhibitor	inhibitor	inhibitor	inhibitor	Training
4239592	Clc1cccc(Oc2ncc3N=C(C(=O)N(CCC#N)c3n2)c4ccccc4)c1	inhibitor	inhibitor	non-inhibitor	non-inhibitor	non-inhibitor	Training
4239593	COc1ccc2[nH]cc(CCNc3ccnc(n3)c4ccccc4C)c2c1	inhibitor	inhibitor	inhibitor	inhibitor	inhibitor	Training
4239595	O=C(Nc1ccccc1)N2CC[C@@]3(CCCNC3)C2	non-inhibitor	non-inhibitor	non-inhibitor	non-inhibitor	non-inhibitor	Training
4239598	CN1C(=O)C(=Nc2cnc(nc12)N3CCOCC3)c4cccs4	inhibitor	non-inhibitor	non-inhibitor	non-inhibitor	non-inhibitor	Training
4239599	CN(C)c1ncc2N=C(C(=O)N(CCC#N)c2n1)c3cc(F)cc(F)c3	non-inhibitor	non-inhibitor	non-inhibitor	non-inhibitor	non-inhibitor	Training
4239601	O=C(Oc1ccccc1)N2CCC3(CC2)CN(C3)c4ccncc4	non-inhibitor	inhibitor	inhibitor	non-inhibitor	non-inhibitor	Training
4239602	Fc1ccc(cc1)C2=Nc3cnc(nc3N(CCC#N)C2=O)N4CCNCC4	inhibitor	inhibitor	non-inhibitor	non-inhibitor	non-inhibitor	Training
4239603	Cc1cnc(CNc2cc(ncn2)c3ccc4OCOc4c3)cn1	inhibitor	non-inhibitor	non-inhibitor	non-inhibitor	inhibitor	Training
4239604	C(Nc1cc(ncn1)c2cocc2)c3cccs3	inhibitor	non-inhibitor	inhibitor	inhibitor	non-inhibitor	Training
4239607	CC1=Nc2cnc(Nc3ccccc3)nc2N(Cc4cccs4)C1=O	inhibitor	non-inhibitor	non-inhibitor	non-inhibitor	inhibitor	Training
4239611	Cn1cccc1C(=O)N2CCC3(CCN(CC3)C(=O)Nc4cccc(F)c4)CC2	non-inhibitor	non-inhibitor	non-inhibitor	non-inhibitor	non-inhibitor	Training
4239614	Fc1cccc(c1)C2=Nc3cncnc3N(Cc4ccccc4Cl)C2=O	inhibitor	inhibitor	inhibitor	non-inhibitor	non-inhibitor	Training
4239616	C1CN(CCN1)c2nc(nc3ccccc23)c4cccnc4	inhibitor	non-inhibitor	non-inhibitor	inhibitor	non-inhibitor	Training
4239617	COc1cccc(Nc2ncc3N=C(CCc4ccccc4)C(=O)N(C[C@H]5CCCO5)c3n2)c1	inhibitor	inhibitor	non-inhibitor	non-inhibitor	inhibitor	Training
4239620	COc1ccc2[nH]cc(CCNc3ccnc(n3)c4cccc(NS(=O)(=O)C)c4)c2c1	inhibitor	inhibitor	inhibitor	inhibitor	inhibitor	Training
4239622	Cn1cc(C2=Nc3cnc(Oc4cccc(Cl)c4)nc3N(CCC#N)C2=O)c5ccccc15	inhibitor	non-inhibitor	non-inhibitor	non-inhibitor	inhibitor	Training
4239623	FC(F)(F)c1cc(cc(c1)C(F)(F)F)C(=O)N2CCC3(CC2)CN(C3)c4ccccc4	non-inhibitor	non-inhibitor	non-inhibitor	non-inhibitor	inhibitor	Training
4239624	O=C1N(CCC#N)c2nc(Nc3ccccc3)ncc2N=C1CCc4ccccc4	non-inhibitor	non-inhibitor	non-inhibitor	non-inhibitor	inhibitor	Training
4239626	COc1ccc(cc1)C2=Nc3cnc(OC)nc3N(Cc4cccc(OC)c4)C2=O	inhibitor	inhibitor	non-inhibitor	non-inhibitor	inhibitor	Training
4239628	Cc1onc(C)c1c2nc(Nc3ccccc3)c4ccccc4n2	inhibitor	non-inhibitor	non-inhibitor	non-inhibitor	inhibitor	Training
[truncated: 6,149 more rows]
