# Supplementary material for: Artificial neural network cascade identifies multi-P450 inhibitors in natural compounds
Source: PeerJ. 2015 Dec 21;3:e1524. doi: 10.7717/peerj.1524 (PMC4696407; doi:10.7717/peerj.1524)
Supplement: Table S3 [file peerj-03-1524-s007.txt]

PubChem ID	SMILES	CYP1A2	CYP2C9	CYP2C19	CYP2D6	CYP3A4
932	Oc1ccc(cc1)C2CC(=O)c3c(O)cc(O)cc3O2	-	-	-	-	inhibitor
991	CCOP(=S)(OCC)Oc1ccc(cc1)[N+](=O)[O-]	-	-	-	-	inhibitor
1287	Oc1cc(O)c2CC(OC(=O)c3cc(O)c(O)c(O)c3)C(Oc2c1)c4cc(O)c(O)c(O)c4	-	-	-	-	inhibitor
1309	COc1ccc2C(OC(=O)c2c1OC)C3N(C)CCc4cc5OCOc5cc34	-	-	-	-	inhibitor
1483	Oc1c(Br)cc(Br)cc1Br	-	-	-	-	inhibitor
1694	Brc1c(Br)c(Br)c2n[nH]nc2c1Br	-	-	-	-	inhibitor
1697	O=C1NC(=O)c2cc(Nc3ccccc3)c(Nc4ccccc4)cc12	-	-	-	-	inhibitor
1988	CCOCN(C(=O)CCl)c1c(C)cccc1CC	-	-	-	-	inhibitor
2081	CC(N)C(=O)OC(C)(C)Cc1ccc(Cl)cc1	-	-	-	-	inhibitor
2087	ClC1=C(Cl)C2(Cl)C3C4CC(C=C4)C3C1(Cl)C2(Cl)Cl	-	-	-	-	inhibitor
2122	NS(=O)(=O)c1cc2c(NC(CSCC=C)NS2(=O)=O)cc1Cl	-	-	-	-	inhibitor
2268	COP(=S)(OC)SCN1N=Nc2ccccc2C1=O	-	-	-	-	inhibitor
2346	S=C=NCc1ccccc1	-	-	-	-	inhibitor
2363	COc1cc(cc(OC)c1OC)C2C3C(COC3=O)Cc4c(O)c5OCOc5cc24	-	-	-	-	inhibitor
2376	CN1CCc2cc3OCOc3cc2C1C4OC(=O)c5c6OCOc6ccc45	-	-	-	-	inhibitor
2406	Oc1c(Cl)cc(Cl)cc1Sc2cc(Cl)cc(Cl)c2O	-	-	-	-	inhibitor
2540	CCOc1nc2cccc(C(=O)OC(C)OC(=O)OC3CCCCC3)c2n1Cc4ccc(cc4)c5ccccc5c6nn[nH]n6	-	-	-	-	inhibitor
2577	CCCCCCNC(=O)N1C=C(F)C(=O)NC1=O	-	-	-	-	inhibitor
2596	CNC1=C(Br)C(=O)c2ccncc2C1=O	-	-	-	-	inhibitor
2597	CNC1=C(Cl)C(=O)c2ccncc2C1=O	-	-	-	-	inhibitor
2598	OCCNC1=CC(=O)c2ccncc2C1=O	-	-	-	-	inhibitor
2603	Clc1cccc(NN=C(C#N)C#N)c1	-	-	-	-	inhibitor
2662	Cc1ccc(cc1)c2cc(nn2c3ccc(cc3)S(=O)(=O)N)C(F)(F)F	-	-	-	-	inhibitor
2711	ClC1CC2C(C1Cl)C3(Cl)C(Cl)C(Cl)C2(Cl)C3(Cl)Cl	-	-	-	-	inhibitor
2730	CCOP(=S)(OCC)Oc1nc(Cl)c(Cl)cc1Cl	-	-	-	-	inhibitor
2757	OC(C1CC2CCN1CC2C=C)c3ccnc4ccccc34	-	-	-	-	inhibitor
2774	CC1OC=C2C(=O)C(=C(O)O)C(=O)C(=C2C1C)C	-	-	-	-	inhibitor
2775	COc1cc(OC)c2C=CC(=O)Oc2c1	-	-	-	-	inhibitor
2799	CC(C)(C)CC(C)(C)c1ccc(O)c(Cc2ccc(Cl)cc2Cl)c1	-	-	-	-	inhibitor
2871	CCOP(=S)(OCC)Oc1ccc2C(=C(Cl)C(=O)Oc2c1)C	-	-	-	-	inhibitor
3017	CCOP(=S)(OCC)Oc1cc(C)nc(n1)C(C)C	-	-	-	-	inhibitor
3035	ClC(=C(c1ccc(Cl)cc1)c2ccc(Cl)cc2)Cl	-	-	-	-	inhibitor
3330	FC(F)(F)Oc1ccc(NN=C(C#N)C#N)cc1	-	-	-	-	inhibitor
3346	COP(=S)(OC)Oc1ccc(SC)c(C)c1	-	-	-	-	inhibitor
3362	CCC(=O)c1c(O)cc(O)cc1O	-	-	-	-	inhibitor
3474	OCC(O)COC(=O)c1ccccc1Nc2ccnc3cc(Cl)ccc23	-	-	-	-	inhibitor
3512	COC1=CC(=O)CC(C)C12Oc3c(Cl)c(OC)cc(OC)c3C2=O	-	-	-	-	inhibitor
3593	COc1ccc(cc1O)C2CC(=O)c3c(O)cc(O)cc3O2	-	-	-	-	inhibitor
3598	Oc1c(Cl)cc(Cl)c(Cl)c1Cc2c(O)c(Cl)cc(Cl)c2Cl	-	-	-	-	inhibitor
3610	CCCCCCc1ccc(O)cc1O	-	-	-	-	inhibitor
3749	CCCCC1=NC2(CCCC2)C(=O)N1Cc3ccc(cc3)c4ccccc4c5nn[nH]n5	-	-	-	-	inhibitor
3799	C=CC(=O)c1ccc2ccccc2c1	-	-	-	-	inhibitor
3961	CCCCc1nc(Cl)c(CO)n1Cc2ccc(cc2)c3ccccc3c4nn[nH]n4	-	-	-	-	inhibitor
3969	CCCc1c(O)c(ccc1OCCCCc2nn[nH]n2)C(=O)C	-	-	-	-	inhibitor
4004	CCOC(=O)CC(SP(=S)(OC)OC)C(=O)OCC	-	-	-	-	inhibitor
4119	COc1cc(C)c2C(=O)C=C(Oc2c1)c3ccccc3	-	-	-	-	inhibitor
4130	COP(=S)(OC)Oc1ccc(cc1)[N+](=O)[O-]	-	-	-	-	inhibitor
4276	COc1cc(CC=C)cc2OCOc12	-	-	-	-	inhibitor
4407	Oc1c(Cl)c(Cl)c(O)c2C(=O)C=CC(=O)c12	-	-	-	-	inhibitor
4511	NC(=O)c1cc(cc(c1)[N+](=O)[O-])[N+](=O)[O-]	-	-	-	-	inhibitor
4534	CC(Cc1ccc(O)c(O)c1)C(C)Cc2ccc(O)c(O)c2	-	-	-	-	inhibitor
4641	CCCCC1C(=O)N(N(C1=O)c2ccc(O)cc2)c3ccccc3	-	-	-	-	inhibitor
4658	COc1ccccc1N2CCN(CCN(C(=O)c3ccc(I)cc3)c4ccccn4)CC2	-	-	non-inhibitor	inhibitor	-
4712	[O-][N+](=O)c1ccc(cc1)c2nc(c3ccc(F)cc3)c([nH]2)c4ccncc4	-	-	-	-	inhibitor
4764	Oc1ccc(cc1)C2(OC(=O)c3ccccc23)c4ccc(O)cc4	-	-	-	-	inhibitor
4793	CCOP(=S)(OCC)SCN1C(=O)Oc2cc(Cl)ccc12	-	-	-	-	inhibitor
4825	COc1c(OC)c2occc2c3OC(=O)C=Cc13	-	-	-	-	inhibitor
4826	CC(N=C(NC#N)Nc1ccncc1)C(C)(C)C	-	-	-	-	inhibitor
4933	CCC(=O)Nc1ccc(Cl)c(Cl)c1	-	-	-	-	inhibitor
5002	OCCOCCN1CCN(CC1)C2=Nc3ccccc3Sc4ccccc24	-	-	-	-	inhibitor
5004	Oc1ccc2C(=O)c3c(O)ccc(O)c3C(=O)c2c1O	-	-	-	-	inhibitor
5010	CCOC(=O)OC(C1CC2CCN1CC2C=C)c3ccnc4ccc(OC)cc34	-	-	-	-	inhibitor
5038	CCOC(=O)C(CCc1ccccc1)NC(C)C(=O)N2C3CCCC3CC2C(=O)O	-	-	-	-	inhibitor
5054	Oc1cccc(O)c1	-	-	-	-	inhibitor
5055	CC(=O)Oc1cccc(O)c1	-	-	-	-	inhibitor
5100	Oc1ccc(cc1)C(=C2C=CC(=O)C=C2)c3ccc(O)cc3	-	-	-	-	inhibitor
5102	COc1cc2OCC3Oc4c5CC(Oc5ccc4C(=O)C3c2cc1OC)C(=C)C	-	-	-	-	inhibitor
5212	CCCc1nn(C)c2C(=O)N=C(Nc12)c3cc(ccc3OCC)S(=O)(=O)N4CCN(C)CC4	-	-	-	-	inhibitor
5213	COc1cc(ccc1O)C2Oc3cc(ccc3OC2CO)C4Oc5cc(O)cc(O)c5C(=O)C4O	-	-	-	-	inhibitor
5455	CN(C)C(=S)SSC(=S)N(C)C	-	-	-	-	inhibitor
5518	CC1(C)C(C(Cl)Cl)C2(Cl)C(Cl)C(Cl)C1(Cl)C2(Cl)Cl	-	-	-	-	inhibitor
5794	CCCCOCCOCCOCc1cc2OCOc2cc1CCC	-	-	-	-	inhibitor
5991	C[C@]12CC[C@H]3[C@@H](CCc4cc(O)ccc34)[C@@H]1CC[C@@]2(O)C#C	-	-	-	-	inhibitor
5993	ClC1CC2C(C1Cl)C3(Cl)C(=C(Cl)C2(Cl)C3(Cl)Cl)Cl	-	-	-	-	inhibitor
6279	C[C@H]1C[C@@H]2[C@H](CC[C@@]3(C)[C@H]2CC[C@]3(OC(=O)C)C(=O)C)[C@@]4(C)CCC(=O)C=C14	-	-	-	-	inhibitor
6293	Oc1ccc2C(=O)c3ccccc3C(=O)c2c1O	-	-	-	-	inhibitor
6529	Cc1ccc(OP(=O)(Oc2ccc(C)cc2)Oc3ccc(C)cc3)cc1	-	-	-	-	inhibitor
6618	CC(C)(c1cc(Br)c(O)c(Br)c1)c2cc(Br)c(O)c(Br)c2	-	-	-	-	inhibitor
6625	Clc1ccc(cc1)S(=O)(=O)c2ccc(Cl)cc2	-	-	-	-	inhibitor
6702	Cc1ccc2C(=O)c3ccccc3C(=O)c2c1N	-	-	-	-	inhibitor
6716	COc1c2C(=O)C=C(C)Oc2cc3occc13	-	-	-	-	inhibitor
6731	O=C1C(C(=O)c2ccccc12)c3ccc4ccccc4n3	-	-	-	-	inhibitor
6914	Oc1c(Cl)cc(Cl)cc1Cl	-	-	-	-	inhibitor
6969	[O-][N+](=O)c1ccc2C(=O)NC(=O)c2c1	-	-	-	-	inhibitor
7013	N(c1ccccc1)c2cccc3ccccc23	-	-	-	-	inhibitor
7020	O=C1c2ccccc2Oc3ccccc13	-	-	-	-	inhibitor
7069	COc1cc(ccc1N=C=O)c2ccc(N=C=O)c(OC)c2	-	-	-	-	inhibitor
7102	Nc1ccc(cc1)c2ccccc2	-	-	-	-	inhibitor
7340	Cc1ccccc1N=Nc2ccc(N)c(C)c2	-	-	-	-	inhibitor
7543	Nc1ccc(Cc2ccc(N)c(Cl)c2)cc1Cl	-	-	-	-	inhibitor
7577	Nc1ccc(Cc2ccc(N)cc2)cc1	-	-	-	-	inhibitor
7586	C(Oc1cccc(OCC2CO2)c1)C3CO3	-	-	-	-	inhibitor
7589	CCC(C)Nc1ccc(NC(C)CC)cc1	-	-	-	-	inhibitor
8341	Nc1ccc2C(=O)c3ccccc3C(=O)c2c1	-	-	-	-	inhibitor
8371	ClC1=C(Cl)C(=O)C(=C(Cl)C1=O)Cl	-	-	-	-	inhibitor
8411	COc1cc(ccc1N)c2ccc(N)c(OC)c2	-	-	-	-	inhibitor
8560	C=CCOC(=O)c1ccccc1C(=O)OCC=C	-	-	-	-	inhibitor
8606	ClC(Cl)(Cl)SN1C(=O)C2CC=CCC2C1=O	-	-	-	-	inhibitor
8609	Nc1ccc(C(=O)Oc2ccccc2)c(O)c1	-	-	-	-	inhibitor
8765	Nc1ccc(Sc2ccc(N)cc2)cc1	-	-	-	-	inhibitor
8981	CC1=CC(C)(C)Nc2ccccc12	-	-	-	-	inhibitor
9473	CC(=O)OCc1ccc2OCOc2c1	-	-	-	-	inhibitor
10138	OC1=CC2=C3c4ccc(O)c(O)c4OCC3(O)CC2=CC1=O	-	-	-	-	inhibitor
10147	CN1Cc2c3OCOc3ccc2C4C(O)Cc5cc6OCOc6cc5C14	-	-	-	-	inhibitor
10212	CC(=CCOc1c2OC(=O)C=Cc2cc3ccoc13)C	-	-	-	-	inhibitor
10228	COc1ccc2C=CC(=O)Oc2c1CC=C(C)C	-	-	-	-	inhibitor
10377	CCCCCc1cc(O)cc(O)c1	-	-	-	-	inhibitor
10607	COc1cc(cc(OC)c1OC)[C@H]2[C@@H]3[C@H](COC3=O)[C@@H](O)c4cc5OCOc5cc24	-	-	-	-	inhibitor
10659	COc1cc(CC=C)c(OC)c2OCOc12	-	-	-	-	inhibitor
11092	COc1ccc(C(=O)C)c(O)c1	-	-	-	-	inhibitor
11095	Oc1cc(O)c2C(=O)CC(Oc2c1)c3ccc(O)c(O)c3	-	-	-	-	inhibitor
11443	Cc1ccc(cc1N=C=O)N=C=O	-	-	-	-	inhibitor
12120	CCOc1cccc(N)c1	-	-	-	-	inhibitor
13931	C=CCN1C(=O)N(CC=C)C(=O)N(CC=C)C1=O	-	-	-	-	inhibitor
15910	Clc1c(Cl)c(C#N)c(Cl)c(C#N)c1Cl	-	-	-	-	inhibitor
16720	Nc1cccc2c(N)cccc12	-	-	-	-	inhibitor
16932	Cc1ccc2ccc3cccc4ccc1c2c34	-	-	-	-	inhibitor
19042	OCC(COC(=O)C=C)(COC(=O)C=C)COC(=O)C=C	-	-	-	-	inhibitor
19493	N[C@@H]1C[C@H]1c2ccccc2	inhibitor	-	-	-	non-inhibitor
21041	Clc1ccc2nc([nH]c2c1)c3ccccc3	-	-	-	-	inhibitor
22463	Oc1ccc2cc(SSc3ccc4cc(O)ccc4c3)ccc2c1	-	-	-	-	inhibitor
22586	Cc1cc(Nc2ccc(O)cc2)ccc1N	-	-	-	-	inhibitor
24744	COC(=O)Nc1cccc(OC(=O)Nc2cccc(C)c2)c1	-	-	-	-	inhibitor
31426	Cc1ccc2C(=O)c3ccccc3C(=O)c2c1[N+](=O)[O-]	-	-	-	-	inhibitor
31553	COc1cc(ccc1O)[C@H]2Oc3cc(ccc3O[C@@H]2CO)[C@H]4Oc5cc(O)cc(O)c5C(=O)[C@@H]4O	-	-	-	-	inhibitor
33133	Cc1cc(C)cc(OP(=O)(Oc2cc(C)cc(C)c2)Oc3cc(C)cc(C)c3)c1	-	-	-	-	inhibitor
33528	CCCCCCCCN1SC=CC1=O	-	-	-	-	inhibitor
34757	Cc1cc2nc(N)sc2cc1C	-	-	-	-	inhibitor
41206	Cc1cc(cc(C)c1N)c2cc(C)c(N)c(C)c2	-	-	-	-	inhibitor
41684	CC(=O)Oc1ccccc1C(=O)Nc2ncc(s2)[N+](=O)[O-]	-	-	-	-	inhibitor
47811	CCCN1C[C@H](CSC)C[C@H]2[C@H]1Cc3c[nH]c4cccc2c34	-	-	-	-	inhibitor
53073	COc1cc2c(C)c3N(C)CCc4cc(OC)c(OC)c(c2cc1OC)c34	-	-	-	-	inhibitor
53232	CC[C@H](C)C(=O)O[C@H]1C[C@@H](C)C=C2C=C[C@H](C)[C@H](CC[C@@H]3C[C@@H](O)CC(=O)O3)[C@@H]12	-	-	-	-	inhibitor
53276	CCOC(=O)Nc1ccc(NCc2ccc(F)cc2)nc1N	-	-	-	inhibitor	inhibitor
60703	OC(CN1CCC(Cc2ccc(F)cc2)CC1)c3ccc(Cl)cc3	-	-	-	-	inhibitor
60943	COc1ccc(cc1OC)S(=O)(=O)N2[C@@H](C(=O)N3CCC[C@H]3C(=O)N)[C@@](O)(c4ccccc4Cl)c5cc(Cl)ccc25	-	-	-	-	inhibitor
62362	COc1cc(CC=C)ccc1OC(=O)c2ccccc2	-	-	-	-	inhibitor
66654	COc1cc(O)c(C(=O)C)c(OC)c1	-	-	-	-	inhibitor
68066	COC(=O)c1c(C)cc(OC(=O)c2c(C)cc(O)c(C=O)c2O)c(C)c1O	-	-	-	-	inhibitor
68072	Cc1cc(O)cc(O)c1C(=O)O	-	-	-	-	inhibitor
68073	CC(=O)c1c(O)cc(O)cc1O	-	-	-	-	inhibitor
68077	COc1ccc(cc1)C2=CC(=O)c3c(OC)c(OC)c(OC)c(OC)c3O2	-	-	-	-	inhibitor
68079	COc1c2OC(=O)C=Cc2c(OC)c3ccoc13	-	-	-	-	inhibitor
68082	COc1cc2occc2c3OC(=O)C=Cc13	-	-	-	-	inhibitor
72344	COc1ccc(cc1OC)C2=CC(=O)c3c(OC)c(OC)c(OC)c(OC)c3O2	-	-	-	-	inhibitor
72385	CCCCCCCCCc1ccc(OCCOCCOCCOCCOCCOCCOCCOCCOCCO)cc1	-	-	-	-	inhibitor
73677	COc1cc(C)c2C(=O)Oc3c(C)c(O)c4C(=O)OC(O)c4c3Oc2c1C=O	-	-	-	-	inhibitor
74812	COc1cc(c(O)cc1C(C)(C)C)C(C)(C)C	-	-	-	-	inhibitor
75653	CCOC(=O)c1c(C)cc(O)cc1O	-	-	-	-	inhibitor
77793	COc1ccc(cc1)C2=CC(=O)c3ccccc3O2	-	-	-	-	inhibitor
83511	Oc1c(Br)cc2c(Oc3c(Br)c(O)c(Br)cc3C24OC(=O)c5c(Cl)c(Cl)c(Cl)c(Cl)c45)c1Br	-	-	-	-	inhibitor
86102	CC(C)(C)C(O)(CCc1ccc(Cl)cc1)Cn2cncn2	-	-	-	-	inhibitor
91773	CCc1ccc(cc1)C(=O)NN(C(=O)c2cc(C)cc(C)c2)C(C)(C)C	-	-	-	-	inhibitor
97142	COc1cc(OC)c2C(=O)C(=C(Oc2c1)c3ccc(OC)c(OC)c3)O	-	-	-	-	inhibitor
97143	COc1ccc(cc1OC)C2=C(O)C(=O)c3ccccc3O2	-	-	-	-	inhibitor
97226	CC[C@@]1(O)C(=O)OCC2=C1C=C3N(Cc4cc5cc(O)ccc5nc34)C2=O	-	-	-	-	inhibitor
97332	COC1=C(Oc2cc(OC)cc(OC)c2C1=O)c3ccc(OC)c(OC)c3	-	-	-	-	inhibitor
97662	COc1cc2C(=O)c3nccc4cc(OC)c(OC)c(c2cc1OC)c34	inhibitor	-	-	-	inhibitor
99613	Cc1cc(O)cc(O)c1C(=O)Oc2cc(C)c(C(=O)O)c(O)c2	-	-	-	-	inhibitor
99652	CNc1ccccc1C(=O)N2CCc3c([nH]c4ccccc34)C2=O	-	-	-	-	inhibitor
99926	COC1=CC(=O)C(=CC1=O)C(C=C)c2ccccc2	-	-	-	-	inhibitor
101277	COc1cc2OCOc2cc1C3=Cc4cc5ccoc5cc4OC3=O	-	-	-	-	inhibitor
110993	NC(Cc1cnc[nH]1)C(=O)Nc2ccc3ccccc3c2	-	-	-	-	inhibitor
119039	CC(=C)c1oc2cc(O)c(cc2c1)C(=O)C	-	-	-	-	inhibitor
122023	CCc1cc(C(=O)C)c(O)cc1OCCCCCC(C)(C)c2nn[nH]n2	-	-	-	-	inhibitor
122327	CCCCCCCCCCC(C)(C)C(=O)Nc1c(OC)cc(OC)cc1OC	-	-	-	-	inhibitor
132787	C1COc2c(O1)cccc2N3CCN(CC3)C4Cc5ccccc5C4	-	-	-	-	inhibitor
135411	OC(=O)c1ccc2cc(ccc2c1)c3ccc(O)c(c3)C45CC6CC(CC(C6)C4)C5	-	-	-	-	inhibitor
145726	Oc1ccc(cc1O)C2=CC(=O)c3ccccc3O2	-	-	-	-	inhibitor
145826	OC1=C(Oc2ccccc2C1=O)c3ccc(O)c(O)c3	inhibitor	-	-	-	non-inhibitor
162132	CCCc1cc(OC)c2OCOc2c1	-	-	-	-	inhibitor
165506	Oc1ccc(cc1)C2CC(=O)c3ccccc3O2	-	-	-	-	inhibitor
165521	Oc1ccc(cc1)C2=CC(=O)c3c(O)cccc3O2	-	-	-	-	inhibitor
168996	COc1ccc(cc1)C2=C(O)Oc3cc4OC(C)(C)C=Cc4c(OC)c3C2=O	-	-	-	-	inhibitor
169132	CC1(C)CC(CC(C)(CN=C=O)C1)N=C=O	-	-	-	-	inhibitor
176408	Nc1nc2c(cnn2CCc3ccccc3)c4nc(nn14)c5occc5	-	-	-	-	inhibitor
181513	CN(C)Cc1c(C)[nH]c2ccccc12	-	-	-	-	inhibitor
182362	Oc1ccc(cc1)C2=CC(=O)c3cc(O)ccc3O2	-	-	-	-	inhibitor
197835	COc1ccc2[C@H](OC(=O)c2c1OC)[C@@H]3N(C)CCc4cc5OCOc5cc34	-	inhibitor	-	-	-
220338	C[C@]1(CC[C@H]2C(=C1)CC[C@@H]3[C@]2(C)CCC[C@@]3(C)C(=O)O)C=C	-	-	inhibitor	non-inhibitor	-
229852	COC1=CC(=O)OC(CCc2ccc3OCOc3c2)C1	-	-	-	-	inhibitor
230748	O=C1C=CC(=O)C2=C1C3c4ccccc4C2c5ccccc35	-	-	-	-	inhibitor
243545	CC(=O)OC(C)(C)N=Nc1ccc(Br)cc1	inhibitor	inhibitor	-	-	-
243723	COc1cc2OCC3Oc4c5C=CC(C)(C)Oc5cc(O)c4C(=O)C3c2cc1OC	-	-	-	-	inhibitor
248507	COc1cc2c(CC3N(C)CCc4cc(O)c(OC)c2c34)cc1O	-	-	-	-	inhibitor
259632	COc1ccc(CC(=O)c2ccc(O)cc2O)cc1	-	-	-	-	inhibitor
259993	NC1=NC(=O)c2ncn(C3OC(COC(=O)c4ccccc4)C(OC(=O)c5ccccc5)C3OC(=O)c6ccccc6)c2N1	-	-	-	-	inhibitor
265699	COc1ccc(cc1)C2=C(O)C(=O)c3ccc(OC)cc3O2	-	-	-	-	inhibitor
273730	COc1cc2Cc3cc(OC)c(OC)cc3Cc4cc(OC)c(OC)cc4Cc2cc1OC	-	-	-	-	inhibitor
278679	COC1=CC23CCCN2CCc4cc5OCOc5cc4C3C1O	-	-	-	-	inhibitor
322372	COc1ccc2CC3N(CCc4cc5OCOc5cc34)C(Cc6ccccc6)c2c1OC	-	-	-	-	inhibitor
353377	CC1CCC[C@]2(C)CC3OC(=O)C(=C)C3C=C12	-	-	-	-	inhibitor
364106	COC1=CC(=O)C(=CC1=O)C(C=C)c2ccc(OC)cc2	-	-	-	-	inhibitor
371942	COc1ccc2[C@H](OC(=O)c2c1OC)C3N(C)CCc4cc5OCOc5cc34	-	-	-	-	inhibitor
378567	COc1cc(OC)c2C(=O)CC(Oc2c1)c3ccccc3	-	-	-	-	inhibitor
379077	ClC1=C(NCCN2CCOCC2)C(=O)c3ncccc3C1=O	-	-	-	-	inhibitor
409177	Clc1nc(NCCc2ccccc2)c3ncn(c4ccccc4)c3n1	inhibitor	inhibitor	-	-	-
441140	COC1=CC(=O)C[C@@H](C)[C@]12Oc3c(Cl)c(OC)cc(OC)c3C2=O	-	-	-	-	inhibitor
448537	CC\C(=C(\CC)/c1ccc(O)cc1)\c2ccc(O)cc2	-	-	-	-	inhibitor
460612	N[C@@H](Cc1ccc(cc1)N(CCCl)CCCl)C(=O)O	-	-	-	-	inhibitor
500181	COc1cc(cc(OC)c1O)C2C3C(COC3=O)C(O)c4cc5OCOc5cc24	-	-	-	-	inhibitor
578729	COc1ccccc1C2=C(O)C(=O)c3ccccc3O2	-	-	-	-	inhibitor
592738	Oc1cc(O)c(C(=O)Cc2ccc(Cl)cc2)c(O)c1	-	-	-	-	inhibitor
606171	COc1cc2OCC3Oc4c5C=CC(C)(C)Oc5ccc4C(=O)C3c2cc1OC	-	-	-	-	inhibitor
629853	COc1cc(OC)c2C(=O)C(=COc2c1)c3ccc4OCOc4c3	-	-	-	-	inhibitor
632854	CCC12CCCN3CCC4(C(CC1)N(C(=O)C)c5c(O)c(OC)ccc45)C23	-	-	-	-	inhibitor
638024	O=C(\C=C\C=C\c1ccc2OCOc2c1)N3CCCCC3	-	-	-	-	inhibitor
638310	Oc1cc2oc3c4ccccc4OC(=O)c3c2cc1O	-	-	-	-	inhibitor
638311	COc1c(O)c(O)cc2c3C(=O)Oc4ccccc4c3oc12	-	-	-	-	inhibitor
667476	C\C=C(\C(=C\C)\c1ccc(O)cc1)/c2ccc(O)cc2	-	-	-	-	inhibitor
676030	Oc1cccc(c1)C2=CC(=O)c3c(O)cccc3O2	-	-	-	-	inhibitor
688662	Oc1cccc(c1)C2=CC(=O)c3cc(O)ccc3O2	-	-	-	-	inhibitor
688664	COC1=C(Oc2cc(OC)ccc2C1=O)c3ccccc3	-	-	-	-	inhibitor
688672	COc1ccc2C(=O)C=C(Oc2c1)c3cccc(OC)c3	-	-	-	-	inhibitor
688674	COc1ccc(cc1OC)C2=CC(=O)c3ccccc3O2	-	-	-	-	inhibitor
688715	OC1=C(Oc2ccccc2C1=O)c3ccc(O)cc3	-	-	-	-	inhibitor
688751	Cc1cccc(c1)C2=CC(=O)c3cc(Br)ccc3O2	-	-	-	-	inhibitor
688822	Cc1cccc(c1)C2=CC(=O)c3cc(C)ccc3O2	-	-	-	-	inhibitor
689013	Cc1ccc2OC(=CC(=O)c2c1)c3ccccc3	-	-	-	-	inhibitor
707035	S=C1Nc2ccccc2N1	-	-	-	-	inhibitor
824226	Nc1ccc(cc1)c2nc3ccc(cc3[nH]2)c4nc5ccc(N)cc5[nH]4	-	-	-	-	inhibitor
842250	OCCCN(Cc1cc2cc3OCOc3cc2nc1O)Cc4nnnn4Cc5ccc(F)cc5	inhibitor	-	-	-	inhibitor
842408	CC(=O)N(c1ccc2OC(=O)Sc2c1)S(=O)(=O)c3cccs3	-	inhibitor	-	non-inhibitor	-
842584	Clc1ccccc1c2n[nH]c(n2)c3ccccc3	inhibitor	-	-	-	-
843293	CCN(CC)C(=O)CSc1nnc(c2cc3ccccc3cc2O)n1CC	-	-	-	non-inhibitor	inhibitor
843611	CCc1nnc(SCc2ccc(OC(C)C)cc2)n1N	-	inhibitor	inhibitor	-	-
843813	CCc1c(C)nc2ncnn2c1NCCc3ccc(OC)cc3	-	inhibitor	inhibitor	-	-
843987	Cc1ccc2cc(C)c3nnc(SCC(=O)NCc4occc4)n3c2c1	inhibitor	-	-	non-inhibitor	-
844782	Cn1c(SC2=CS(=O)(=O)c3ccccc23)nc4ccccc14	inhibitor	-	-	non-inhibitor	-
844873	CC(N(C(=O)c1snc(C(=O)N)c1N)c2ccc3OCCOc3c2)C(=O)NC4CCCC4	non-inhibitor	-	-	-	inhibitor
845652	CCOC(=O)c1c(C)c(C)sc1NC(=O)CSc2nnnn2C	inhibitor	inhibitor	-	-	-
845706	CCOc1cccc(c1)C2N(Cc3ccncc3)C(=O)C(=C2C(=O)c4oc(C)cc4)O	-	-	-	-	inhibitor
845879	CCC(C)(C)n1nnnc1C(C(C)C)N(CCCO)Cc2cc3cc(C)ccc3nc2O	-	-	-	non-inhibitor	inhibitor
846109	CSc1nc2nc3CCN(Cc4ccccc4)Cc3c(O)n2n1	inhibitor	non-inhibitor	-	-	-
846286	Nc1[nH]nc(c1Cl)c2ccc(Br)cc2	inhibitor	-	-	-	-
846659	CCCCOC(=O)CSc1oc(nn1)c2cc(OC)c(OC)c(OC)c2	-	-	inhibitor	-	-
846772	COc1ccc(OC)c(c1)S(=O)(=O)N2CCC(CC2)C(=O)Nc3ccc(C)c(C)c3	-	-	-	non-inhibitor	inhibitor
847542	O=C(CSc1oc2ccccc2n1)Nc3ccccc3N4CCCCCC4	inhibitor	-	-	-	inhibitor
847619	O=C(NC1CCCC1)c2cccnc2N3CCCCCC3	-	inhibitor	-	non-inhibitor	-
848576	CCCN1CC=C2C(C1)C(c3cc(OC)ccc3OC)C(C#N)(C#N)C(=C2C#N)N	-	-	inhibitor	-	inhibitor
848633	COc1ccc(cc1)c2cc(nc(n2)n3nc(C)cc3C)C(F)F	inhibitor	-	-	-	inhibitor
848762	Cc1ccc(Cn2nnc3c(O)nc(nc23)C4CCN(CC4)C(=O)Cc5cccs5)cc1	-	-	inhibitor	-	inhibitor
849137	O=C1CN=C(c2cccs2)c3c4CCCCc4sc3N1	-	-	-	inhibitor	-
851015	Cc1cccc(NC(=O)N(Cc2nc(O)c3ccccc3n2)C4CCCC4)c1	-	-	inhibitor	-	-
851085	O=S(=O)(N1CCN(CC1)c2cc(nc3ncnn23)c4ccccc4)c5ccccc5	inhibitor	-	-	non-inhibitor	-
851343	COc1ccc(cc1OC)c2nnn(CC(=O)N(CC(=O)NCCC(C)C)Cc3cccs3)n2	-	inhibitor	inhibitor	-	-
851470	COc1ccc(cc1)N2CC(CC2=O)C(=O)OCC(=O)c3cccc(OC)c3	-	inhibitor	-	non-inhibitor	-
851598	CCOc1cccc(c1)C(=O)C2=C(O)C(=O)N(Cc3occc3)C2c4ccncc4	-	inhibitor	-	-	-
852560	COc1ccccc1CN(Cc2cc3cc(C)cc(C)c3nc2O)Cc4nnnn4CC5CCCO5	-	-	-	non-inhibitor	inhibitor
853274	COc1cccc(CC(C(=O)Nc2cc(C)ccc2C)c3nn[nH]n3)c1OC	inhibitor	-	non-inhibitor	-	-
853371	COc1ccc(CCN2C(C(=C(O)C2=O)C(=O)c3occc3)c4cccs4)cc1OC	-	non-inhibitor	inhibitor	-	-
853573	Oc1ccnc2cccc(Cc3ccccc3)c12	inhibitor	-	-	inhibitor	-
854491	CC[C@@]12CCCN3CCc4c([C@@H]13)n(C(=O)C2)c5ccccc45	-	-	-	-	inhibitor
857377	COC(=O)c1[nH]c2ccc(Br)cc2c1NC(=O)CN3CCN(CC3)C4CCCCC4	-	-	non-inhibitor	inhibitor	-
857842	Cc1nc(\N=C(/N)\Nc2ccccc2)nc3ccccc13	inhibitor	-	-	non-inhibitor	-
858229	CCSc1nnc(NC(=O)C(C(F)(F)F)C(F)(F)F)s1	-	-	inhibitor	-	non-inhibitor
859331	Cc1nc2sc(C#N)c(N)c2c3CCCCc13	inhibitor	-	-	inhibitor	-
859536	COC1(OC)N=C(NC(=O)Nc2ccccc2)C3(C#N)C(c4ccccc4)C13C#N	-	inhibitor	-	-	non-inhibitor
859733	CNc1oc(nc1C#N)c2ccc(Cl)cc2	inhibitor	-	inhibitor	-	-
859751	Fc1ccc(cc1)c2oc(N3CCCC3)c(n2)C#N	inhibitor	-	-	non-inhibitor	-
860300	CCC(=O)Nc1cc(ccc1N2CCCCC2)C3=NN(C)C(=O)c4ccccc34	-	-	inhibitor	-	non-inhibitor
860986	CCCCCCOC(=O)C(C#N)c1nc2ccccc2nc1N3CCN(CC)CC3	-	inhibitor	inhibitor	-	-
861387	[I-].C[n+]1cccc(CNC(=O)\C=N\O)c1	-	inhibitor	-	-	-
861403	COc1ccc(cc1OC)c2cc([nH]n2)c3cc(F)ccc3O	inhibitor	-	-	-	-
861546	CC(C)(C)OC(=O)NCCc1oc(SCC(=O)Nc2cccc(Cl)c2)nn1	-	inhibitor	-	non-inhibitor	-
861640	CCOc1ccccc1NC(=O)CSc2nnc(c3cnccn3)n2C	-	-	non-inhibitor	-	inhibitor
861833	COc1ccc(C)cc1NC(=O)CSc2nnc(c3ccc(OC)c(OC)c3)n2N	-	-	non-inhibitor	-	inhibitor
861898	[I-].C[n+]1cc(\C=N\O)n(C)c1	-	inhibitor	-	-	-
862054	CCN1CCN(CC1)c2nc3ccccc3nc2C(C#N)C(=O)OC4CCCCC4	non-inhibitor	-	-	-	inhibitor
862108	CCN1C(=O)C2=C(Oc3c(Cl)cc(Cl)cc3C2=O)N=C1SCC(=O)N4CCOCC4	-	-	inhibitor	-	-
862119	COc1ccc(CCN2C(=N)C(=CC3=C2N=C4C=CC=CN4C3=O)C(=O)NCc5occc5)cc1	-	-	-	inhibitor	-
862506	COC(=O)[C@H](Cc1ccccc1)NC(=O)N2CCN(Cc3ccccc3)CC2	non-inhibitor	-	inhibitor	-	-
862646	CC(C)Oc1ccc(cc1)C2N(CCCn3ccnc3)C(=O)C(=C2C(=O)c4oc(C)cc4)O	-	-	-	-	inhibitor
863479	Cc1ccc(cc1C)n2ncc3c2ncn4nc(C)nc34	inhibitor	inhibitor	-	-	-
863722	COc1ccc(cc1)C2C3=C(CC(C)(C)CC3=O)OC4=C2C(=N)N(CC(C)C)C=N4	non-inhibitor	-	-	inhibitor	-
863831	Brc1oc(cc1)c2nc3cc(NC(=O)c4occc4)ccc3[nH]2	inhibitor	-	-	inhibitor	-
864480	CN1C(=N)C(=CC2=C1N=C3C=CC=CN3C2=O)S(=O)(=O)c4ccc(F)cc4	-	-	-	inhibitor	-
865162	COc1cccc(c1)c2noc(n2)c3cccnc3	inhibitor	-	-	-	inhibitor
865244	COc1ccc(cc1OC)c2noc(CCCC(=O)NCCc3ccccc3)n2	-	inhibitor	inhibitor	-	-
969516	COc1cc(\C=C\C(=O)CC(=O)\C=C\c2ccc(O)c(OC)c2)ccc1O	-	-	-	-	inhibitor
1051535	COc1cc2c(C=O)c3N(C)CCc4cc(OC)c(OC)c(c2cc1OC)c34	-	-	-	-	inhibitor
1548943	COc1cc(CNC(=O)CCCC\C=C\C(C)C)ccc1O	-	-	-	-	inhibitor
1622560	CC(C)c1ccc2c(CC[C@@H]3[C@@](C)(CN)CCC[C@]23C)c1	-	-	-	-	inhibitor
1715307	COC1=C(C(=O)Oc2cc(OC)cc(OC)c12)c3ccc4OCOc4c3	-	-	-	-	inhibitor
2094474	CC(C)CN1C(=C(C(=O)COC(=O)c2cc(nc3ccccc23)c4occc4)C(=O)N(C)C1=O)N	-	-	-	-	inhibitor
2358568	CN1C(=C(C(=O)COC(=O)c2cc(nc3ccccc23)c4ccccc4)C(=O)N(C)C1=O)N	-	-	-	-	inhibitor
2364091	CN1C(=C(C(=O)COC(=O)c2cc(nc3ccccc23)c4occc4)C(=O)N(C)C1=O)N	-	-	-	-	inhibitor
2724629	CC[C@H](C)[C@H](NC(=O)OCC1c2ccccc2c3ccccc13)C(=O)O	-	-	-	-	inhibitor
2777391	[O-][N+](=O)c1ccc(Cl)c(c1)C(=O)Nc2ccncc2	-	-	-	-	inhibitor
2809668	OC(=O)c1sccc1S(=O)(=O)Nc2ccccc2N3CCCCC3	-	-	-	-	inhibitor
2828334	CN1C(=S)NC(Cc2c[nH]c3ccccc23)C1=O	-	-	-	-	inhibitor
2841560	CC(C)CC(=O)OC1C(OC(=O)C)c2c(OC1(C)C)ccc3C=CC(=O)Oc23	-	-	-	-	inhibitor
2846880	CC1CC2(C)Oc3ccccc3C4OCC1(COC(=O)Nc5ccccc5)C(C)C24	-	-	-	-	inhibitor
2907920	COc1ccccc1CC(Cc2nc3ccccc3[nH]2)c4nc5ccccc5[nH]4	-	-	-	-	inhibitor
2999413	C[C@H]1CCC[C@H](O)CCCCCc2cc(O)cc(O)c2C(=O)O1	-	-	-	-	inhibitor
3095741	Cc1ccc(CC(Cc2nc3ccccc3[nH]2)c4nc5ccccc5[nH]4)cc1	-	-	-	-	inhibitor
3232751	O=C(Oc1ccccc1)N2CCC[C@@]3(CCN(Cc4ccccc4)C3)C2	inhibitor	-	-	-	non-inhibitor
3233735	Cn1cccc1C(=O)N2CCC[C@@]3(CCN(C3)C(c4ccccc4)c5ccccc5)C2	inhibitor	-	-	-	inhibitor
3233912	CN1CCN(CC1)c2ncc3N=C(C(=O)N(CCC#N)c3n2)c4cn(C)c5ccccc45	inhibitor	-	-	-	non-inhibitor
3234423	O=C(N1CCC[C@@]2(CCN(Cc3ccc(cc3)C#N)C2)C1)c4ccncc4	-	-	-	-	inhibitor
3234478	O=C(Nc1cccc(c1)C#N)N2CC3(CCN(CC3)C(=O)Oc4ccccc4)C2	inhibitor	-	-	-	non-inhibitor
3235098	COc1ccc(cc1)C2=Nc3cnc(nc3N(Cc4cccc(OC)c4)C2=O)N5CCNCC5	-	-	inhibitor	-	inhibitor
3247169	COC(=O)[C@@]1(Cc2ccc(F)cc2)[C@@H]3[C@H](CN1C(=O)c4ccccc4)Cc5c3cc(C(=O)N(C)C)n5Cc6ccc(OC)c(OC)c6	-	-	inhibitor	-	inhibitor
3247207	COC(=O)[C@@]1(Cc2ccccc2)[C@@H]3[C@H](CN1C(=O)c4ccccc4)Cc5c3cc(C(=O)N6CCCC6)n5CCN7CNCC7=O	-	-	inhibitor	-	non-inhibitor
3247217	COC(=O)[C@@]1(Cc2ccccc2)[C@@H]3[C@H](CN1C(=O)c4ccccc4)Cc5c3cc(C(=O)N(C)C)n5Cc6ccc(cc6)S(=O)(=O)C	-	-	-	non-inhibitor	inhibitor
3247257	COC(=O)[C@@]1(Cc2ccc(F)cc2)[C@@H]3[C@H](CN1C(=O)c4ccccc4)Cc5c3cc(C(=O)N(C)C)n5Cc6cc(C)n(C)n6	-	-	inhibitor	-	inhibitor
3247261	COC(=O)[C@@]1(Cc2ccc(F)cc2)[C@@H]3[C@H](CN1C(=O)c4ccccc4)Cc5c3cc(C(=O)N(C)C)n5Cc6ccc(cc6)S(=O)(=O)C	-	-	-	non-inhibitor	inhibitor
3344818	COC1(C)CCC2OC2(C)CCC3C1CC3(C)C	-	-	-	-	inhibitor
3363314	CC(=O)OC1Cc2c(OC(=O)C)cc(OC(=O)C)cc2OC1c3ccc(OC(=O)C)c(OC(=O)C)c3	-	-	-	-	inhibitor
3378440	Oc1ccc(c2C(=O)c3c(C(=O)c12)c(O)ccc3[N+](=O)[O-])[N+](=O)[O-]	-	-	-	-	inhibitor
3393977	COc1ccc2C=C3N(CCc4cc5OCOc5cc34)C(Cc6ccccc6)c2c1OC	-	-	-	-	inhibitor
3399411	COc1ccc(cc1OC)C2Oc3c(I)c(OC)cc(OC)c3CC2O	-	-	-	-	inhibitor
3473650	COc1c2C=CC(C)(C)Oc2cc3OC=C(C(=O)c13)c4ccc5OCOc5c4	-	-	-	-	inhibitor
3584988	COc1ccc(cc1)C(C)C(=O)c2ccc(O)cc2O	-	-	-	-	inhibitor
3589471	OC1=C(O)C2=C(O)C(=O)C=C(C=C2C(=C1)C3Oc4cc(O)cc(O)c4CC3OC(=O)c5cc(O)c(O)c(O)c5)C6Oc7cc(O)cc(O)c7CC6OC(=O)c8cc(O)c(O)c(O)c8	-	-	-	-	inhibitor
3646533	CC1=CCc2c(O)c3C(=O)C=C(C)Oc3cc2OC1	-	-	-	-	inhibitor
3710744	CC(=O)OCC1OC(Oc2cc(OC(=O)C)c3C(=O)C=C(Oc3c2)c4ccc(OC(=O)C)c(OC(=O)C)c4)C(OC(=O)C)C(OC(=O)C)C1OC(=O)C	-	-	-	-	inhibitor
3711219	Cn1c(SCc2oc(nn2)c3ccc(F)cc3)nnc1C4COc5ccccc5O4	inhibitor	-	-	inhibitor	-
3711319	CC(=N)\C(=C(\O)/COc1ncnc2ccc(Br)cc12)\C#N	inhibitor	-	-	non-inhibitor	-
3711919	COCc1c(oc2ccccc12)C(=O)OCC(=O)N3c4ccccc4NC(=O)C3(C)C	inhibitor	-	-	-	non-inhibitor
3712307	O=C(CNC(=O)c1occc1)OC(C(=O)c2ccccc2)c3ccccc3	-	inhibitor	-	non-inhibitor	-
3712312	O=C(CSc1nnc(c2cccs2)n1c3ccccc3)N4CCCC4	inhibitor	-	-	inhibitor	-
3712502	Cc1onc(C)c1CSCC(=O)N2CCN(CC2)c3cccc(C)c3C	-	-	-	non-inhibitor	inhibitor
3712600	CC1CN=C(Nc2cccc3ccccc23)S1	inhibitor	inhibitor	-	-	-
3712953	COc1ccc(cc1OC)c2cc([nH]n2)c3c(O)c(OC)c4occc4c3OC	inhibitor	-	-	-	inhibitor
3713298	NC1=C(C(=O)CN1CCCN2CCOCC2)c3nc(cs3)c4ccc(F)cc4	-	-	-	-	inhibitor
3713412	Cc1cccc(Nc2ccccc2C(=O)OCC(=O)N3CCOCC3)c1C	inhibitor	-	-	non-inhibitor	-
3713981	Cc1nc(NCc2occc2)c3c4CCCc4sc3n1	inhibitor	inhibitor	-	-	-
3714089	Oc1nnc(C(=O)N2CCN(CC2)C3c4ccccc4c5ccccc35)c6ccccc16	-	inhibitor	inhibitor	-	-
3714430	Cc1cc(C(=O)CC#N)c(C)n1CC(F)(F)F	-	-	-	non-inhibitor	inhibitor
3714825	CCN1CCc2nc(NC(=O)c3ccc4OCCOc4c3)sc2C1	inhibitor	-	-	non-inhibitor	-
3715494	COc1ccccc1NC(=O)COC(=O)c2ccc(cc2)S(=O)(=O)NCc3occc3	-	inhibitor	inhibitor	-	-
3716051	Cc1cc(C(=O)Nc2ccc(cc2)N3CCOCC3)c4ccccc4n1	inhibitor	non-inhibitor	-	-	-
3717426	OCCCN1C(=O)c2ccccc2N=C1SCC(=O)NCc3ccccc3	-	-	-	-	inhibitor
3717536	O=C(CN1CCc2ccccc12)NC(=O)NCc3occc3	inhibitor	inhibitor	-	-	-
3717960	CN1\C(=C/C(=O)COC(=O)Cn2nnc(n2)c3ccccc3)\C(C)(C)c4ccccc14	inhibitor	-	inhibitor	-	-
3774499	COc1cc2CC3N(C)CCc4c(CO)c(OC)c(OC)c(c34)c2cc1OC	-	-	-	-	inhibitor
3860435	CC1(C)CC2C1CCC(=C)C(O)CCC2=O	-	-	-	-	inhibitor
3952178	COc1cc2OCC3Oc4cc5OC(C)(C)C=Cc5c(O)c4C(=O)C3c2cc1OC	-	-	-	-	inhibitor
4026888	COc1ccc2C(=O)C(Cc3ccc(OC)c(O)c3)COc2c1	-	-	-	-	inhibitor
4237483	CN(C)c1ncc2N=C(C(=O)N(C[C@H]3CCCO3)c2n1)c4ccccc4	inhibitor	-	-	-	non-inhibitor
4237583	O=C1N(C2CC2)c3ncncc3N=C1CCc4ccccc4	inhibitor	-	-	-	inhibitor
4237595	Fc1ccc(CN2C(=O)C(=Nc3cnc(nc23)N4CCNCC4)c5ccc(F)cc5)cc1	inhibitor	-	-	-	inhibitor
4237626	O=C1C=Nc2cnc(nc2N1CCc3ccccc3)N4CCNCC4	inhibitor	-	-	-	non-inhibitor
4238311	O=C(N1CCC[C@@]2(CCN(Cc3nccs3)C2)C1)c4ccncc4	non-inhibitor	-	-	-	inhibitor
4238987	COc1ccc(Oc2ncc3N=C(C)C(=O)N(Cc4cccs4)c3n2)cc1	inhibitor	-	-	-	inhibitor
4239162	COCCN1C(=O)C(=Nc2cnc(OC)nc12)c3ccc(OC)cc3	inhibitor	-	-	-	inhibitor
4239229	COc1ccc(cc1)N2C(=O)C(=Nc3cnc(Oc4cccc(Cl)c4)nc23)C	inhibitor	-	-	-	inhibitor
4239286	COCCN1C(=O)C(=Nc2cnc(OC)nc12)c3ccc(Cl)cc3	inhibitor	-	-	-	inhibitor
4239502	COc1ccc(Oc2ncc3N=C(C)C(=O)N(C[C@@H]4CCCO4)c3n2)cc1	-	-	-	non-inhibitor	inhibitor
4239650	COC(=O)N1CCC2(CCCN(C2)c3ccccn3)CC1	-	inhibitor	-	-	non-inhibitor
4239804	O=C1N(c2ccccc2)c3nc(ncc3N=C1c4cccs4)N5CCNCC5	inhibitor	-	-	-	inhibitor
4239862	COc1cccc(CN2C(=O)C=Nc3cnc(nc23)N4CCN(C)CC4)c1	-	non-inhibitor	-	-	inhibitor
4240145	O=C(Nc1cccc(c1)C#N)N2CC[C@@]3(CCCN(C3)S(=O)(=O)c4ccccc4)C2	inhibitor	-	-	-	inhibitor
4240274	O=C1C=Nc2cnc(nc2N1Cc3cccs3)N4CCOCC4	inhibitor	-	-	-	non-inhibitor
4240402	CCNc1ncc2N=C(C(=O)N(Cc3ccc(F)cc3)c2n1)c4cccs4	inhibitor	-	-	-	inhibitor
4240492	CC1CCCC(NC(=O)c2nnc(O)c3ccccc23)C1C	inhibitor	-	-	-	-
4240524	Cc1ccc(NC(=O)CN2C=Nc3c(cnn3C(C)(C)C)C2=O)cc1	-	non-inhibitor	inhibitor	-	-
4240627	COC(=O)c1ccc(OCC2N(CCc3cc(OC)c(OC)cc23)C(=O)c4occc4)cc1	-	inhibitor	inhibitor	-	-
4240634	O=C(CCNS(=O)(=O)c1cccs1)N2CCc3ccccc3C2	-	inhibitor	non-inhibitor	-	-
4240670	FC(F)(F)c1cc(nc2c(cnn12)C(=O)NC3CCCC3)c4occc4	inhibitor	-	-	-	-
4240704	CCOC(=O)N1CCN(Cc2nc3N(C)C(=O)NC(=O)c3n2Cc4ccccc4C)CC1	-	-	-	-	inhibitor
4240786	COc1ccccc1NC(=O)C2=C(C)Nc3nc(nn3C2c4ccncc4)c5ccc(cc5)N(C)C	-	-	inhibitor	-	inhibitor
4240828	COc1ccccc1n2c(O)c3cnnc3nc2SCC(=O)Nc4ccccc4F	-	-	-	inhibitor	-
4240857	COc1ccc(cc1)C2=NOC(C2)C(=O)N3CCCc4ccccc34	inhibitor	-	-	-	-
4240883	Cc1oc(nc1CS(=O)CC(=O)NCCN2CCN(Cc3ccccc3)CC2)c4ccccc4C	non-inhibitor	-	-	-	inhibitor
4240904	CCOC(=O)N1CCN(CC1)C(=O)c2ccc3nc(sc3c2)N4CCC(C)CC4	non-inhibitor	-	inhibitor	-	-
4241079	Cc1nc2nc(SCC(=O)NCc3occc3)nn2c(C)c1Cc4c(F)cccc4Cl	-	-	inhibitor	-	inhibitor
4241082	CCOC(=O)c1nc(O)c2c(C)c(C)sc2n1	-	inhibitor	-	-	non-inhibitor
4241113	COc1ccc(NC(=O)N(C(C)c2cccnc2)C3CCCCC3)c(OC)c1	-	-	-	non-inhibitor	inhibitor
4241301	Cc1cc(NC(=O)CSC2=Nc3ccsc3C(=O)N2Cc4ccccn4)[nH]n1	inhibitor	-	-	non-inhibitor	-
4241367	COc1ccc(cc1)c2oc(cc2)C(=S)N3CCN(CC3)C(=O)C	inhibitor	-	inhibitor	-	-
4241588	CCC(CC)C(=O)NCc1ccc2c(cc(C)n2C)c1	inhibitor	-	-	-	-
4241710	COc1cc(NC(=O)CCCC#CC)nc(OC)n1	inhibitor	-	-	-	-
4241725	COc1ccc(CCNC(=O)CCN2C(=O)COc3ccc(C)cc23)cc1OC	non-inhibitor	-	-	-	inhibitor
4241754	COc1ccccc1NC(=O)CN2CCN(CC(=O)Nc3ccc(Cl)c(c3)C(F)(F)F)CC2	-	inhibitor	-	-	inhibitor
4241769	CC1(O)CC(=O)N(O1)c2ccccc2	-	-	inhibitor	-	non-inhibitor
4241892	Cc1cc(nn1CC(=O)Nc2cccnc2)C(F)(F)F	inhibitor	-	-	-	-
4242247	COc1ccc(CNC(=O)Nc2cccs2)cc1OC	-	inhibitor	-	non-inhibitor	-
4242299	CN(C)c1ccc(cc1)c2nc3N=C4CC(C)(C)CC(=C4C(c5cccnc5)n3n2)O	inhibitor	-	-	-	inhibitor
4242392	CN1C(=O)N(C)c2ccc(cc2C1=O)S(=O)(=O)NCCC(=O)NCCc3ccc(Cl)cc3	inhibitor	-	-	-	-
4242540	COc1ccccc1NC(=O)C2=C(C)Nc3nnnn3C2c4cccc(Br)c4	-	-	-	-	inhibitor
4242570	Cc1ccc2OC(CNc2c1)C(=O)NC3CCCCC3	-	inhibitor	-	non-inhibitor	-
4242574	CCCc1n[nH]c2OC(=C(C#N)C(c3ccncc3)c12)N	-	-	inhibitor	-	-
4242577	CC1=C(C(c2cccnc2)n3nc(nc3N1)c4cccs4)C(=O)Nc5cccnc5	inhibitor	-	inhibitor	-	-
4242652	CN(C)C(CNC(=O)NC1CCCCC1)c2cccnc2	non-inhibitor	-	inhibitor	-	-
4242659	CCOc1ccc(cc1)n2ccnc2SCC(=O)Nc3nnc(CC)s3	-	inhibitor	-	non-inhibitor	-
4242708	CC1(O)N(CCc2ccccc2F)C(=O)c3ccccc13	-	inhibitor	-	-	non-inhibitor
4242724	Fc1ccc(cc1)N2CCN(CC2)C(=O)C3CCC(=O)N3Cc4ccccc4Cl	inhibitor	-	-	-	-
4242740	OC(=O)CN1CCN(Cc2ccccc2Cl)C1=O	inhibitor	-	non-inhibitor	-	-
4242796	CCOC(=O)c1oc2ccccc2c1NC(=O)c3cc(OC)cc(OC)c3	inhibitor	-	-	-	inhibitor
4242914	O=C(N1CCC2(CC1)OCCO2)c3cc(nc4ccccc34)c5ccccc5	-	inhibitor	-	non-inhibitor	-
4242953	CN(CCCNC(=O)CS(=O)Cc1nc(oc1C)c2ccccc2C)c3ccccc3	inhibitor	-	-	-	inhibitor
4243019	CCOC(=O)C1=CC2=C(N=C3C=CC=CN3C2=O)N(CCCOC)/C/1=N/C(=O)C(C)(C)C	-	-	inhibitor	non-inhibitor	-
4243034	O=C(N1CCCC1)c2ccc3C(=O)N(Cc4ccccc4)C(=Nc3c2)SCC#N	-	-	inhibitor	non-inhibitor	-
4243056	O=C(CCN1C(=O)C2C3CC(C=C3)C2C1=O)NCCN4CCCc5ccccc45	inhibitor	-	-	-	inhibitor
4243060	Nc1nc(SCC#N)c(C#N)c(C2CCCCC2)c1C#N	inhibitor	-	-	-	inhibitor
4243142	Fc1ccccc1C2N3CCCC3C(=O)N2c4ccc(Cl)cc4	inhibitor	-	-	non-inhibitor	-
4243198	COc1ccc(cc1Cl)C(=O)Nc2ccc(Cl)cn2	inhibitor	-	-	inhibitor	-
4243252	COc1ccc(OC)c2nc(O)c(CCNC(=O)COc3ccccc3)cc12	-	-	-	non-inhibitor	inhibitor
4243338	CCC(C)(NC(=O)c1ccccn1)C(=O)NC2CCCCC2	non-inhibitor	inhibitor	-	-	-
4243433	O=C(CCCN1C(=S)Nc2cc3OCOc3cc2C1=O)N4CCN(CC4)c5ncccn5	-	-	-	inhibitor	inhibitor
4243504	CCOCCn1c(CN(Cc2ccccc2)Cc3ccccc3)nc4N(C)C(=O)NC(=O)c14	non-inhibitor	-	inhibitor	-	-
4243523	CC(C)OC(=O)CN1CCN(CC1)C2c3ccccc3c4ccccc24	-	inhibitor	-	inhibitor	-
4243654	CC1CCCCN1CCNC(=O)CN2N=C(C=CC2=O)c3ccc(C)cc3	non-inhibitor	-	-	inhibitor	-
4243842	Brc1ccc(s1)S(=O)(=O)NCC(=O)N2CCC3(CC2)OCCO3	-	inhibitor	-	non-inhibitor	-
4243920	COc1ccccc1C2N(CCO)C(=O)C(=C2C(=O)c3ccccc3)O	inhibitor	-	-	-	non-inhibitor
4243953	CC1CCC(CC1)NC(=O)c2oc(CS(=O)(=O)Cc3ccccc3F)cc2	inhibitor	-	-	-	-
4244016	COc1ccc(CN2CC(CC2=O)C(=O)NCCC3=CCCCC3)cc1	non-inhibitor	inhibitor	-	-	-
4244148	Cc1cc(O)nc(SCC(=O)Nc2nc3CCCCc3s2)n1	-	inhibitor	-	non-inhibitor	-
4244291	S=C1SCN(CCN2CCOCC2)CN1Cc3ccccc3	inhibitor	inhibitor	-	-	-
4244463	COc1ccc2nc(sc2c1)N3CCCC(C3)C(=O)NCCCN4CCN(C)CC4	-	-	inhibitor	-	non-inhibitor
4244493	C\C(=N/n1nnnc1Nc2ccccc2)\c3ccc(N)cc3	-	inhibitor	-	non-inhibitor	-
4244500	Fc1ccc(cc1)C2=NOC(C2)C(=O)NC3CCCC3	-	inhibitor	-	non-inhibitor	-
4244546	CCOc1ccc(cc1NC(=O)C)C(F)(F)F	inhibitor	-	-	-	non-inhibitor
4244571	CCOC(=O)N1CCN(CC1)S(=O)(=O)c2ccc(cc2)C(=O)Nc3ccc(F)cc3F	inhibitor	-	-	non-inhibitor	-
4244593	O=C(CCCNS(=O)(=O)c1cccc2nsnc12)NCCc3ccccc3	-	inhibitor	-	-	inhibitor
4244619	Cc1c2CCCCc2nc3c(cnn13)C(=O)NC4CCCC4	inhibitor	-	non-inhibitor	-	-
4244663	CCN(CC)CCN1C(=S)Nc2cc3OCOc3cc2C1=O	-	-	non-inhibitor	inhibitor	-
4244713	O=C(Nc1cccnc1)c2ccc3snnc3c2	inhibitor	-	-	-	-
4244770	CCS(=O)(=O)N1CCC(CC1)C(=O)NCCCN2CCN(CC2)c3ccccc3F	inhibitor	-	-	-	non-inhibitor
4244777	CN(Cc1occc1)C(=O)c2cnc3ccc(cc3c2O)S(=O)(=O)Nc4ccccc4C	-	-	-	-	inhibitor
4244784	O=C(NCc1ccc2OCOc2c1)C3CN(C4CCCC4)C(=O)C3	-	-	non-inhibitor	-	inhibitor
4244889	COC(=O)C1=C(CCS1)NC(=O)c2cccs2	inhibitor	-	-	non-inhibitor	-
4244899	COC(=O)Sc1oc(nn1)c2ccc(Br)cc2	inhibitor	-	-	-	non-inhibitor
4244940	Cc1oc(nc1CSCC(=O)NC2CC2)c3ccccc3Cl	-	-	-	non-inhibitor	inhibitor
4244969	CCc1ccccc1NC(=O)c2nnn(CC(=O)Nc3cccc(C)c3C)c2N	-	inhibitor	-	-	inhibitor
4245025	CCCCO\C(=C/1\C(c2ccc(OC)c(OC)c2OC)n3nnnc3N=C1C)\O	inhibitor	-	-	non-inhibitor	-
4245105	Cc1nc2c(cnn2c(O)c1Cc3ccccc3F)C(=O)NCc4ccc5OCOc5c4	-	-	inhibitor	-	inhibitor
4245114	CCOC(=O)c1ccc(NC(=O)Nc2ccc3N(CC)C(=O)c4cccc2c34)cc1	inhibitor	-	-	-	non-inhibitor
4245140	Sc1nnc(n1Cc2occc2)C34CC5CC(CC(C5)C3)C4	inhibitor	inhibitor	-	-	-
4245155	Clc1cccc(c1)N2CCN(CC2)C(=O)C3CCC(=O)N3Cc4ccccc4Cl	inhibitor	-	-	-	inhibitor
4245191	COc1ccc(OC)c2nc(O)c(CCNS(=O)(=O)c3ccccc3)cc12	-	inhibitor	-	non-inhibitor	-
4245202	CCOC(=O)CN1C(=O)Oc2cc(ccc12)S(=O)(=O)NCCc3ccc(OCC)c(OCC)c3	-	-	inhibitor	-	-
4245209	CSc1cccc(NC(=O)Cn2cccc2)c1	inhibitor	inhibitor	-	-	-
4245312	CCOC(=O)c1c(C)c(C(=O)N2CCCCCC2)c(C)n1C	-	inhibitor	-	-	inhibitor
4245428	Cc1oc(nc1CS(=O)CC(=O)N2CCC3(CC2)OCCO3)c4ccccc4F	inhibitor	-	-	non-inhibitor	-
4245496	COc1ccc(cc1)N2CCC(CNC(=O)Nc3ccc(OC)cc3OC)C2	-	-	-	-	inhibitor
4245512	CC(C)CC(=O)NCc1ccc2c(cc(C)n2C)c1	inhibitor	-	-	non-inhibitor	-
4245574	CCC(Sc1nc(C)cc(O)n1)C(=O)Nc2nc3CCCCc3s2	-	-	inhibitor	non-inhibitor	-
4245624	O=C(NC1CCCc2ccccc12)C3CCN(CC3)S(=O)(=O)N4CCCCCC4	non-inhibitor	-	-	-	inhibitor
4245647	Cc1nnc2nc(SCC(=O)NCC3CCCO3)n(c(N)c12)c4ccc(Br)cc4	inhibitor	-	-	inhibitor	-
4245655	Cc1ccccc1CN2C=Nc3c(cnn3C(C)(C)C)C2=O	non-inhibitor	inhibitor	-	-	-
4245695	CCOC(=O)CSC1=C(C#N)C(CC(=O)N1)c2sccc2C	-	inhibitor	-	non-inhibitor	-
4245811	CC(C)NC(=O)C1CN(C(=O)C1)c2ccc(F)c(Cl)c2	inhibitor	-	-	-	non-inhibitor
4245852	CN1C(=O)c2nc(oc2c3ccccc13)c4ccccc4	inhibitor	-	-	-	-
4246078	CCN1C(=O)C2=C(CC(C)S2)N=C1SCC(=O)NC3CCCCC3	-	-	non-inhibitor	inhibitor	-
4246090	COc1cc(NC(=O)c2ccccc2)c(OC)cc1NC(=O)CN3CCN(CC3)c4ccccn4	-	-	inhibitor	non-inhibitor	-
4246093	CCOC(=O)N1CCN(CC1)C(=O)c2oc3ccc(cc3c2C)S(=O)(=O)N4CCCCC4	non-inhibitor	-	inhibitor	-	-
4246149	O=C(C1CCN(CC1)S(=O)(=O)c2cccc3nsnc23)N4CCn5c4nc6ccccc56	-	inhibitor	-	-	-
4246179	COc1ccc(CCNC(=O)C2CCCN(Cc3nc(oc3C)c4cccc(Cl)c4)C2)cc1OC	-	-	inhibitor	-	inhibitor
4246249	ON1C(Nc2ccccc2C1=O)c3ccc4OCOc4c3	inhibitor	inhibitor	-	-	-
4246287	COc1ccc(CN2C(C(=O)N(CC2=O)C3CCCCCC3)c4ccc(OC)c(OC)c4)cc1	-	-	-	non-inhibitor	inhibitor
4246294	Fc1ccc2nc(Nc3nc4CCCCc4s3)sc2c1	inhibitor	-	-	non-inhibitor	-
4246322	CCCCCn1c(CN2CCCCC2C)nc3N(C)C(=O)N(C)C(=O)c13	non-inhibitor	-	-	-	inhibitor
4246446	OC(=O)c1cccc(c1)N2CCCC2=O	-	-	-	inhibitor	inhibitor
4246673	O=C(NCc1occc1)Nc2cccs2	inhibitor	-	-	-	-
4246674	CC1CCCN(C1)C(C(=O)Nc2ccc3OCCOc3c2)c4ccccc4	-	-	-	inhibitor	-
4246686	CN1C(=O)Oc2cc(ccc12)S(=O)(=O)NCCC(=O)N3CCC(=CC3)c4ccccc4	-	inhibitor	-	non-inhibitor	-
4246741	O=C1SC(=C/C/1=C\N2CCCCC2)c3ccccc3	inhibitor	inhibitor	-	-	-
4246835	CCOc1ccc(cc1N2C(=O)C3C4C=CC(C3C2=O)C4=C(C)C)C(=O)C	inhibitor	-	inhibitor	-	-
4246855	CC1CCCC(C)N1C(=O)c2cc(on2)c3ccc(Cl)c(Cl)c3	inhibitor	-	-	non-inhibitor	-
4246905	CCOc1ccc(c2cccnc12)S(=O)(=O)NCc3ccc(F)cc3	non-inhibitor	inhibitor	-	-	-
4246945	Cc1ccccc1CN2CCN(CC(=O)NCCCN3CCN(CC3)c4ccc(F)cc4)C2=O	non-inhibitor	-	-	inhibitor	-
4246970	COc1ccc(cc1)C2N(C3CCCC3)C(=O)CN(CCc4ccccc4)C2=O	non-inhibitor	-	-	-	inhibitor
4247230	COc1ccc(NC2=CC(=O)N(C3CCCCC3)C(=O)N2)c(OC)c1	-	inhibitor	-	non-inhibitor	-
4247261	CCOC(=O)NCc1ccc2c(cc(C)n2C)c1	inhibitor	-	-	-	-
4247409	CCN1C(=O)C=C(SCC(=O)NCc2ccc3OCOc3c2)c4ccccc14	-	-	inhibitor	-	inhibitor
4247435	CCN1C(=O)\C(=C\2/SC(=NC2=O)N3CCCCC3)\c4ccccc14	inhibitor	-	-	inhibitor	-
4247451	O=C(C1CCN(CC1)S(=O)(=O)c2cccc3nsnc23)N4CCc5ccccc45	inhibitor	-	inhibitor	-	-
4247524	Cc1ccc(CS(=O)(=O)CCC(=O)NCc2cccs2)cc1	-	-	inhibitor	-	-
4247546	COc1ccc(cc1)S(=O)(=O)N2CC3C4CC(C=C4)C3C2	non-inhibitor	inhibitor	-	-	-
4247638	CCOC(=O)N1CCN(CC1)C(=O)C(CC)N2N=C(C)c3sc4ccccc4c3C2=O	-	-	inhibitor	-	inhibitor
4247689	COC(=O)C1=C(CCS1)NC(=O)c2cccc(OC)c2	inhibitor	-	-	non-inhibitor	-
4247705	CCc1ccccc1NC(=O)c2nnn(CC(=O)Nc3ccccc3C)c2N	inhibitor	non-inhibitor	-	-	-
4247768	Oc1[nH]c2ccccc2c1\C=N\c3nccs3	inhibitor	-	-	-	-
4247838	O=S(=O)(Nc1ccc2OCCOc2c1)c3cccc4cccnc34	inhibitor	inhibitor	-	-	-
4248024	CN1C(=O)N(C)c2ccc(cc2C1=O)S(=O)(=O)NCCC(=O)N3CCC(=CC3)c4ccccc4	-	-	-	-	inhibitor
4248128	COc1cc(cc(OC)c1OC)C(=O)NCCC(=O)NCc2ccc3OCOc3c2	-	-	non-inhibitor	-	inhibitor
4248167	CCCC(=O)Nc1c2CSCc2nn1c3ccc(C)cc3C	-	inhibitor	-	-	inhibitor
4248194	COc1ccc(OC)c2nc(O)c(CCNS(=O)(=O)c3ccc(C)cc3)cc12	-	-	inhibitor	-	inhibitor
4248214	Cc1ccc(CN2CC34OC(C=C3)C(C4C2=O)C(=O)NCc5ccc6OCOc6c5)cc1	-	-	-	-	inhibitor
4248295	Cc1ccccc1NS(=O)(=O)c2ccc3ncc(C(=O)NCCCN4CCOCC4)c(O)c3c2	-	-	-	-	inhibitor
4248391	COC(=O)C1Cc2c(CN1)[nH]c3ccccc23	inhibitor	inhibitor	-	-	-
4248426	Cc1cccc(c1)n2nnc(C(=O)NC3CCCc4ccccc34)c2N	-	-	-	inhibitor	inhibitor
4248428	Fc1ccc(CN2C(=O)CSc3ccc(cc23)C(=O)N4CCOCC4)cc1	-	inhibitor	-	non-inhibitor	-
4248431	Cc1c(oc2ccc(cc12)S(=O)(=O)NCc3ccc4OCOc4c3)C(=O)O	-	non-inhibitor	inhibitor	-	-
4248559	CCc1noc(N)c1C(=O)Nc2ccc(F)c(Cl)c2	inhibitor	-	-	-	-
4248565	FC(F)(F)c1ccc(N2CCOCC2)c(Nc3nc4ccccc4n5cnnc35)c1	inhibitor	inhibitor	-	-	-
4248573	CC1=C(C(c2ccccc2)n3nc(nc3N1)c4ccncc4)C(=O)N	-	inhibitor	inhibitor	-	-
4248661	Nc1cccc2cnccc12	-	-	-	-	inhibitor
4248663	COC(=O)C1=C(CCS1)NC(=O)c2ccc(C)c(C)c2	inhibitor	-	-	-	-
4248728	CSc1ccc(NC(=O)NCCCN2CCN(CC2)c3ccccc3F)cc1	inhibitor	-	-	inhibitor	-
4248756	Fc1ccc(cc1)C2N3CCCC3C(=O)N2c4nccs4	inhibitor	-	-	-	-
4248764	O=C(NCCC1=CCCCC1)C2CCCN(C2)c3oc4ccccc4n3	-	inhibitor	inhibitor	-	-
4248861	Cc1ccc(Cn2nc(C)c(NC(=O)c3cc(on3)c4occc4)c2C)cc1	-	-	-	non-inhibitor	inhibitor
4248885	S=C1SCN(Cc2ccccn2)CN1Cc3occc3	-	inhibitor	-	-	-
4249007	CCC(=O)Nc1cccc(c1)C2=Nc3ccccc3C(=O)O2	inhibitor	-	-	-	-
4249017	Cc1ccc(CN2CC34OC(C=C3)C(C4C2=O)C(=O)NCc5occc5)cc1	-	-	non-inhibitor	-	inhibitor
4249118	Cc1ccc(CCN2CC(CC2=O)C(=O)N3CCC4(CC3)OCCO4)cc1	inhibitor	non-inhibitor	-	-	-
4249121	Cc1ccc(C)n1CCN2CCN(CC(=O)Nc3cc(ccc3Cl)C(F)(F)F)CC2	-	inhibitor	-	-	-
4249194	COc1ccc(cc1)C(=O)NCc2cn3ccccc3n2	inhibitor	-	-	non-inhibitor	-
4249246	O=C1NN(C(=O)c2ccccc12)c3cccc4cccnc34	inhibitor	-	-	-	-
4249269	O=C(OCN1N=Nc2ccccc2C1=O)c3cccnc3	-	-	-	non-inhibitor	inhibitor
4249273	COc1cccc(c1)c2cc(nc(n2)N3CCOCC3)C(F)(F)F	inhibitor	-	-	non-inhibitor	-
4249341	CN1C(=O)\C(=N/C(=O)C)\c2c3ccccc3c(O)c4cccc1c24	inhibitor	-	-	non-inhibitor	-
4249432	CCOC(=O)C1=CC2=C(N=C3C=CC=CN3C2=O)N(CCOC)/C/1=N/C(=O)C(C)(C)C	inhibitor	-	-	non-inhibitor	-
4249453	O=C(CN1C(=O)C2C3CC(C=C3)C2C1=O)Nc4ccc5OCCOc5c4	-	non-inhibitor	inhibitor	-	-
4249488	COc1cccc(NS(=O)(=O)c2ccc3ncc(C(=O)NCCN4CCOCC4)c(O)c3c2)c1	-	-	inhibitor	-	inhibitor
4249546	Oc1ccc(Cl)cc1N2C(SCC2=O)c3ccccc3F	-	inhibitor	-	-	-
4249564	CC1CCN(CC1)C(=O)c2oc(COc3ccccc3Cl)cc2	inhibitor	inhibitor	-	-	-
4249569	Cc1c(oc2ccc(cc12)S(=O)(=O)N3CCOCC3)C(=O)NC4CCCc5ccccc45	non-inhibitor	-	inhibitor	-	-
4249617	CC1=Nc2c(cnn2c3ccc(F)cc3)C(=O)N1c4ccc(C)c(C)c4	inhibitor	-	-	-	-
4249697	FC(F)(F)c1cccc(NC(=O)C2CCCN2S(=O)(=O)c3cccc4cccnc34)c1	inhibitor	-	inhibitor	-	-
4249821	CC1=Nc2ccccc2C(=O)N1NC(=O)c3ccccc3Cl	-	-	inhibitor	non-inhibitor	-
4249966	COc1ccc(cc1)S(=O)(=O)N2CCN(CC(=O)Nc3cc(OC)cc(OC)c3)CC2	-	-	non-inhibitor	-	inhibitor
4250068	CC(C)c1ccc(O)c(NC(=O)c2nc[nH]n2)c1	-	-	-	non-inhibitor	inhibitor
4250100	CCCCN(C(=O)c1c(C)[nH]c(C(=O)OCC)c1C)c2ccccc2	-	-	-	non-inhibitor	inhibitor
4250124	Fc1ccc(cc1)n2nc3CS(=O)(=O)Cc3c2NC(=O)CCC4CCCCC4	non-inhibitor	-	-	-	inhibitor
4250170	O=C(NCC1COc2ccccc2O1)C3CCN(CC3)S(=O)(=O)c4cccc5nsnc45	non-inhibitor	-	-	inhibitor	-
4250207	O=S(=O)(NC1CCN(Cc2ccccc2)CC1)c3cccc4cccnc34	non-inhibitor	-	-	inhibitor	-
4250265	Cc1cccc(c1)c2oc(C)c(CN3CCCC(C3)C(=O)NC4CCCCC4)n2	-	-	-	inhibitor	inhibitor
4250303	O=C(NCC1CCCO1)C2N(Cc3ccc4OCOc4c3)C(=O)c5ccccc25	-	non-inhibitor	-	-	inhibitor
4250357	Fc1ccccc1CN2CCNC2=O	inhibitor	-	-	-	-
4250361	COC(=O)c1ccccc1NS(=O)(=O)c2ccc3NC(=O)c4cccc2c34	-	inhibitor	inhibitor	-	-
4250513	Cc1ccc(CNC(=O)c2nnn(c2N)c3cccc(C)c3)cc1	inhibitor	-	-	-	-
4250651	CCOc1ccc(NC(=O)N(C(C)c2ccncc2)C3CCCCC3)cc1	-	inhibitor	inhibitor	-	-
4251016	CSc1nncc(n1)c2ccc(F)c(F)c2	inhibitor	-	-	-	non-inhibitor
4251055	CCC(C)NC(=O)c1cnn2c(C)c3CCCCc3nc12	inhibitor	-	non-inhibitor	-	-
4251141	COc1ccc(cc1)n2ccnc2SCC(=O)Nc3ccccc3	-	inhibitor	inhibitor	-	-
4251188	COc1ccc2c(CCc3c2onc3C(=O)N4CCCCCC4)c1	inhibitor	-	-	-	-
4251248	CCC(C)N1C(C(=O)NC2CCCCC2C)C34OC(C=C3)C(C4C1=O)C(=O)Nc5cccc(OC)c5	non-inhibitor	-	-	inhibitor	-
4251314	COc1ccc(cc1OC)c2cc(nc(NC3CCCC3)n2)C(F)(F)F	inhibitor	-	inhibitor	-	-
4251450	COc1cccc(c1)C2=NOC(C2)C(=O)Nc3cccnc3	inhibitor	inhibitor	-	-	-
4251500	CCCCCC(=O)Nc1cccc(c1)c2oc3cccnc3n2	inhibitor	-	-	-	-
4251528	COCCCNC(=O)C1CCC(=O)N1Cc2ccccc2Cl	-	-	inhibitor	-	non-inhibitor
4251786	CCOc1ccccc1C2C(=C(C)Nc3nc(nn23)c4ccc(OC)cc4)C(=O)N	-	inhibitor	-	inhibitor	-
4251814	CN1C(=C(NC(=O)OCCNC(=O)Nc2ccccc2)SC1=S)C	inhibitor	-	inhibitor	-	-
4251901	Cc1ccc2nc(oc2c1)c3cccnc3	inhibitor	-	-	inhibitor	-
4251946	COc1ccc(cc1)S(=O)(=O)N2CCCN(CCC(=O)Nc3cccc(c3)C(F)(F)F)CC2	-	inhibitor	-	inhibitor	-
4251992	CCOc1ccc(cc1N2C(=O)C3C4OC(C=C4)C3C2=O)C(=O)C	inhibitor	-	-	-	non-inhibitor
4252151	COc1cccc(Cn2nnc3c(O)nc(nc23)C4CCCN(C4)C(=O)c5ccccc5Cl)c1	-	-	inhibitor	-	inhibitor
4252229	O=C(Nc1ccccn1)C(NS(=O)(=O)c2cccc3nsnc23)c4ccccc4	-	-	inhibitor	non-inhibitor	-
4252268	CC1CCCCN1C(=O)c2oc3nc4cc(C)ccc4cc3c2	inhibitor	-	-	non-inhibitor	-
4252282	Fc1ccc(cc1)N2CCN(CC2)C(=O)CCS(=O)(=O)c3cccs3	-	inhibitor	inhibitor	-	-
4252393	O=C(CCCC1=NS(=O)(=O)c2ccccc2N1)N3CCC4(CC3)OCCO4	inhibitor	-	-	non-inhibitor	-
4253497	[NaH].CC[C@@](O)(C(=O)O)C1=C(CO)C(=O)N2Cc3cc4ccccc4nc3C2=C1	inhibitor	-	-	-	-
4254276	CN1[C@@H](C\C(=N\O)\C[C@@H]1c2ccccc2)c3ccccc3.CC4(C)[C@@H]5CC[C@@]4(CS(=O)(=O)O)C(=O)C5	inhibitor	-	-	-	-
4262034	CCOc1ccc(cc1Cl)C(=O)C2=C(O)C(=O)N(CCCn3ccnc3)C2c4cccs4	-	-	inhibitor	-	inhibitor
4263901	OC1Cc2c(O)cc(O)cc2OC1C3=CC(=O)C(=C4C(=C(O)C=C(C5Oc6cc(O)cc(O)c6CC5O)C4=C3)O)O	-	-	-	-	inhibitor
4303567	COc1ccc(cc1)C2=CC(=O)c3c(OC(=O)C)cc(OC(=O)C)cc3O2	-	-	-	-	inhibitor
4304691	OC1=C(Oc2ccc3occc3c2C1=O)c4ccccc4	-	-	-	-	inhibitor
4342730	COc1cc2OCC3Oc4c5CC(Oc5ccc4C(=O)C3c2cc1OC)C(=C)CO	-	-	-	-	inhibitor
4372720	COc1ccc(C(=O)C2C3C4COC(O4)C(=O)C3C5C=Cc6ccccc6N25)c(OC)c1	-	-	-	-	inhibitor
4565183	COC(=O)c1c(C)c2Oc3c(Cl)c(O)c(Cl)c(C)c3C(=O)Oc2cc1OC	-	-	-	-	inhibitor
4572500	COc1ccc2C(O)C(Cc3ccc(OC)c(OC)c3)COc2c1	-	-	-	-	inhibitor
4574925	CC(=CCc1c2OC(C)(C)C=Cc2c(OC(=O)C)c3C(=O)C(=C(Oc13)c4ccccc4)OC(=O)C)C	-	-	-	-	inhibitor
4587968	COc1c2C=CC(C)(C)Oc2ccc1C3=COc4cc5OC(C)(C)C(O)Cc5cc4C3=O	-	-	-	-	inhibitor
4620898	COc1ccc2C=C3c4cc(OC)c(OC)cc4OCC3(O)Oc2c1	-	-	-	-	inhibitor
4643334	COc1ccc2C(=O)C(Cc3ccc(OC)c(OC)c3)COc2c1	-	-	-	-	inhibitor
4673190	COC(=O)c1c(C)c2Oc3c(Cl)c(OC(=O)C)c(Cl)c(C)c3C(=O)Oc2cc1OC	-	-	-	-	inhibitor
4677798	CCC(C)(C)C(=O)OC1CC(C)C=C2C=CC(C)C(CCC3CC(O)CC(=O)O3)C12	-	-	-	-	inhibitor
4979942	OC(CCC1C(N(C1=O)c2ccc(F)cc2)c3ccc(O)cc3)c4ccc(F)cc4	-	-	-	-	inhibitor
5273621	COC1=CC(=O)OC(=C1)\C=C\c2ccccc2	-	-	-	-	inhibitor
5280371	Oc1c2C=CC(=O)Oc2cc3occc13	-	-	-	-	inhibitor
5280795	CC(C)CCC[C@@H](C)[C@H]1CC[C@H]2\C(=C\C=C/3\C[C@@H](O)CCC3=C)\CCC[C@]12C	-	-	-	-	inhibitor
5280934	CC\C=C/C\C=C/C\C=C/CCCCCCCC(=O)O	-	-	-	-	inhibitor
5280960	Oc1ccc(\C=C\C(=O)c2c(O)cc(O)cc2O)cc1	-	-	-	-	inhibitor
5281004	CCCC1O[C@@H]2C[C@H]3[C@@H]4CCC5=CC(=O)C=C[C@]5(C)[C@H]4[C@@H](O)C[C@]3(C)[C@@]2(O1)C(=O)CO	-	-	-	-	inhibitor
5281034	C[C@]1(O)CC[C@H]2[C@@H]3CC[C@H]4CC(=O)\C(=C/O)\C[C@]4(C)[C@H]3CC[C@]12C	-	-	-	-	inhibitor
5281567	COC1=CC(=O)O[C@H](C1)\C=C\c2ccc3OCOc3c2	-	-	-	-	inhibitor
5281576	C[C@H]1CCCC(=O)CCC\C=C\c2cc(O)cc(O)c2C(=O)O1	-	-	-	-	inhibitor
5281701	Oc1cc(O)c2C(=O)C=C(Oc2c1)c3cc(O)c(O)c(O)c3	-	-	-	-	inhibitor
5282096	OC\C=C\c1ccc(O)c(O)c1	-	-	-	-	inhibitor
5284469	ClCC1(CCl)C(=C)C2(Cl)C(Cl)C(Cl)C1(Cl)C2(Cl)Cl	-	-	-	-	inhibitor
5287174	COc1ccc(\C=C\C(=O)c2cccs2)cc1OC	-	-	-	-	inhibitor
5287281	C\C=C(/C)\C(=O)OC1C(OC(=O)C)C(C)(C)Oc2ccc3C=CC(=O)Oc3c12	-	-	-	-	inhibitor
5287792	Cc1ccc2N=C3N(CC[C@@]3(O)C(=O)c2c1)c4ccccc4	-	-	-	-	inhibitor
5287844	ONC1=C2C=CC=CC2=N/C/1=C/3\C(=O)Nc4cc(Br)ccc34	-	-	-	-	inhibitor
5288209	C\C(=C/C=C/C(=C/C(=O)Nc1ccc(O)cc1)/C)\C=C\C2=C(C)CCCC2(C)C	-	-	-	-	inhibitor
5289419	COc1ccc2NC(=O)\C(=C/c3cnc[nH]3)\c2c1	-	-	-	-	inhibitor
5311257	COc1ccc(cc1)c2oc3cc(OC)ccc3c2C(=O)c4ccc(cc4)C#N	-	-	-	-	inhibitor
5311276	CCCOc1ccc(Br)cc1c2cc([nH]c2c3ccncc3)c4ccc(Cl)cc4	-	-	-	-	inhibitor
5311299	COc1cc(N)c(Cl)cc1C(=O)OCCN2CCCCC2	-	-	-	-	inhibitor
5312331	CCCCCCCCCCC\C=C/C(C)(C)\C=C/CCCC(=O)O	inhibitor	-	-	-	non-inhibitor
5315334	C\C=C(\C)/C(=O)OC1Cc2c(OC1(C)C)ccc3C=CC(=O)Oc23	-	-	-	-	inhibitor
5317564	CC(=CCC\C(=C\COc1c2OC(=O)C=Cc2cc3ccoc13)\C)C	-	-	-	-	inhibitor
5318562	CC1=CC(=O)c2c(O)cc(O)c(C)c2O1	-	-	-	-	inhibitor
5320010	COc1ccc2[C@@H](OC(=O)c2c1OC)C3N(C)CCc4cc5OCOc5c(OC)c34	-	-	-	-	inhibitor
5326976	CN(C)c1nc2c(Br)c(Br)c(Br)c(Br)c2[nH]1	-	-	-	-	inhibitor
5337402	COc1ccc(\C=C\C(=O)c2cccs2)c(OC)c1	-	-	-	-	inhibitor
5353527	CC(C)CCCC(C)C1CCC2\C(=C\C=C\3/CC(O)CCC3=C)\CCCC12C	-	-	-	-	inhibitor
5353574	CN(NO)C1=CC(=O)C=CC1=O	inhibitor	-	-	-	non-inhibitor
5353610	CC(C)C(C)\C=C\C(C)C1CCC2\C(=C\C=C\3/CC(O)CCC3=C)\CCCC12C	-	-	-	-	inhibitor
5354284	CC1=CC(=O)Oc2cc(O)cc(O)c12	-	-	-	-	inhibitor
5357218	Oc1ccc(\C=C\C(=O)c2ccccc2O)cc1	-	-	-	-	inhibitor
5375083	CC1CCCC(=O)CCC\C=C\c2cc(O)cc(O)c2C(=O)O1	-	-	-	-	inhibitor
5377381	Oc1cc(O)c2C(=O)C(=COc2c1)c3ccccc3	-	-	-	-	inhibitor
5379071	COc1cc(O)c(C(=O)\C=C\c2ccc(OC)c(O)c2)c(OC)c1	-	-	-	-	inhibitor
5397276	COc1ccccc1C2=COc3cc(O)ccc3C2=O	-	-	-	-	inhibitor
5459440	S=C(CCCC#C)Nc1ccccc1	inhibitor	-	-	-	non-inhibitor
5459522	CC(Cc1ccccc1)C(=O)NCCO	-	-	-	-	inhibitor
5459523	CC(Cc1ccccc1)C(=O)NCCc2c[nH]c3ccccc23	-	-	-	-	inhibitor
5459524	CC(Cc1ccccc1)C(=O)N[C@@H](CO)Cc2ccccc2	-	-	-	-	inhibitor
5459525	COC(=O)c1ccc(cc1)C(NC(=O)OCc2ccccc2)\C=C\[C@@H](C)C(=O)NCc3ccccc3	-	-	-	-	inhibitor
5459528	CC(Cc1ccccc1)C(=O)NCc2cc(C)n(C)n2	-	-	-	-	inhibitor
5459529	CC(Cc1ccccc1)C(=O)NCc2nn(nc2C)c3ccccc3	-	-	-	-	inhibitor
5459535	COC(=O)c1ccc(cc1)C(NC(=O)OCc2ccccc2)\C=C\[C@@H](C)C(=O)N(C)Cc3ccccc3	-	-	-	-	inhibitor
5459538	COC(=O)c1ccc(cc1)C(NC(=O)OCc2ccccc2)\C=C\[C@@H](C)C(=O)NCc3cc(C)n(C)n3	-	-	-	-	inhibitor
5459539	COC(=O)c1ccc(cc1)C(NC(=O)OCc2ccccc2)\C(=C\[C@@H](C)C(=O)NC3CCCCC3)\C	-	-	-	-	inhibitor
5459540	COC(=O)c1ccc(cc1)C(NC(=O)OCc2ccccc2)\C(=C\[C@@H](C)C(=O)N3CCN(C)CC3)\C	-	-	-	-	inhibitor
5459541	COC(=O)c1ccc(cc1)C(NC(=O)OCc2ccccc2)\C(=C\[C@@H](C)C(=O)N(C)Cc3cccnc3)\C	-	-	-	-	inhibitor
5459542	COC(=O)c1ccc(cc1)C(NC(=O)OCc2ccccc2)\C(=C\[C@@H](C)C(=O)NCc3cc(F)cc(F)c3)\C	-	-	-	-	inhibitor
5459543	COC(=O)c1ccc(cc1)C(NC(=O)OCc2ccccc2)\C(=C\[C@@H](C)C(=O)NCc3cc(C)on3)\C	-	-	-	-	inhibitor
5459544	COC(=O)c1ccc(cc1)C(NC(=O)OCc2ccccc2)\C(=C\[C@@H](C)C(=O)NCc3nn(nc3C)c4ccccc4)\C	-	-	-	-	inhibitor
5459545	COC(=O)c1ccc(cc1)C(NC(=O)OCc2ccccc2)\C(=C\[C@@H](C)C(=O)NCc3nc4ccccc4s3)\C	-	-	-	-	inhibitor
5459546	COC(=O)c1ccc(cc1)C(NC(=O)OCc2ccccc2)\C(=C\[C@@H](C)C(=O)NCc3cccnc3)\C	-	-	-	-	inhibitor
5459548	CC(Cc1ccccc1)C(=O)NCc2ccncc2	-	-	-	-	inhibitor
5459549	COC(=O)c1ccc(cc1)C(NC(=O)OCc2ccccc2)\C=C\[C@@H](C)C(=O)NCc3ccc(OC)c(O)c3	-	-	-	-	inhibitor
5459550	COC(=O)c1ccc(cc1)C(NC(=O)OCc2ccccc2)\C=C\[C@@H](C)C(=O)NCCc3c[nH]c4ccccc34	-	-	-	-	inhibitor
5459551	COC(=O)c1ccc(cc1)C(NC(=O)OCc2ccccc2)\C(=C\[C@@H](C)C(=O)NCCc3c[nH]c4ccc(OC)cc34)\C	-	-	-	-	inhibitor
5459552	COC(=O)c1ccc(cc1)C(NC(=O)OCc2ccccc2)\C(=C\[C@@H](C)C(=O)NCCN3CCOCC3)\C	-	-	-	-	inhibitor
5459553	CNC(=O)[C@H](C)\C=C\C(NC(=O)OCc1ccccc1)c2ccc(cc2)C(=O)OC	-	-	-	-	inhibitor
5459554	COC(=O)c1ccc(cc1)C(NC(=O)OCc2ccccc2)\C=C\[C@@H](C)C(=O)NCCN3CCCC3	-	-	-	-	inhibitor
5459555	COC(=O)c1ccc(cc1)C(NC(=O)OCc2ccccc2)\C(=C\[C@@H](C)C(=O)NCCO)\C	-	-	-	-	inhibitor
5459556	COC(=O)c1ccc(cc1)C(NC(=O)OCc2ccccc2)\C(=C\[C@@H](C)C(=O)Nc3ccc(OC)cc3)\C	-	-	-	-	inhibitor
5459557	COC(=O)c1ccc(cc1)C(NC(=O)OCc2ccccc2)\C(=C\[C@@H](C)C(=O)N[C@@H](CO)Cc3ccccc3)\C	-	-	-	-	inhibitor
5459558	CCNC(=O)[C@H](C)\C=C\C(NC(=O)OCc1ccccc1)c2ccc(cc2)C(=O)OC	-	-	-	-	inhibitor
5459559	COC(=O)c1ccc(cc1)C(NC(=O)OCc2ccccc2)\C=C\[C@@H](C)C(=O)N[C@H](C)CO	-	-	-	-	inhibitor
5459560	COC(=O)c1ccc(cc1)C(NC(=O)OCc2ccccc2)\C(=C\[C@@H](C)C(=O)Nc3ccccc3)\I	-	-	-	-	inhibitor
5459561	COC(=O)c1ccc(cc1)C(NC(=O)OCc2ccccc2)\C(=C\[C@@H](C)C(=O)NCC3CC3)\I	-	-	-	-	inhibitor
5459562	COC(=O)c1ccc(cc1)C(NC(=O)OCc2ccccc2)\C(=C\[C@@H](C)C(=O)NCc3ccc(OC)c(O)c3)\I	-	-	-	-	inhibitor
5459564	COC(=O)c1ccc(cc1)C(NC(=O)OCc2ccccc2)\C(=C\[C@@H](C)C(=O)NCc3oc(C)cc3)\I	-	-	-	-	inhibitor
5459566	COC(=O)c1ccc(cc1)C(NC(=O)OCc2ccccc2)\C(=C\[C@@H](C)C(=O)NCc3ccncc3)\I	-	-	-	-	inhibitor
5459567	COC(=O)c1ccc(cc1)C(NC(=O)OCc2ccccc2)\C(=C\[C@@H](C)C(=O)N(C)Cc3cccnc3)\F	-	-	-	-	inhibitor
5459568	COC(=O)c1ccc(cc1)C(NC(=O)OCc2ccccc2)\C(=C\[C@@H](C)C(=O)NCCc3c[nH]c4ccc(OC)cc34)\F	-	-	-	-	inhibitor
5459569	COC(=O)c1ccc(cc1)C(NC(=O)OCc2ccccc2)\C(=C\[C@@H](C)C(=O)NCCO)\F	-	-	-	-	inhibitor
5459570	COC(=O)c1ccc(cc1)C(NC(=O)OCc2ccccc2)\C(=C\[C@@H](C)C(=O)Nc3ccc(OC)cc3)\F	-	-	-	-	inhibitor
5459571	COC(=O)c1ccc(cc1)C(NC(=O)OCc2ccccc2)\C(=C\[C@@H](C)C(=O)N[C@@H](CO)Cc3ccccc3)\F	-	-	-	-	inhibitor
5459572	COC(=O)c1ccc(cc1)C(NC(=O)OCc2ccccc2)\C(=C\[C@@H](C)C(=O)NCc3nc4ccccc4s3)\F	-	-	-	-	inhibitor
5459574	COC(=O)c1ccc(cc1)C(NC(=O)OCc2ccccc2)\C(=C\[C@@H](C)C(=O)NC3CCCCC3)\F	-	-	-	-	inhibitor
5459575	COC(=O)c1ccc(cc1)C(NC(=O)OCc2ccccc2)\C(=C\[C@@H](C)C(=O)NCCN3CCOCC3)\F	-	-	-	-	inhibitor
5459576	COC(=O)c1ccc(cc1)C(NC(=O)OCc2ccccc2)\C(=C\[C@@H](C)C(=O)NCc3cc(F)cc(F)c3)\F	-	-	-	-	inhibitor
5459577	COC(=O)c1ccc(cc1)C(NC(=O)OCc2ccccc2)\C(=C\[C@@H](C)C(=O)NCc3cc(C)on3)\F	-	-	-	-	inhibitor
5459579	COC(=O)c1ccc(cc1)C(NC(=O)OCc2ccccc2)\C(=C\[C@@H](C)C(=O)NCc3cccnc3)\F	-	-	-	-	inhibitor
5459580	COC(=O)c1ccc(cc1)C(NC(=O)OCc2ccccc2)\C(=C\[C@@H](C)C(=O)NCc3ccc(cc3)c4ccccc4)\F	-	-	-	-	inhibitor
5459581	COC(=O)c1ccc(cc1)C(NC(=O)OCc2ccccc2)\C(=C\[C@@H](C)C(=O)NCc3ccc(OC)c(OC)c3)\F	-	-	-	-	inhibitor
5459583	COC(=O)c1ccc(cc1)C(NC(=O)OCc2ccccc2)\C(=C\[C@@H](C)C(=O)N(C)C)\c3cccnc3	-	-	-	-	inhibitor
5459584	COC(=O)c1ccc(cc1)C(NC(=O)OCc2ccccc2)\C(=C\[C@@H](C)C(=O)N(C)Cc3ccccc3)\c4cccnc4	-	-	-	-	inhibitor
5459585	COC(=O)c1ccc(cc1)C(NC(=O)OCc2ccccc2)\C(=C\[C@@H](C)C(=O)NCc3ccc(OC)c(O)c3)\c4cccnc4	-	-	-	-	inhibitor
5459586	COC(=O)c1ccc(cc1)C(NC(=O)OCc2ccccc2)\C(=C\[C@@H](C)C(=O)NCc3ccc(cc3)S(=O)(=O)C)\c4cccnc4	-	-	-	-	inhibitor
5459587	COC(=O)c1ccc(cc1)C(NC(=O)OCc2ccccc2)\C(=C\[C@@H](C)C(=O)NCCc3c[nH]c4ccccc34)\c5cccnc5	-	-	-	-	inhibitor
5459588	COCCNC(=O)[C@H](C)\C=C(\C(NC(=O)OCc1ccccc1)c2ccc(cc2)C(=O)OC)/c3cccnc3	-	-	-	-	inhibitor
5459590	COC(=O)c1ccc(cc1)C(NC(=O)OCc2ccccc2)\C(=C\[C@@H](C)C(=O)NCC3CC3)\c4cccnc4	-	-	-	-	inhibitor
5459591	COC(=O)c1ccc(cc1)C(NC(=O)OCc2ccccc2)\C(=C\[C@@H](C)C(=O)Nc3ccccc3)\c4cccnc4	-	-	-	-	inhibitor
5459593	COC(=O)c1ccc(cc1)C(NC(=O)OCc2ccccc2)\C(=C\[C@@H](C)C(=O)NCc3nc4ccccc4n3C)\c5cccnc5	-	-	-	-	inhibitor
5459594	COC(=O)c1ccc(cc1)C(NC(=O)OCc2ccccc2)\C(=C\[C@@H](C)C(=O)NCc3oc(C)cc3)\c4cccnc4	-	-	-	-	inhibitor
5459595	COC(=O)c1ccc(cc1)C(NC(=O)OCc2ccccc2)\C(=C\[C@@H](C)C(=O)NCc3ccncc3)\c4cccnc4	-	-	-	-	inhibitor
5459596	COC(=O)c1ccc(cc1)C(NC(=O)OCc2ccccc2)\C(=C\[C@@H](C)C(=O)NCc3ccccc3)\c4cccnc4	-	-	-	-	inhibitor
5459597	COC(=O)c1ccc(cc1)C(NC(=O)OCc2ccccc2)\C(=C\[C@@H](C)C(=O)NCc3ccc(OC)c(OC)c3)\c4cccnc4	-	-	-	-	inhibitor
5459598	COC(=O)c1ccc(cc1)C(NC(=O)OCc2ccccc2)\C(=C\[C@@H](C)C(=O)NCc3cc(F)cc(F)c3)\c4cccnc4	-	-	-	-	inhibitor
5459599	COC(=O)c1ccc(cc1)C(NC(=O)OCc2ccccc2)\C(=C\[C@@H](C)C(=O)NCc3cc(C)on3)\c4cccnc4	-	-	-	-	inhibitor
5459600	COC(=O)c1ccc(cc1)C(NC(=O)OCc2ccccc2)\C(=C\[C@@H](C)C(=O)NCc3ccc(cc3)c4ccccc4)\c5cccnc5	-	-	-	-	inhibitor
5459601	COC(=O)c1ccc(cc1)C(NC(=O)OCc2ccccc2)\C(=C\[C@@H](C)C(=O)NC3CCCCC3)\c4cccnc4	-	-	-	-	inhibitor
5459602	COC(=O)c1ccc(cc1)C(NC(=O)OCc2ccccc2)\C(=C\[C@@H](C)C(=O)Nc3ccc(OC)cc3)\c4cccnc4	-	-	-	-	inhibitor
5459603	COC(=O)c1ccc(cc1)C(NC(=O)OCc2ccccc2)\C(=C\[C@@H](C)C(=O)NCCF)\c3cccnc3	-	-	-	-	inhibitor
5459604	COC(=O)c1ccc(cc1)C(NC(=O)OCc2ccccc2)\C(=C\[C@@H](C)C(=O)N(C)Cc3cccnc3)\c4cccnc4	-	-	-	-	inhibitor
5459605	COC(=O)c1ccc(cc1)C(NC(=O)OCc2ccccc2)\C(=C\[C@@H](C)C(=O)NCc3nc4ccccc4s3)\c5cccnc5	-	-	-	-	inhibitor
5459606	COC(=O)c1ccc(cc1)C(NC(=O)OCc2ccccc2)\C(=C\[C@@H](C)C(=O)NCc3cccnc3)\c4cccnc4	-	-	-	-	inhibitor
5459607	COC(=O)c1ccc(cc1)C(NC(=O)OCc2ccccc2)\C(=C\[C@@H](C)C(=O)N[C@@H](CO)Cc3ccccc3)\c4cccnc4	-	-	-	-	inhibitor
5459609	CCCCCCN(C(C(=O)NCCCC)c1ccc(O)cc1)C(=O)CCCCCN2C(=O)NC(C(=C2C)C(=O)OCc3ccccc3)c4ccc(cc4)c5ccccc5	-	-	-	-	inhibitor
5459612	CCCCCCN(C(C)C(=O)NCCCC)C(=O)CCCCCN1C(=O)NC(C(=C1C)C(=O)OCc2ccccc2)c3ccc(cc3)c4ccccc4	-	-	-	-	inhibitor
5459614	CC1=C(C(NC(=O)N1CCCCCC(=O)O)c2ccccc2c3ccccc3)C(=O)OCc4ccccc4	-	-	-	-	inhibitor
5459617	CCCCNC(=O)C(N(CCN1CCOCC1)C(=O)CCCCCN2C(=O)NC(C(=C2C)C(=O)OCc3ccccc3)c4ccc(cc4)[N+](=O)[O-])c5ccc(cc5)c6ccccc6	-	-	-	-	inhibitor
5459618	CC1=C(C(NC(=O)N1CCCCCC(=O)O)C2CCCCC2)C(=O)OCc3ccccc3	-	-	-	-	inhibitor
5459626	CCCCCCN(C(C(=O)NCCCC)c1ccc(OCC(=O)OC)c(c1)C(=O)OC)C(=O)CCCCCN2C(=C(C(NC2=O)c3ccc(cc3)C(F)(F)F)C(=O)OCc4ccccc4)C	-	-	-	-	inhibitor
5459627	CCCCCCN(C(C(=O)NCCCC)c1ccc(OCC(=O)OC)c(c1)C(=O)OC)C(=O)CCCCCN2C(=C(C(NC2=O)c3ccc(cc3)C(C)(C)C)C(=O)OCc4ccccc4)C	-	-	-	-	inhibitor
5459628	CCCCCCN(C(C(=O)NCCCC)c1ccc(OCC(=O)OC)c(c1)C(=O)OC)C(=O)CCCCCN2C(=O)NC(C(=C2C)C(=O)OCc3ccccc3)c4cccc(c4)[N+](=O)[O-]	-	-	-	-	inhibitor
5459630	CCCCCCN(C(C(=O)NCCCC)c1ccc(OCC(=O)OC)c(c1)C(=O)OC)C(=O)CCCCCN2C(=O)NC(C(=C2C)C(=O)OCc3ccccc3)c4ccc(Cl)cc4	-	-	-	-	inhibitor
5459631	CCCCCCN(C(C(=O)NCCCC)c1ccc(OCC(=O)OC)c(c1)C(=O)OC)C(=O)CCCCCN2C(=O)NC(C(=C2C)C(=O)OCc3ccccc3)c4ccc(cc4)[N+](=O)[O-]	-	-	-	-	inhibitor
5459632	CCCCCCN(C(C(=O)NCCCC)c1ccc(OCC(=O)OC)c(c1)C(=O)OC)C(=O)CCCCCN2C(=O)NC(C(=C2C)C(=O)OCc3ccccc3)c4ccc5ccccc5c4	-	-	-	-	inhibitor
5459633	CCCCCCN(C(C(=O)NCCCC)c1ccc(OCC(=O)OC)c(c1)C(=O)OC)C(=O)CCCCCN2C(=O)NC(C(=C2C)C(=O)OCc3ccccc3)c4ccccc4c5ccccc5	-	-	-	-	inhibitor
5459634	CCCCCCN(C(C(=O)NCCCC)c1ccc(OCC(=O)OC)c(c1)C(=O)OC)C(=O)CCCCCN2C(=C(C(NC2=O)C3CCCCC3)C(=O)OCc4ccccc4)C	-	-	-	-	inhibitor
5459635	CCCCNC(=O)C(N(Cc1ccccc1)C(=O)CCCCCN2C(=O)NC(C(=C2C)C(=O)OCc3ccccc3)c4ccc(cc4)c5ccccc5)c6ccc(OCC(=O)OC)c(c6)C(=O)OC	-	-	-	-	inhibitor
5459636	CCCCNC(=O)C(N(CCc1ccccc1)C(=O)CCCCCN2C(=O)NC(C(=C2C)C(=O)OCc3ccccc3)c4ccc(cc4)c5ccccc5)c6ccc(OCC(=O)OC)c(c6)C(=O)OC	-	-	-	-	inhibitor
5459637	CCCCNC(=O)C(N(Cc1ccccn1)C(=O)CCCCCN2C(=O)NC(C(=C2C)C(=O)OCc3ccccc3)c4ccc(cc4)c5ccccc5)c6ccc(OCC(=O)OC)c(c6)C(=O)OC	-	-	-	-	inhibitor
5459638	CCCCNC(=O)C(N(CCc1ccccn1)C(=O)CCCCCN2C(=O)NC(C(=C2C)C(=O)OCc3ccccc3)c4ccc(cc4)c5ccccc5)c6ccc(OCC(=O)OC)c(c6)C(=O)OC	-	-	-	-	inhibitor
5459640	CCCCCCN(C(C(=O)NCCCC)c1ccc(O)c(c1)C(=O)OC)C(=O)CCCCCN2C(=O)NC(C(=C2C)C(=O)OCc3ccccc3)c4ccc(cc4)c5ccccc5	-	-	-	-	inhibitor
5459641	CCCCCCN(C(C(=O)NCCCC)c1ccc(OCC(=O)OC)cc1)C(=O)CCCCCN2C(=O)NC(C(=C2C)C(=O)OCc3ccccc3)c4ccc(cc4)c5ccccc5	-	-	-	-	inhibitor
5459643	CCCCCCN(C(C(=O)NCCCC)c1ccc(OCC(=O)OC)c(c1)C(=O)OC)C(=O)CCCCCN2C(=O)NC(C3CC3)C(=C2C)C(=O)OCc4ccccc4	-	-	-	-	inhibitor
5459649	CC(C)CC1(C=CCN1C(=O)C)C(=O)NCc2cc(F)cc(c2)C(F)(F)F	-	-	-	-	inhibitor
5459654	CC(C)CC1(C=CCN1C(=O)C)C(=O)NCCc2c[nH]c3ccccc23	-	-	-	-	inhibitor
5459661	CC(C)CC1(C=CCN1C(=O)c2ccccc2)C(=O)NCCN3CCOCC3	-	-	-	-	inhibitor
5459663	CC(C)CC1(C=CCN1C(=O)c2ccccc2)C(=O)NCC3CC3	-	-	-	-	inhibitor
5459665	CC(C)CC1(C=CCN1C(=O)c2ccccc2)C(=O)NCCc3c[nH]c4ccccc34	-	-	-	-	inhibitor
5459666	CC(C)CC1(C=CCN1C(=O)c2ccccc2)C(=O)NCc3oc(C)cc3	-	-	-	-	inhibitor
5459670	CC(=O)N1CC=CC1(C)C(=O)NCc2cc(F)cc(c2)C(F)(F)F	-	-	-	-	inhibitor
5459676	CC(=O)N1C2(CCCCC2)C=CC1(C)C(=O)NCc3cc(F)cc(c3)C(F)(F)F	-	-	-	-	inhibitor
5459677	COC(=O)N1CC=CC1(C)C(=O)NCc2cc(F)cc(c2)C(F)(F)F	-	-	-	-	inhibitor
5459692	COC(=O)CNC(=O)C1(C)C=CCN1C(=O)c2ccccc2	-	-	-	-	inhibitor
5459693	CN(C)c1ccc(CNC(=O)C2(C)C=CCN2C(=O)c3ccccc3)cc1	-	-	-	-	inhibitor
5459697	CC1(C=CCN1C(=O)c2ccccc2)C(=O)NCCc3c[nH]c4ccccc34	-	-	-	-	inhibitor
5459699	COCCNC(=O)[C@@]1(C)C=C[C@@H](Cc2ccccc2)N1C(=O)c3ccccc3	-	-	-	-	inhibitor
5459700	C[C@@]1(C=C[C@@H](Cc2ccccc2)N1C(=O)c3ccccc3)C(=O)NCc4cc(F)cc(c4)C(F)(F)F	-	-	-	-	inhibitor
5459701	C[C@@]1(C=C[C@@H](Cc2ccccc2)N1C(=O)c3ccccc3)C(=O)NCCN4CCOCC4	-	-	-	-	inhibitor
5459702	C[C@@]1(C=C[C@@H](Cc2ccccc2)N1C(=O)c3ccccc3)C(=O)NCC4CC4	-	-	-	-	inhibitor
5459703	C[C@@]1(C=C[C@@H](Cc2ccccc2)N1C(=O)c3ccccc3)C(=O)NCCc4c[nH]c5ccccc45	-	-	-	-	inhibitor
5459704	C[C@@]1(C=C[C@@H](Cc2ccccc2)N1C(=O)c3ccccc3)C(=O)NCCCNc4ncc(cc4Cl)C(F)(F)F	-	-	-	-	inhibitor
5459705	CC(=O)N1C2(CCCCC2)C=CC1(C)C(=O)NCCN3CCOCC3	-	-	-	-	inhibitor
5459706	CC(=O)N1C2(CCCCC2)C=CC1(C)C(=O)NCc3ccccn3	-	-	-	-	inhibitor
5459710	CC(=O)N1[C@H](Cc2ccccc2)C=C[C@]1(C)C(=O)NCc3cc(F)cc(c3)C(F)(F)F	-	-	-	-	inhibitor
5459711	CC(=O)N1[C@H](Cc2ccccc2)C=C[C@]1(C)C(=O)NCCN3CCOCC3	-	-	-	-	inhibitor
5459715	CC(=O)N1[C@H](Cc2ccccc2)C=C[C@]1(C)C(=O)NCc3oc(C)cc3	-	-	-	-	inhibitor
5459722	COCCNC(=O)C1(C)C=CC2(CCCCC2)N1C(=O)c3ccccc3	-	-	-	-	inhibitor
5459723	CC1(C=CC2(CCCCC2)N1C(=O)c3ccccc3)C(=O)NCc4cc(F)cc(c4)C(F)(F)F	-	-	-	-	inhibitor
5459724	CC1(C=CC2(CCCCC2)N1C(=O)c3ccccc3)C(=O)NCCN4CCOCC4	-	-	-	-	inhibitor
5459725	CC1(C=CC2(CCCCC2)N1C(=O)c3ccccc3)C(=O)NCC4CC4	-	-	-	-	inhibitor
5459727	CC1(C=CC2(CCCCC2)N1C(=O)c3ccccc3)C(=O)NCCCNc4ncc(cc4Cl)C(F)(F)F	-	-	-	-	inhibitor
5459728	COC(=O)[C@@]1(C)C=C[C@@H](Cc2ccccc2)N1C	-	-	-	-	inhibitor
5459731	C[C@@H]1C=C[C@@](Cc2ccccc2)(N1C(=O)c3ccccc3)C(=O)NCCN4CCOCC4	-	-	-	-	inhibitor
5459732	C[C@@H]1C=C[C@@](Cc2ccccc2)(N1C(=O)c3ccccc3)C(=O)NCC4CC4	-	-	-	-	inhibitor
5459733	C[C@@H]1C=C[C@@](Cc2ccccc2)(N1C(=O)c3ccccc3)C(=O)NCCc4c[nH]c5ccccc45	-	-	-	-	inhibitor
5459736	C[C@@H]1C=C[C@@](Cc2ccccc2)(N1C(=O)C)C(=O)NCc3cc(F)cc(c3)C(F)(F)F	-	-	-	-	inhibitor
5459737	C[C@@H]1C=C[C@@](Cc2ccccc2)(N1C(=O)C)C(=O)NCCN3CCOCC3	-	-	-	-	inhibitor
5459741	C[C@@H]1C=C[C@@](Cc2ccccc2)(N1C(=O)C)C(=O)NCc3oc(C)cc3	-	-	-	-	inhibitor
5459743	COC(=O)CNC(=O)[C@@]1(C)C=C[C@@H](Cc2ccccc2)N1C(=O)OC	-	-	-	-	inhibitor
5459744	COC(=O)N1[C@H](Cc2ccccc2)C=C[C@]1(C)C(=O)NCc3ccc(cc3)N(C)C	-	-	-	-	inhibitor
5459745	COC(=O)N1[C@H](Cc2ccccc2)C=C[C@]1(C)C(=O)NCc3ccccn3	-	-	-	-	inhibitor
5459751	CNC(=O)[C@@]1(Cc2ccccc2)C=C[C@@H](C)N1C(=O)OC	-	-	-	-	inhibitor
5459753	COC(=O)N1[C@H](C)C=C[C@]1(Cc2ccccc2)C(=O)NCCCNc3ncc(cc3Cl)C(F)(F)F	-	-	-	-	inhibitor
5461299	CCCC\C=C\[C@@H](NP(=O)(c1ccccc1)c2ccccc2)c3ccccc3OC	-	-	-	-	inhibitor
5461300	CCCC[C@@H]1C[C@H]1[C@@H](NP(=O)(c2ccccc2)c3ccccc3)c4ccccc4OC	-	-	-	-	inhibitor
5461301	C[C@]1(C[C@H]1C=C)[C@@H](NP(=O)(c2ccccc2)c3ccccc3)c4ccccc4	-	-	-	-	inhibitor
5461303	COC(=O)[C@@H]1C[C@H]1[C@@H](NC(=O)c2ccc(Br)cc2)c3ccccc3	-	-	-	-	inhibitor
5461306	CN(C)C(=O)[C@]1(C)C[C@H]1[C@H](NC(=O)CNC(=O)[C@@H]2CCCN2C(=O)[C@]3(C)C[C@H]3[C@H](NC(=O)OCc4ccccc4)c5ccccc5)c6ccccc6	-	-	-	-	inhibitor
5461309	CCC[C@@H]1C[C@@]1(CCC)[C@@H](NP(=O)(c2ccccc2)c3ccccc3)c4ccc(cc4)C(=O)OC	-	-	-	-	inhibitor
5461310	CCC[C@@H]1C[C@@]1(CCC)[C@@H](NC(=O)c2ccccc2)c3ccc(cc3)C(=O)OC	-	-	-	-	inhibitor
5461312	CCC[C@@H]1C[C@@]1(CCC)[C@@H](NC(=O)Oc2ccccc2)c3ccc(cc3)C(=O)OC	-	-	-	-	inhibitor
5461313	CN(C)C(=O)[C@@H]1C[C@H]1[C@@H](NC(=O)OCc2ccccc2)c3ccccc3	-	-	-	-	inhibitor
5461315	CNC(=O)[C@@H]1C[C@H]1[C@@H](NC(=O)OCc2ccccc2)c3ccccc3	-	-	-	-	inhibitor
5461318	COC(=O)[C@]1(C)C[C@H]1[C@H](NC(=O)c2ccc(Br)cc2)c3ccccc3	-	-	-	-	inhibitor
5461319	COC(=O)[C@H](Cc1ccccc1)NC(=O)[C@]2(C)C[C@H]2[C@H](NC(=O)OCc3ccccc3)c4ccccc4	-	-	-	-	inhibitor
5461321	C[C@]1(C[C@H]1CCO)[C@@H](NP(=O)(c2ccccc2)c3ccccc3)c4ccccc4	-	-	-	-	inhibitor
5461322	CC(C)(C)[Si](OCC[C@@H]1C[C@@]1(C)[C@@H](NP(=O)(c2ccccc2)c3ccccc3)c4ccccc4)(c5ccccc5)c6ccccc6	-	-	-	-	inhibitor
5461323	COC(=O)[C@@H]1C[C@@]1(C)[C@@H](NP(=O)(c2ccccc2)c3ccccc3)c4ccccc4	-	-	-	-	inhibitor
5461330	CNC(=O)[C@]1(C)C[C@H]1[C@H](NC(=O)[C@]2(C)C[C@H]2[C@H](NC(=O)OCc3ccccc3)c4ccccc4)c5ccccc5	-	-	-	-	inhibitor
5461331	CN(C)C(=C)[C@]1(C)C[C@H]1[C@H](NC(=O)CNC(=O)OCc2ccccc2)c3ccccc3	-	-	-	-	inhibitor
5461332	COC(=O)[C@H](Cc1ccccc1)NC(=O)[C@@]2(C)C[C@@H]2[C@@H](NC(=O)OCc3ccccc3)c4ccccc4	-	-	-	-	inhibitor
5461333	COC(=O)[C@@H]1C[C@@]1(C)[C@@H](NC(=O)OCc2ccccc2)c3ccccc3	-	-	-	-	inhibitor
5461334	CN(C)C(=O)[C@H]1C[C@@H]1[C@H](NC(=O)OCc2ccccc2)c3ccccc3	-	-	-	-	inhibitor
5461335	COC(=O)[C@@H]1CCCN1C(=O)[C@H]2C[C@@H]2[C@H](NC(=O)OCc3ccccc3)c4ccccc4	-	-	-	-	inhibitor
5461338	CCCC\C(=C\[C@@H](NP(=O)(c1ccccc1)c2ccccc2)c3ccccc3)\C	-	-	-	-	inhibitor
5461339	C\C(=C/[C@@H](NP(=O)(c1ccccc1)c2ccccc2)c3ccccc3)\CO[Si](c4ccccc4)(c5ccccc5)C(C)(C)C	-	-	-	-	inhibitor
5461351	CC(C)NC(=O)[C@@H]1C[C@H]1[C@@H](NC(=O)OCc2ccccc2)c3ccccc3	-	-	-	-	inhibitor
5461352	CC(C)NC(=O)[C@@H]1C[C@@]1(C)[C@@H](NC(=O)OCc2ccccc2)c3ccccc3	-	-	-	-	inhibitor
5461354	C[C@H](NC(=O)[C@@H]1C[C@H]1[C@@H](NC(=O)OCc2ccccc2)c3ccccc3)c4ccccc4	-	-	-	-	inhibitor
5461357	COC(=O)[C@H](Cc1ccccc1)NC(=O)[C@H]2C[C@@H]2[C@H](NC(=O)OCc3ccccc3)c4ccccc4	-	-	-	-	inhibitor
5461522	ClC1=C(NC2CCc3ccccc23)C(=O)c4ncccc4C1=O	-	-	-	-	inhibitor
5461523	CC1(C)OCC(CSC2=C(SCC3COC(C)(C)O3)C(=O)c4ncccc4C2=O)O1	-	-	-	-	inhibitor
5461618	CC1=C(C(NC(=O)N1CCCCCC(=O)O)c2ccccc2)C(=O)OCc3ccccc3	inhibitor	-	-	-	non-inhibitor
5461698	CCCCCCN(C(C(=O)NCCCC)c1ccc(OCC(=O)OC)c(c1)C(=O)OC)C(=O)CCCCCN2C(=O)NC(C(=C2C)C(=O)OCc3ccccc3)c4ccc(cc4)C5CCCCC5	-	-	-	-	inhibitor
5461724	CC(C)(C)NC(=O)C(N(CCN1CCOCC1)C(=O)CCCNC(=O)c2ccccc2)c3ccc(I)cc3	-	-	-	-	inhibitor
5701997	CN1CC(CNC(=O)OCc2ccccc2)C[C@@H]3C1Cc4cn(C)c5cccc3c45	-	-	-	-	inhibitor
5711223	COc1ccc(\C=C\C(=O)c2ccc(O)cc2O)cc1	-	-	-	-	inhibitor
5761068	Oc1ccc(\C=C\C(=O)c2cccs2)cc1	-	-	-	-	inhibitor
5761071	O=C(\C=C\c1ccc2OCOc2c1)c3cccs3	-	-	-	-	inhibitor
5771787	CCCC\C=C\C(NC(=O)C(C)(C)C)c1ccccc1	inhibitor	-	-	-	inhibitor
5771795	CCCC\C=C\C(NC(=O)OCC#C)c1ccccc1	inhibitor	-	-	-	inhibitor
5771856	CCC\C=C(/CCC)\C(NP(=O)(c1ccccc1)c2ccccc2)c3ccccc3	inhibitor	-	-	-	inhibitor
5810067	CC(=CCc1c(O)cc2OC=C(C(=O)c2c1O)c3ccc4OCOc4c3)C	-	-	-	-	inhibitor
5946498	COc1ccc2C(=O)\C(=C\c3ccc(OC)c(O)c3)\COc2c1	-	-	-	-	inhibitor
5953849	COc1ccc(\C=C\C(=O)c2ccc(O)cc2O)cc1OC	-	-	-	-	inhibitor
5955473	COc1cc(O)c(C(=O)\C=C\c2ccc(O)c(OC)c2)c(OC)c1	-	-	-	-	inhibitor
5962587	CC(=O)Oc1ccc(\C=C\c2cc(OC(=O)C)cc(OC(=O)C)c2)cc1	-	-	-	-	inhibitor
5983661	CC1(C)Oc2cc3OC=C(C(=O)c3c(O)c2C=C1)c4ccc5OCOc5c4	-	-	-	-	inhibitor
6150640	COc1cc2OCC3=C(C(=O)c4c(O)cc(O)cc4O3)c2cc1OC	-	-	-	-	inhibitor
6184667	CC(C)(C)c1cc(cc(c1)C(C)(C)C)C(=O)\C=C\c2ccc(cc2)C(=O)O	-	-	-	-	inhibitor
6371716	CCOC(=O)CCCCCCC\C=C\C\C=C\C\C=C\CC	-	-	-	-	inhibitor
6436135	CCC(CC)(CC(=O)Nc1cccc(\C=C\c2nc(cs2)C3CCC3)c1)C(=O)O	-	-	-	-	inhibitor
6439929	C\C=C/1\C(=O)C[C@H]2[C@@H]3CCC4=CC(=O)CC[C@]4(C)[C@H]3CC[C@]12C	-	-	-	-	inhibitor
6560199	C\C=C/1\CC(=C)[C@@](C)(O)C(=O)OCC2=CCN3CC[C@@H](OC1=O)[C@H]23	-	-	-	-	inhibitor
6603772	ClC(Cl)[C@@H](c1ccc(Cl)cc1)c2ccccc2Cl	-	inhibitor	-	non-inhibitor	-
6604045	C[C@]12Cc3cn4c(nc3C=C1CC[C@H]5[C@@H]2CC[C@@]6(C)[C@H]5CC[C@@]6(O)C#N)nc7ccccc47	inhibitor	-	-	-	non-inhibitor
6604368	CCCC[C@H](CC)CN=C(N)NC(=NCCCCCCN=C(N)NC(=NC[C@@H](CC)CCCC)N)N	-	-	-	inhibitor	non-inhibitor
6604613	C[C@](O)(CC[C@@H]1[C@@](C)(O)CC[C@@H]2C(C)(C)CCC[C@@]12C)C=C	-	inhibitor	-	non-inhibitor	-
6604614	C[C@H]1CC[C@@H]2[C@@H](C)C(=O)O[C@H]3O[C@@]4(C)CC[C@@H]1[C@@]23OO4	inhibitor	-	non-inhibitor	-	-
6604633	C[C@]12CCCC(=C)[C@@H]1C[C@H]3[C@H](C2)OC(=O)C3=C	inhibitor	inhibitor	-	-	-
6604677	CC(C)C[C@@H]1N2C(=O)[C@](NC(=O)[C@@H]3CN(C)[C@@H]4Cc5c[nH]c6cccc(C4=C3)c56)(O[C@@]2(O)[C@H]7CCCN7C1=O)C(C)C	inhibitor	-	-	non-inhibitor	-
6604681	COc1cc2CCN(C)[C@@H]3Cc4cc(OC)c(OC)cc4c(c1O)c23	-	-	non-inhibitor	inhibitor	-
6605025	CC(C)C[C@@H](CC(=O)N[C@@H](CCCN)CC(=O)N[C@@H]1CCNC[C@H]1C(=O)N[C@@H](CC(C)C)CC(=O)N[C@@H](CCC(=O)O)CC(=O)O)NC(=O)[C@@H]2CCCC[C@H]2N	-	inhibitor	-	non-inhibitor	-
6605057	CCCn1c(nc2c(NCCCN3CCOCC3)nc(C)nc12)c4ccc(F)cc4	-	-	-	-	inhibitor
6605061	CCCn1c(nc2c(NC(C)CCCN(CC)CC)nc(C)nc12)c3ccc(F)cc3	-	-	-	-	inhibitor
6605064	CCCn1c(nc2c(NCCN3CCOCC3)nc(C)nc12)c4ccc(F)cc4	-	-	-	-	inhibitor
6605067	CCCn1c(nc2c(NCC(C)(C)CN(C)C)nc(C)nc12)c3ccc(F)cc3	-	-	-	-	inhibitor
6605068	CCCn1c(nc2c(NCCCN3CCCCC3C)nc(C)nc12)c4ccc(F)cc4	-	-	-	-	inhibitor
6605069	CCCn1c(nc2c(NCCN3CCSCC3)nc(C)nc12)c4ccc(F)cc4	-	-	-	-	inhibitor
6605070	CCCn1c(nc2c(NCCCCN(CC)CC)nc(C)nc12)c3ccc(F)cc3	-	-	-	-	inhibitor
6605072	CCCn1c(nc2c(NC3CCN(Cc4ccccc4)C3)nc(C)nc12)c5ccc(F)cc5	-	-	-	-	inhibitor
6605075	CCCn1c(nc2c(NCCCCN3CCCC3)nc(C)nc12)c4ccc(F)cc4	-	-	-	-	inhibitor
6605081	CCCn1c(nc2c(nc(C)nc12)N3CCCN(Cc4ccccc4)CC3)c5ccc(F)cc5	-	-	-	-	inhibitor
6605082	CCCn1c(nc2c(nc(C)nc12)N3CCN(Cc4nc(OC)cc(OC)n4)CC3)c5ccc(F)cc5	-	-	-	-	inhibitor
6605084	CCCn1c(nc2c(nc(C)nc12)N3CCN(CCn4ccnc4)CC3)c5ccc(F)cc5	-	-	-	-	inhibitor
6605085	CCCn1c(nc2c(nc(C)nc12)N3CCN(CCC(=O)OCC)CC3)c4ccc(F)cc4	-	-	-	-	inhibitor
6605087	CN(C)CCCn1c(nc2c(NCc3ccccc3)nc(C)nc12)c4ccccc4	-	-	-	-	inhibitor
6605092	Cc1nc(NCc2ccccc2)c3nc(c4ccccc4)n(CCCN5CCOCC5)c3n1	-	-	-	-	inhibitor
6605094	Cc1nc(N2CCOCC2)c3nc(c4ccccc4)n(CCCN5CCOCC5)c3n1	-	-	-	-	inhibitor
6605095	CCCCNc1nc(C)nc2c1nc(c3ccccc3)n2C(C)CCCN(CC)CC	-	-	-	-	inhibitor
6605096	CCN(CC)CCCC(C)n1c(nc2c(NCc3ccccc3)nc(C)nc12)c4ccccc4	-	-	-	-	inhibitor
6605097	CCN(CC)CCCC(C)n1c(nc2c(NC3CCCCC3)nc(C)nc12)c4ccccc4	-	-	-	-	inhibitor
6605101	CCN(CC)CCCC(C)n1c(nc2c(nc(C)nc12)N(CCOC)CCOC)c3ccccc3	-	-	-	-	inhibitor
6605109	CCCCNc1nc(C)nc2c1nc(c3ccccc3)n2CCN4CCCCC4	-	-	-	-	inhibitor
6605110	Cc1nc(NCc2ccccc2)c3nc(c4ccccc4)n(CCN5CCCCC5)c3n1	-	-	-	-	inhibitor
6605111	Cc1nc(NC2CCCCC2)c3nc(c4ccccc4)n(CCN5CCCCC5)c3n1	-	-	-	-	inhibitor
6605112	COCCNc1nc(C)nc2c1nc(c3ccccc3)n2CCN4CCCCC4	-	-	-	-	inhibitor
6605113	Cc1nc(N2CCOCC2)c3nc(c4ccccc4)n(CCN5CCCCC5)c3n1	-	-	-	-	inhibitor
6605114	Cc1nc(NCc2ccccc2)c3nc(c4ccccc4)n(CCN5CCOCC5)c3n1	-	-	-	-	inhibitor
6605115	Cc1nc(Nc2ccccc2)c3nc(c4ccccc4)n(CCN5CCOCC5)c3n1	-	-	-	-	inhibitor
6605117	COCCN(CCOC)c1nc(C)nc2c1nc(c3ccccc3)n2CCN4CCOCC4	-	-	-	-	inhibitor
6605118	CCCCNc1nc(C)nc2c1nc(c3ccccc3)n2CCN4CCCC4	-	-	-	-	inhibitor
6605119	Cc1nc(NCc2ccccc2)c3nc(c4ccccc4)n(CCN5CCCC5)c3n1	-	-	-	-	inhibitor
6605124	CCCCNc1nc(C)nc2c1nc(c3ccccc3)n2CC(C)(C)CN(C)C	-	-	-	-	inhibitor
6605125	CN(C)CC(C)(C)Cn1c(nc2c(NCc3ccccc3)nc(C)nc12)c4ccccc4	-	-	-	-	inhibitor
6605127	CCCCNc1nc(C)nc2c1nc(c3ccccc3)n2CCCN4CCCCC4C	-	-	-	-	inhibitor
6605128	CC1CCCCN1CCCn2c(nc3c(NCc4ccccc4)nc(C)nc23)c5ccccc5	-	-	-	-	inhibitor
6605130	CC1CCCCN1CCCn2c(nc3c(NC4CCCCC4)nc(C)nc23)c5ccccc5	-	-	-	-	inhibitor
6605133	COCCN(CCOC)c1nc(C)nc2c1nc(c3ccccc3)n2CCCN4CCCCC4C	-	-	-	-	inhibitor
6605135	CCN(CC)CCCCn1c(nc2c(NCc3ccccc3)nc(C)nc12)c4ccccc4	-	-	-	-	inhibitor
6605140	CCN(CC)CCCCn1c(nc2c(nc(C)nc12)N(CCOC)CCOC)c3ccccc3	-	-	-	-	inhibitor
6605141	CCCCNc1nc(C)nc2c1nc(c3ccccc3)n2C4CCN(Cc5ccccc5)C4	-	-	-	-	inhibitor
6605142	Cc1nc(NCc2ccccc2)c3nc(c4ccccc4)n(C5CCN(Cc6ccccc6)C5)c3n1	-	-	-	-	inhibitor
6605143	COCCNc1nc(C)nc2c1nc(c3ccccc3)n2C4CCN(Cc5ccccc5)C4	-	-	-	-	inhibitor
6605144	CC(CN(C)C)n1c(nc2c(NCc3ccccc3)nc(C)nc12)c4ccccc4	-	-	-	-	inhibitor
6605145	CC(CN(C)C)n1c(nc2c(NC3CCCCC3)nc(C)nc12)c4ccccc4	-	-	-	-	inhibitor
6605154	CCCCNc1nc(C)nc2c1nc(c3ccccc3)n2CC4CCCN4CC	-	-	-	-	inhibitor
6605155	CCN1CCCC1Cn2c(nc3c(NCc4ccccc4)nc(C)nc23)c5ccccc5	-	-	-	-	inhibitor
6605156	CCN1CCCC1Cn2c(nc3c(NC4CCCCC4)nc(C)nc23)c5ccccc5	-	-	-	-	inhibitor
6605157	CCN1CCCC1Cn2c(nc3c(NCCOC)nc(C)nc23)c4ccccc4	-	-	-	-	inhibitor
6605159	CCN1CCCC1Cn2c(nc3c(nc(C)nc23)N(CCOC)CCOC)c4ccccc4	-	-	-	-	inhibitor
6605160	CCN(CC)CCn1c(nc2c(NCc3ccccc3)nc(C)nc12)c4ccccc4	-	-	-	-	inhibitor
6605178	CCCn1c(C)nc2c(NCCN3CCCC3)nc(C)nc12	-	-	-	-	inhibitor
6605197	CCCn1c(C)nc2c(nc(C)nc12)N3CCCN(Cc4ccccc4)CC3	-	-	-	-	inhibitor
6612602	Cc1ccc2OC(=O)c3c(oc4cc(O)c(O)cc34)c2c1	-	-	-	-	inhibitor
6618581	Cc1ccc(cc1)C(=O)[C@@H]2[C@H]3C4COC(O4)C(=O)[C@@H]3[C@H]5C=Cc6ccccc6N25	-	-	-	-	inhibitor
6708578	C[C@]12CCC(=O)C=C1CCc3ccc(O)cc23	-	-	-	-	inhibitor
6708756	COc1cccc2C(=O)C=C(Oc12)c3ccccc3OC	-	-	-	-	inhibitor
6710684	CCCCCC(=O)Cc1cc(O)cc(O)c1C(=O)Oc2cc(CC(=O)CCCCC)c(C(=O)O)c(OC)c2	-	-	-	-	inhibitor
6710704	COc1cc(OC)c2C(=O)C(=COc2c1)c3ccccc3	-	-	-	-	inhibitor
6710737	COC(=O)[C@]1(C)CCC[C@@]2(C)C1CC(=O)c3cc(ccc23)C(C)C	-	-	-	-	inhibitor
6732845	COc1ccc2CCC3[C@@](C)(CO)CCC[C@]3(C)c2c1	-	-	-	-	inhibitor
6852403	CC(C)C[C@@H]1N2C(=O)[C@](NC(=O)[C@H]3CN(C)C4Cc5c[nH]c6cccc(C4=C3)c56)(O[C@@]2(O)C7CCCN7C1=O)C(C)C	-	-	-	-	inhibitor
6857761	COc1ccc2C(=O)\C(=C/c3ccc(O)c(O)c3)\COc2c1	-	-	-	-	inhibitor
6857785	COC(=O)\C(=C/CC12OC(C)(C)C3CC(C=C4C(=O)c5c(OC)c6C=CC(C)(CCC=C(C)C)Oc6c(CC=C(C)C)c5OC134)C2=O)\C	-	-	-	-	inhibitor
6857790	COc1c2C=CC(C)(C)Oc2ccc1C3=COc4cc5OC(C)(C)C(Cc5cc4C3=O)OC(=O)C	-	-	-	-	inhibitor
6857791	COc1ccc2C(=O)\C(=C/c3ccc(OC)c(OC)c3)\COc2c1	-	-	-	-	inhibitor
6857793	CC(=CCCC1(C)Oc2c(CC=C(C)C)c3OC45C6CC(C=C4C(=O)c3c(O)c2C=C1)C(O)C5(C\C=C(\C)/C(=O)O)OC6(C)C)C	-	-	-	-	inhibitor
6878030	Cc1nn(c(C)c1\C=N\N2CCN(Cc3ccccc3)CC2)c4ccccc4	-	-	-	-	inhibitor
6918184	CC(=O)N(OCc1ccccc1)[C@H]2[C@H](O)C(C)(C)Oc3ccc(cc23)C#N	-	-	-	-	inhibitor
6992288	COc1cc2CCN(C)[C@H]3Cc4cc(OC)c(OC)cc4c(c1O)c23	-	-	-	-	inhibitor
7251175	CC(=CCC\C(=C/COc1c2C=CC(=O)Oc2cc3occc13)\C)C	-	-	-	-	inhibitor
7564970	CC(=O)[C@H]1[C@@H]2[C@H]3CO[C@H](O3)C(=O)[C@@H]2[C@H]4N1C=Cc5ccccc45	inhibitor	-	-	non-inhibitor	-
7566702	COc1cc2c(C(=O)c3ccccc3)c4N(C)CCc5cc(OC)c(OC)c(c2cc1OC)c45	-	-	-	-	inhibitor
7971951	COc1ccc(cc1)C(=O)C(OC(=O)CNC(=O)c2occc2)c3ccccc3	-	inhibitor	-	-	-
7973139	COc1ccccc1NC(=O)C(C\C=C(/C)\Cl)C(=O)C	-	inhibitor	non-inhibitor	-	-
7973436	O=C(CC1c2ccccc2Oc3ccccc13)N4CCN(CC4)c5ccccn5	-	inhibitor	inhibitor	-	-
7973621	Cc1oc(cc1)C2N(CCN3CCOCC3)C(=O)C(=C2C(=O)c4ccccc4)O	non-inhibitor	-	inhibitor	-	-
7973909	COc1ccc(cc1)C(=O)Nc2cc(OC)cc(OC)c2	-	inhibitor	-	inhibitor	-
7974048	Brc1oc(cc1)C(=O)Nc2nc(cs2)c3ccccc3	inhibitor	-	-	non-inhibitor	-
7974448	COC(=O)CSc1nnc2N(C3CCCCC3)C(=O)c4c5CCCCc5sc4n12	-	inhibitor	-	non-inhibitor	-
7974664	CN(C)\C=N\c1ccc2nn(nc2c1)c3ccccc3	inhibitor	-	-	-	non-inhibitor
7975458	CCN(CC)C(=O)C1=Cc2cccc(CC=C)c2OC1=O	inhibitor	-	-	non-inhibitor	-
7975494	CCOc1cccc(OCCCNCCCOC)c1	inhibitor	-	non-inhibitor	-	-
7975616	CCCC(=O)Nc1nnc(Cc2ccccc2)s1	-	-	inhibitor	non-inhibitor	-
7977295	CC(C)c1cc(Nc2cccc(O)c2)cc(C(C)C)c1O	-	inhibitor	inhibitor	-	-
7977747	Brc1cncc(c1)C(=O)Nc2ccc(cc2)N3CCCCC3	inhibitor	-	-	-	inhibitor
9547731	CN1C(=O)N(Cc2ccccc2)C(=C(C(=O)COC(=O)c3cc(nc4ccccc34)c5occc5)C1=O)N	-	-	-	-	inhibitor
9547735	CN1C(=C(C(=O)COC(=O)c2cc(nc3ccccc23)c4occc4)C(=O)N(Cc5ccccc5)C1=O)N	-	-	-	-	inhibitor
9547740	CN1C(=O)N(CC2CC2)C(=C(C(=O)COC(=O)c3cc(nc4ccccc34)c5occc5)C1=O)N	-	-	-	-	inhibitor
9547741	CN1C(=O)N(CC2CC2)C(=C(C(=O)COC(=O)c3cc(nc4c(cccc34)C(F)(F)F)C(F)(F)F)C1=O)N	-	-	-	-	inhibitor
9549284	N\C(=C(\C#N)/c1ccccc1C(F)(F)F)\Sc2ccc(N)cc2	-	-	-	-	inhibitor
9806489	CCCCCS(=O)(=O)CCCCCCCCCCn1c(c(C)c2cc(O)ccc12)c3ccc(O)cc3	-	-	-	-	inhibitor
9810101	CNC(=O)[C@@H](Cc1ccccc1)N(C)C(=O)[C@@H](Cc2ccc3ccccc3c2)N(C)C(=O)\C=C\CC(C)(C)N	-	-	-	-	inhibitor
9811493	NC(=NCCC[C@H](NC(=O)CC1(CC(=O)N2CCN(CC2)C3c4ccccc4NC(=O)c5ccccc35)CCCC1)C(=O)NCCN6C(=O)N(N(C6=O)c7ccccc7)c8ccccc8)N	-	-	-	-	inhibitor
9820766	CC(C)c1ccccc1S(=O)(=O)c2cc(N)c3ncccc3c2[N+](=O)[O-]	-	-	-	-	inhibitor
9829836	CCCCCCNC(=O)Nc1ccc(cc1)S(=O)(=O)Nc2ccc(CCNC[C@H](O)COc3ccc(O)cc3)cc2	-	-	-	-	inhibitor
9887884	Fc1cc(CC2(Cc3ccnc(F)c3)c4ccccc4C(=O)c5ccccc25)ccn1	-	-	-	-	inhibitor
9911463	COc1ccc2c(c1)c(CCN3CCOCC3)c(C)n2C(=O)c4cccc(Cl)c4Cl	-	-	-	-	inhibitor
9934458	Cc1cc(SCc2sc(nc2C)c3ccc(c(F)c3)C(F)(F)F)ccc1OCC(=O)O	-	-	-	-	inhibitor
9954280	OC(=O)c1c(Sc2ccccc2)c3cc(Cl)ccc3n1Cc4ccc(Cl)cc4	-	-	-	-	inhibitor
10222761	CCOC(=O)C1CSC(Cc2ccc(OCc3ccc(cc3)[N+](=O)[O-])cc2)N1	-	-	-	-	inhibitor
11110776	C[C@]12CC[C@H]3[C@@H](CCC4C[C@H](O)CC[C@]34C)[C@@H]1CC[C@@H]2O	-	-	-	non-inhibitor	inhibitor
11110899	CNC(=O)[C@H]1O[C@H]([C@H](O)[C@@H]1O)n2cnc3c(NCc4ccc(I)cc4)nc(Cl)nc23	non-inhibitor	-	-	-	inhibitor
11110952	Cl.Clc1ccc(Cn2c(CN3CCCC3)nc4ccccc24)cc1	inhibitor	-	-	-	-
11110992	Oc1ccc(\C=C\C(=O)OCCc2ccccc2)cc1O	inhibitor	-	-	-	non-inhibitor
11111002	CN1CCCC1CCOC(C)(c2ccccc2)c3ccc(Cl)cc3.OC(=O)\C=C\C(=O)O	-	inhibitor	-	-	-
11111013	Cl.COc1ccc2C[C@H]3N(C)CCc4cccc(c34)c2c1O	-	inhibitor	-	-	-
11111027	[I-].C[N+]1(C)CCC(CC1)OC(=O)C(c2ccccc2)c3ccccc3	inhibitor	-	-	-	-
11111076	COC1=C(OC)C(=O)c2ccccc2C1=O	inhibitor	-	-	-	inhibitor
11111102	CN(N=O)c1cc(O)ccc1O	-	-	inhibitor	-	non-inhibitor
11111137	Cl.CCOC(=O)c1cnc2c(cnn2CC)c1NN=C(C)C	inhibitor	-	-	-	-
11111749	CC[C@H](CO)Nc1nc(NCc2ccccc2)c3ncn(C(C)C)c3n1	-	non-inhibitor	inhibitor	-	-
11111829	CCc1ccccc1OC[C@@H](O)CN[C@H]2CCc3ccccc3C2.OC(=O)C(=O)O	-	inhibitor	-	-	-
11111895	Oc1ccc(cc1O)C(=O)\C(=C\c2c[nH]c3ccccc23)\C#N	inhibitor	-	-	-	inhibitor
11111929	CCCCCCCC(=O)O[C@@H]1[C@@H](OC(=O)\C(=C/C)\C)C(=C2[C@@H]3OC(=O)[C@@](C)(O)[C@@]3(O)[C@@H](C[C@](C)(OC(=O)C)[C@@H]12)OC(=O)CCC)C	-	-	-	-	inhibitor
11111946	N\C(=C(/C#N)\C(=C(\N)/Sc1ccccc1N)\C#N)\Sc2ccccc2N	-	-	-	-	inhibitor
11111962	C[C@]12Cc3cn4c(nc3C=C1CCC5[C@@H]6CC[C@@](O)(C#N)[C@@]6(C)CCC25)nc7ccccc47	-	inhibitor	inhibitor	-	-
11111983	Cl.CC(C)N(CCC(=O)c1ccc2ccccc2c1)Cc3ccccc3	inhibitor	-	-	-	-
11112130	Clc1ccc(NC(=N)NC(=N)NCCCCCCNC(=N)NC(=N)Nc2ccc(Cl)cc2)cc1	-	-	-	inhibitor	non-inhibitor
11112496	Fc1ccc(cc1)C(=O)CCCN2CCN(CC2)c3ccccn3	-	-	-	inhibitor	non-inhibitor
11112676	CCCC[C@H](CC)CNC(=N)NC(=N)NCCCCCCNC(=N)NC(=N)NC[C@@H](CC)CCCC	-	-	-	inhibitor	non-inhibitor
11113012	CN1CCCN=C1\C=C/c2sccc2C.O[C@H]([C@H](O)C(=O)O)C(=O)O	inhibitor	-	-	-	-
11113019	CN1CCCN=C1\C=C/c2cccs2.O[C@H]([C@H](O)C(=O)O)C(=O)O	inhibitor	-	-	-	-
11113533	NC(=S)\C(=C\c1ccc(O)c(O)c1)\C#N	inhibitor	-	-	-	-
11113545	CCOC(=O)C1=C(O)C(=O)N(Cc2ccccc2)C1	inhibitor	-	inhibitor	-	-
11113684	Clc1ccc(CNC(=N)SCCCc2c[nH]cn2)cc1	-	-	-	-	inhibitor
11113722	CN\C(=N\C#N)\NCCSCc1csc(N=C(N)N)n1	-	non-inhibitor	-	inhibitor	-
11113904	COc1cc2CC(=O)NN=C(c3ccc(N)cc3)c2cc1OC	-	-	-	non-inhibitor	inhibitor
11113911	CC(=O)O[C@H]1C(=O)[C@]2(C)[C@@H](O)C[C@H]3OC[C@@]3(OC(=O)C)C2[C@H](OC(=O)c4ccccc4)[C@]5(O)C[C@H](OC(=O)[C@H](O)[C@@H](NC(=O)c6ccccc6)c7ccccc7)C(=C1C5(C)C)C	-	-	-	non-inhibitor	inhibitor
11113983	CC(=O)C1=C(O)[C@@H]2[C@H]3[C@H](Cc4cccc5[nH]cc3c45)C(C)(C)N2C1=O	-	-	-	-	inhibitor
11114038	CCCCN1CCC[C@@H]1CNC(=O)c2cc(C#N)c3ccccc3c2OC	-	non-inhibitor	-	-	inhibitor
11114118	CC#CCOC(=O)c1c(C)nc2sc3CC(O)CCc3c2c1N	inhibitor	-	-	-	inhibitor
11114225	O\N=C/1\C(=C/2\C(=O)Nc3ccccc23)\Nc4ccccc14	inhibitor	-	-	-	inhibitor
11114282	CC1(C)C(=O)N=C2C1=C(O)C(=O)c3ccccc23	inhibitor	-	-	inhibitor	-
11313361	COC1CCC(CC1)C(=O)c2ccc3nc4OCCCc4cc3c2	-	-	-	-	inhibitor
11382492	Oc1ccc(NC(=O)CCCc2ccc(cc2)c3ccccc3F)cc1	-	-	-	-	inhibitor
11869417	C1Oc2ccc(cc2O1)[C@@H]3OC[C@@H]4[C@H]3CO[C@@H]4c5ccc6OCOc6c5	-	-	-	-	inhibitor
11948935	CCN(CC)C(=O)OC1=C(CC)C2=CC[C@@H]3[C@H]([C@H]2[C@]4(C)N1C(=O)OC4=NCc5ccccc5)C(=O)NC3=O	-	-	-	-	inhibitor
11948936	CCC1=C2CC[C@@H]3[C@H]([C@H]2[C@]4(C)N(C(=O)OC4=NCc5ccccc5)C1=O)C(=O)N(C)C3=O	-	-	-	-	inhibitor
11948937	CCN(CC)C(=O)OC1=C(CC)C2=CC[C@@H]3[C@H]([C@H]2[C@]4(C)N1C(=O)OC4=NCc5ccccc5)C(=O)N(CC)C3=O	-	-	-	-	inhibitor
11948938	CCN(CC)C(=O)OC1=C(CC)C2=CC[C@@H]3[C@H]([C@H]2[C@]4(C)N1C(=O)OC4=NCc5ccccc5)C(=O)N(C3=O)c6ccccc6	-	-	-	-	inhibitor
11948939	CCC1=C2CC[C@@H]3[C@H]([C@H]2[C@]4(C)N(C(=O)OC4=NCc5ccccc5)C1=O)C(=O)N(C3=O)c6ccccc6	-	-	-	-	inhibitor
11948940	CCN(CC)C(=O)OC1=C(CC)C2=CC[C@@H]3[C@H]([C@H]2[C@]4(C)N1C(=O)OC4=NCc5ccccc5)C(=O)N(CC(=O)OC)C3=O	-	-	-	-	inhibitor
11948941	CCN(CC)C(=O)OC1=C(CC)C2=CC[C@@H]3[C@H]([C@H]2[C@]4(C)N1C(=O)OC4=NCC(=O)OC)C(=O)NC3=O	-	-	-	-	inhibitor
11948943	CCN(CC)C(=O)OC1=C(CC)C2=CC[C@@H]3[C@H]([C@H]2[C@]4(C)N1C(=O)OC4=NCC(=O)OC)C(=O)N(C)C3=O	-	-	-	-	inhibitor
11948945	CCN(CC)C(=O)OC1=C(CC)C2=CC[C@@H]3[C@H]([C@H]2[C@]4(C)N1C(=O)OC4=NCC(=O)OC)C(=O)N(CC)C3=O	-	-	-	-	inhibitor
11948947	CCC1=C2CC[C@@H]3[C@H]([C@H]2[C@]4(C)N(C(=O)OC4=NCC(=O)OC)C1=O)C(=O)N(C3=O)c5ccccc5	-	-	-	-	inhibitor
11948948	CCN(CC)C(=O)OC1=C(CC)C2=CC[C@@H]3[C@H]([C@H]2[C@]4(C)N1C(=O)OC4=NCC(=O)OC)C(=O)N(CC(=O)OC)C3=O	-	-	-	-	inhibitor
11948950	CCN(CC)C(=O)OC1=C(CC)C2=CC[C@@H]3[C@H]([C@H]2[C@]4(C)N1C(=O)OC4=NCCc5c[nH]c6ccccc56)C(=O)NC3=O	-	-	-	-	inhibitor
11948951	CCC1=C2CC[C@@H]3[C@H]([C@H]2[C@]4(C)N(C(=O)OC4=NCCc5c[nH]c6ccccc56)C1=O)C(=O)NC3=O	-	-	-	-	inhibitor
11948952	CCN(CC)C(=O)OC1=C(CC)C2=CC[C@@H]3[C@H]([C@H]2[C@]4(C)N1C(=O)OC4=NCCc5c[nH]c6ccccc56)C(=O)N(C)C3=O	-	-	-	-	inhibitor
11948953	CCN(CC)C(=O)OC1=C(CC)C2=CC[C@@H]3[C@H]([C@H]2[C@]4(C)N1C(=O)OC4=NCCc5c[nH]c6ccccc56)C(=O)N(CC)C3=O	-	-	-	-	inhibitor
11948954	CCN1C(=O)[C@@H]2CCC3=C(CC)C(=O)N4C(=O)OC(=NCCc5c[nH]c6ccccc56)[C@]4(C)[C@@H]3[C@@H]2C1=O	-	-	-	-	inhibitor
11948955	CCN(CC)C(=O)OC1=C(CC)C2=CC[C@@H]3[C@H]([C@H]2[C@]4(C)N1C(=O)OC4=NCCc5c[nH]c6ccccc56)C(=O)N(CC(=O)OC)C3=O	-	-	-	-	inhibitor
11948956	CCC1=C2CC[C@@H]3[C@H]([C@H]2[C@]4(C)N(C(=O)OC4=NCCc5c[nH]c6ccccc56)C1=O)C(=O)N(CC(=O)OC)C3=O	-	-	-	-	inhibitor
11948957	CCC1=C2CC[C@@H]3[C@H]([C@H]2[C@]4(C)N(C(=O)N(Cc5ccccc5)C4=O)C1=O)C(=O)N(CC(=O)OC)C3=O	-	-	-	-	inhibitor
11948960	CCC1=C2CC[C@@H]3[C@H]([C@H]2[C@]4(Cc5ccccc5)N(C(=O)OC4=NCc6ccccc6)C1=O)C(=O)N(C3=O)c7ccccc7	-	-	-	-	inhibitor
11948962	CCN(CC)C(=O)OC1=C(CC)C2=CC[C@@H]3[C@H]([C@H]2[C@]4(Cc5ccccc5)N1C(=O)OC4=NCCc6c[nH]c7ccccc67)C(=O)N(C3=O)c8ccccc8	-	-	-	-	inhibitor
11948964	CCC1=C2CC[C@@H]3[C@H]([C@H]2[C@]4(Cc5ccccc5)N(C(=O)OC4=NCCc6c[nH]c7ccccc67)C1=O)C(=O)N(C3=O)c8ccccc8	-	-	-	-	inhibitor
11948965	CCN(CC)C(=O)OC1=C(CC)C2=CC[C@@H]3[C@H]([C@H]2[C@]4(Cc5ccccc5)N1C(=O)OC4=NCCc6c[nH]c7ccccc67)C(=O)N(CC(=O)OC)C3=O	-	-	-	-	inhibitor
11948966	CCC1=C2CC[C@@H]3[C@H]([C@H]2[C@]4(Cc5ccccc5)N(C(=O)OC4=NCCc6c[nH]c7ccccc67)C1=O)C(=O)N(CC(=O)OC)C3=O	-	-	-	-	inhibitor
11948967	CCN(CC)C(=O)OC1=C(CC)C2=CC[C@@H]3[C@H]([C@H]2[C@]4(Cc5ccccc5)N1C(=O)OC4=NCCc6c[nH]c7ccccc67)C(=O)N(CC)C3=O	-	-	-	-	inhibitor
11948968	CCN(CC)C(=O)OC1=C(CC)C2=CC[C@@H]3[C@H]([C@H]2[C@]4(Cc5ccccc5)N1C(=O)OC4=NCCc6c[nH]c7ccccc67)C(=O)N(C)C3=O	-	-	-	-	inhibitor
11948969	CCC1=C2CC[C@@H]3[C@H]([C@H]2[C@]4(Cc5ccccc5)N(C(=O)OC4=NCCc6c[nH]c7ccccc67)C1=O)C(=O)N(C)C3=O	-	-	-	-	inhibitor
11948970	CCN(CC)C(=O)OC1=C(CC)C2=CC[C@@H]3[C@H]([C@H]2[C@]4(Cc5ccccc5)N1C(=O)OC4=NCCc6c[nH]c7ccccc67)C(=O)NC3=O	-	-	-	-	inhibitor
11948971	CCC1=C2CC[C@@H]3[C@H]([C@H]2[C@]4(Cc5ccccc5)N(C(=O)OC4=NCCOC)C1=O)C(=O)N(C3=O)c6ccccc6	-	-	-	-	inhibitor
11948972	CCN(CC)C(=O)OC1=C(CC)C2=CC[C@@H]3[C@H]([C@H]2[C@]4(Cc5ccccc5)N1C(=O)OC4=NCCOC)C(=O)N(CC(=O)OC)C3=O	-	-	-	-	inhibitor
11948974	CCC1=C2CC[C@@H]3[C@H]([C@H]2[C@]4(Cc5ccccc5)N(C(=O)OC4=NCCOC)C1=O)C(=O)N(CC(=O)OC)C3=O	-	-	-	-	inhibitor
11948975	CCN(CC)C(=O)OC1=C(CC)C2=CC[C@@H]3[C@H]([C@H]2[C@]4(Cc5ccccc5)N1C(=O)OC4=NCCOC)C(=O)N(CC)C3=O	-	-	-	-	inhibitor
11948976	CCN1C(=O)[C@@H]2CCC3=C(CC)C(=O)N4C(=O)OC(=NCCOC)[C@]4(Cc5ccccc5)[C@@H]3[C@@H]2C1=O	-	-	-	-	inhibitor
11948977	CCN(CC)C(=O)OC1=C(CC)C2=CC[C@@H]3[C@H]([C@H]2[C@]4(Cc5ccccc5)N1C(=O)OC4=NCCOC)C(=O)N(C)C3=O	-	-	-	-	inhibitor
11948978	CCC1=C2CC[C@@H]3[C@H]([C@H]2[C@]4(Cc5ccccc5)N(C(=O)OC4=NCCOC)C1=O)C(=O)N(C)C3=O	-	-	-	-	inhibitor
11948979	CCN(CC)C(=O)OC1=C(CC)C2=CC[C@@H]3[C@H]([C@H]2[C@]4(Cc5ccccc5)N1C(=O)OC4=NCCOC)C(=O)NC3=O	-	-	-	-	inhibitor
11948980	CCN(CC)C(=O)OC1=C(CC)C2=CC[C@@H]3[C@H]([C@H]2[C@]4(Cc5ccccc5)N1C(=O)OC4=NCC(=O)OC)C(=O)N(C3=O)c6ccccc6	-	-	-	-	inhibitor
11948982	CCN(CC)C(=O)OC1=C(CC)C2=CC[C@@H]3[C@H]([C@H]2[C@]4(Cc5ccccc5)N1C(=O)OC4=NCC(=O)OC)C(=O)N(CC(=O)OC)C3=O	-	-	-	-	inhibitor
11948983	CCN(CC)C(=O)OC1=C(CC)C2=CC[C@@H]3[C@H]([C@H]2[C@]4(Cc5ccccc5)N1C(=O)OC4=NCC(=O)OC)C(=O)N(C)C3=O	-	-	-	-	inhibitor
11948984	CCC1=C2CC[C@@H]3[C@H]([C@H]2[C@]4(Cc5ccccc5)N(C(=O)OC4=NCC(=O)OC)C1=O)C(=O)N(C)C3=O	-	-	-	-	inhibitor
11948985	CCN(CC)C(=O)OC1=C(CC)C2=CC[C@@H]3[C@H]([C@H]2[C@]4(Cc5ccccc5)N1C(=O)OC4=NCC(=O)OC)C(=O)NC3=O	-	-	-	-	inhibitor
11948987	CCN1C(=O)[C@@H]2CCC3=C(CC)C(=O)N4C(=O)OC(=NCc5ccccc5)[C@]4(Cc6ccccc6)[C@@H]3[C@@H]2C1=O	-	-	-	-	inhibitor
11948988	CCC1=C2CC[C@@H]3[C@H]([C@H]2[C@]4(Cc5ccccc5)N(C(=O)OC4=NCc6ccccc6)C1=O)C(=O)NC3=O	-	-	-	-	inhibitor
11948989	CCN1C(=O)[C@@H]2CCC3=C(CC)C(=O)N4C(=O)N(CCOC)C(=O)[C@]4(Cc5ccccc5)[C@@H]3[C@@H]2C1=O	-	-	-	-	inhibitor
11948990	CCN1C(=O)[C@@H]2CCC3=C(CC)C(=O)N4C(=O)N(Cc5ccccc5)C(=O)[C@]4(Cc6ccccc6)[C@@H]3[C@@H]2C1=O	-	-	-	-	inhibitor
11948991	CCC1=C2CC[C@@H]3[C@H]([C@H]2[C@]4(Cc5ccccc5)N(C(=O)N(CC(=O)OC)C4=O)C1=O)C(=O)N(C3=O)c6ccccc6	-	-	-	-	inhibitor
11948992	CCN(CC)C(=O)OC1=C(CC)C2=CC[C@@H]3[C@H]([C@H]2[C@]4(C)N1C(=O)OC4=NCC5CC5)C(=O)NC3=O	-	-	-	-	inhibitor
11948993	CCN(CC)C(=O)OC1=C(CC)C2=CC[C@@H]3[C@H]([C@H]2[C@]4(C)N1C(=O)OC4=NCC5CC5)C(=O)N(C)C3=O	-	-	-	-	inhibitor
11948994	CCN(CC)C(=O)OC1=C(CC)C2=CC[C@@H]3[C@H]([C@H]2[C@]4(C)N1C(=O)OC4=NCC5CC5)C(=O)N(CC)C3=O	-	-	-	-	inhibitor
11948995	CCN(CC)C(=O)OC1=C(CC)C2=CC[C@@H]3[C@H]([C@H]2[C@]4(C)N1C(=O)OC4=NCC5CC5)C(=O)N(C3=O)c6ccccc6	-	-	-	-	inhibitor
11948996	CCN(CC)C(=O)OC1=C(CC)C2=CC[C@@H]3[C@H]([C@H]2[C@]4(C)N1C(=O)OC4=NCC5CC5)C(=O)N(CC(=O)OC)C3=O	-	-	-	-	inhibitor
11948997	CCN(CC)C(=O)OC1=C(CC)C2=CC[C@@H]3[C@H]([C@H]2[C@]4(Cc5ccccc5)N1C(=O)OC4=NCC6CC6)C(=O)NC3=O	-	-	-	-	inhibitor
11948998	CCN(CC)C(=O)OC1=C(CC)C2=CC[C@@H]3[C@H]([C@H]2[C@]4(Cc5ccccc5)N1C(=O)OC4=NCC6CC6)C(=O)N(C)C3=O	-	-	-	-	inhibitor
11948999	CCN(CC)C(=O)OC1=C(CC)C2=CC[C@@H]3[C@H]([C@H]2[C@]4(Cc5ccccc5)N1C(=O)OC4=NCC6CC6)C(=O)N(CC)C3=O	-	-	-	-	inhibitor
11949000	CCN(CC)C(=O)OC1=C(CC)C2=CC[C@@H]3[C@H]([C@H]2[C@]4(Cc5ccccc5)N1C(=O)OC4=NCC6CC6)C(=O)N(C3=O)c7ccccc7	-	-	-	-	inhibitor
11949001	CCN(CC)C(=O)OC1=C(CC)C2=CC[C@@H]3[C@H]([C@H]2[C@]4(Cc5ccccc5)N1C(=O)OC4=NCC6CC6)C(=O)N(CC(=O)OC)C3=O	-	-	-	-	inhibitor
11949004	CCC1=C2CC[C@@H]3[C@H]([C@H]2[C@]4(C)N(C(=O)OC4=NCC5CC5)C1=O)C(=O)N(C3=O)c6ccccc6	-	-	-	-	inhibitor
11949005	CCC1=C2CC[C@@H]3[C@H]([C@H]2[C@]4(Cc5ccccc5)N(C(=O)OC4=NCC6CC6)C1=O)C(=O)NC3=O	-	-	-	-	inhibitor
11949006	CCC1=C2CC[C@@H]3[C@H]([C@H]2[C@]4(Cc5ccccc5)N(C(=O)OC4=NCC6CC6)C1=O)C(=O)N(C)C3=O	-	-	-	-	inhibitor
11949007	CCN1C(=O)[C@@H]2CCC3=C(CC)C(=O)N4C(=O)OC(=NCC5CC5)[C@]4(Cc6ccccc6)[C@@H]3[C@@H]2C1=O	-	-	-	-	inhibitor
11949008	CCC1=C2CC[C@@H]3[C@H]([C@H]2[C@]4(Cc5ccccc5)N(C(=O)OC4=NCC6CC6)C1=O)C(=O)N(C3=O)c7ccccc7	-	-	-	-	inhibitor
11949012	CCN(CC)C(=O)OC1=C(CC)C2=CC[C@@H]3[C@H]([C@H]2[C@]4(C)N1C(=O)OC4=NCCOC)C(=O)N(CC)C3=O	-	-	-	-	inhibitor
11949013	CCN(CC)C(=O)OC1=C(CC)C2=CC[C@@H]3[C@H]([C@H]2[C@]4(C)N1C(=O)OC4=NCCOC)C(=O)N(CC(=O)OC)C3=O	-	-	-	-	inhibitor
11949016	CCN1C(=O)[C@@H]2CCC3=C(CC)C(=O)N4C(=O)N(CC5CC5)C(=O)[C@]4(Cc6ccccc6)[C@@H]3[C@@H]2C1=O	-	-	-	-	inhibitor
11949095	CCN1C(=O)[C@@H]2CCC3=C(CC)C(=O)N4C(=O)N(CC(=O)OC)C(=O)[C@]4(C)[C@@H]3[C@@H]2C1=O	-	-	-	-	inhibitor
11949100	COC(=O)[C@@H]1C[C@H]2CC[C@H](O)C[C@H]2N1Cc3ccc(Cl)cc3	-	-	-	-	inhibitor
11949102	COC(=O)[C@@H]1C[C@H]2CC[C@H](O)C[C@H]2N1Cc3ccc(cc3)C(C)(C)C	-	-	-	-	inhibitor
11949104	COC(=O)[C@@H]1C[C@H]2CC[C@H](O)C[C@H]2N1Cc3c(F)cccc3Cl	-	-	-	-	inhibitor
11949105	COC(=O)[C@H]1C[C@H]2CC[C@H](O)C[C@H]2N1Cc3c(F)cccc3Cl	-	-	-	-	inhibitor
11949106	COC(=O)[C@@H]1C[C@H]2CC[C@H](O)C[C@H]2N1Cc3ccccc3OC(=O)c4cccs4	-	-	-	-	inhibitor
11949107	COC(=O)[C@@H]1C[C@H]2CC[C@H](O)C[C@H]2N1Cc3ccccc3OS(=O)(=O)c4ccc(C)cc4	-	-	-	-	inhibitor
11949113	COC(=O)[C@@H]1C[C@@H]2CC[C@@H](O)C[C@@H]2N1CC3CCCCC3	-	-	-	-	inhibitor
11949114	COC(=O)[C@@H]1C[C@@H]2CC[C@@H](O)C[C@@H]2N1Cc3ccc(OC)cc3	-	-	-	-	inhibitor
11949115	COC(=O)[C@@H]1C[C@@H]2CC[C@@H](O)C[C@@H]2N1Cc3ccc(Cl)cc3	-	-	-	-	inhibitor
11949117	COC(=O)[C@H]1C[C@@H]2CC[C@@H](O)C[C@@H]2N1Cc3c(F)cccc3Cl	-	-	-	-	inhibitor
11949119	COC(=O)[C@@H]1C[C@@H]2CC[C@@H](O)C[C@@H]2N1Cc3ccccc3OS(=O)(=O)c4ccc(C)cc4	-	-	-	-	inhibitor
11949120	COC(=O)[C@@H]1C[C@@H]2CC[C@@H](O)C[C@@H]2N1Cc3ccc(cc3)c4ccccc4	-	-	-	-	inhibitor
11949136	COC(=O)[C@@H]1C[C@@]2(O)[C@@H](O)[C@@H](O)[C@@H](O)C[C@H]2N1Cc3cc(OC)cc(OC)c3	-	-	-	-	inhibitor
11949137	COC(=O)[C@@H]1C[C@@]2(O)[C@@H](O)[C@@H](O)[C@@H](O)C[C@H]2N1CC(c3ccccc3)c4ccccc4	-	-	-	-	inhibitor
11949138	COC(=O)[C@@H]1C[C@@]2(O)[C@@H](O)[C@@H](O)[C@@H](O)C[C@H]2N1Cc3ccc(cc3)C(C)(C)C	-	-	-	-	inhibitor
11949152	COC(=O)[C@@H]1C[C@@]2(O)[C@H](O)[C@H](O)[C@H](O)C[C@H]2N1Cc3ccccc3OS(=O)(=O)c4ccc(C)cc4	-	-	-	-	inhibitor
11949157	COc1c(O)c(O)cc2c3C(=O)Oc4ccc(C)cc4c3oc12	-	-	-	-	inhibitor
11949158	CC1(C)CC(=O)c2c(C1)oc3cc4OCOc4cc23	-	-	-	-	inhibitor
11949166	C(N1C[C@@H]2C(c3ccccc3)C4(CC2(C4)[C@H]1c5ccccc5)c6ccccc6)c7cccnc7	-	-	-	-	inhibitor
11949171	FC(F)(F)c1ccc(cc1)C2[C@H]3CN(Cc4cccnc4)[C@H](c5ccccc5)C36CC2(C6)c7ccccc7	-	-	-	-	inhibitor
11949172	CN1C[C@@H]2C(c3ccc(Cl)nc3)C4(CC2(C4)[C@H]1c5ccccc5)c6ccccc6	-	-	-	-	inhibitor
11949176	Clc1ccc(cn1)C2[C@H]3CN(Cc4cccnc4)[C@H](c5ccccc5)C36CC2(C6)c7ccccc7	-	-	-	-	inhibitor
11949178	COC(=O)c1ccc(cc1)C23CC4(C2)[C@H](CN(CC5CCCCC5)[C@@H]4c6ccccc6)C3c7ccccc7	-	-	-	-	inhibitor
11949181	COC(=O)c1ccc(cc1)C23CC4(C2)[C@H](CN(Cc5cccnc5)[C@@H]4c6ccccc6)C3c7ccccc7	-	-	-	-	inhibitor
11949186	COC(=O)c1ccc(cc1)C23CC4(C2)[C@H](CN(Cc5cccnc5)[C@@H]4c6ccccc6)C3c7ccc(cc7)C(F)(F)F	-	-	-	-	inhibitor
11949188	COC(=O)c1ccc(cc1)C23CC4(C2)[C@H](CN(CC5CCCCC5)[C@@H]4c6ccccc6)C3c7ccc(Cl)nc7	-	-	-	-	inhibitor
11949191	COC(=O)c1ccc(cc1)C23CC4(C2)[C@H](CN(Cc5cccnc5)[C@@H]4c6ccccc6)C3c7ccc(Cl)nc7	-	-	-	-	inhibitor
11949192	CN1C[C@@H]2C(c3ccccc3)C4(CC2(C4)[C@H]1c5ccccc5)c6cccnc6	-	-	-	-	inhibitor
11949193	C(C1CCCCC1)N2C[C@@H]3C(c4ccccc4)C5(CC3(C5)[C@H]2c6ccccc6)c7cccnc7	-	-	-	-	inhibitor
11949194	FC(F)(F)c1ccc(CN2C[C@@H]3C(c4ccccc4)C5(CC3(C5)[C@H]2c6ccccc6)c7cccnc7)cc1	-	-	-	-	inhibitor
11949196	C(N1C[C@@H]2C(c3ccccc3)C4(CC2(C4)[C@H]1c5ccccc5)c6cccnc6)c7cccnc7	-	-	-	-	inhibitor
11949198	N#Cc1ccc(cc1)C23CC4(C2)[C@H](CN(CC5CCCCC5)[C@@H]4c6ccccc6)C3c7ccccc7	-	-	-	-	inhibitor
11949201	N#Cc1ccc(cc1)C23CC4(C2)[C@H](CN(Cc5cccnc5)[C@@H]4c6ccccc6)C3c7ccccc7	-	-	-	-	inhibitor
11949202	CN1C[C@@H]2C(c3ccc(cc3)C(F)(F)F)C4(CC2(C4)[C@H]1c5ccccc5)c6ccc(cc6)C#N	-	-	-	-	inhibitor
11949206	FC(F)(F)c1ccc(cc1)C2[C@H]3CN(Cc4cccnc4)[C@H](c5ccccc5)C36CC2(C6)c7ccc(cc7)C#N	-	-	-	-	inhibitor
11949211	CN1C[C@@H]2C(c3ccc(cc3)C(F)(F)F)C4(CC2(C4)[C@H]1c5ccccc5)c6cccnc6	-	-	-	-	inhibitor
11949212	FC(F)(F)c1ccc(cc1)C2[C@H]3CN(CC4CCCCC4)[C@H](c5ccccc5)C36CC2(C6)c7cccnc7	-	-	-	-	inhibitor
11949215	FC(F)(F)c1ccc(cc1)C2[C@H]3CN(Cc4cccnc4)[C@H](c5ccccc5)C36CC2(C6)c7cccnc7	-	-	-	-	inhibitor
11949216	CN1C[C@@H]2C(c3ccc(Cl)nc3)C4(CC2(C4)[C@H]1c5ccccc5)c6cccnc6	-	-	-	-	inhibitor
11949217	Clc1ccc(cn1)C2[C@H]3CN(CC4CCCCC4)[C@H](c5ccccc5)C36CC2(C6)c7cccnc7	-	-	-	-	inhibitor
11949218	FC(F)(F)c1ccc(CN2C[C@@H]3C(c4ccc(Cl)nc4)C5(CC3(C5)[C@H]2c6ccccc6)c7cccnc7)cc1	-	-	-	-	inhibitor
11949220	Clc1ccc(cn1)C2[C@H]3CN(Cc4cccnc4)[C@H](c5ccccc5)C36CC2(C6)c7cccnc7	-	-	-	-	inhibitor
11949221	COC(=O)c1cccc(c1)C23CC4(C2)[C@H](CN(C)[C@@H]4c5ccccc5)C3c6ccccc6	-	-	-	-	inhibitor
11949222	COC(=O)c1cccc(c1)C23CC4(C2)[C@H](CN(CC5CCCCC5)[C@@H]4c6ccccc6)C3c7ccccc7	-	-	-	-	inhibitor
11949223	COC(=O)c1cccc(c1)C23CC4(C2)[C@H](CN(Cc5ccc(cc5)C(F)(F)F)[C@@H]4c6ccccc6)C3c7ccccc7	-	-	-	-	inhibitor
11949225	COC(=O)c1cccc(c1)C23CC4(C2)[C@H](CN(Cc5cccnc5)[C@@H]4c6ccccc6)C3c7ccccc7	-	-	-	-	inhibitor
11949226	COC(=O)c1cccc(c1)C23CC4(C2)[C@H](CN(C)[C@@H]4c5ccccc5)C3c6ccc(cc6)C(F)(F)F	-	-	-	-	inhibitor
11949230	COC(=O)c1cccc(c1)C23CC4(C2)[C@H](CN(Cc5cccnc5)[C@@H]4c6ccccc6)C3c7ccc(cc7)C(F)(F)F	-	-	-	-	inhibitor
11949232	COC(=O)c1cccc(c1)C23CC4(C2)[C@H](CN(CC5CCCCC5)[C@@H]4c6ccccc6)C3c7ccc(Cl)nc7	-	-	-	-	inhibitor
11949235	COC(=O)c1cccc(c1)C23CC4(C2)[C@H](CN(Cc5cccnc5)[C@@H]4c6ccccc6)C3c7ccc(Cl)nc7	-	-	-	-	inhibitor
11954219	CCOC(=O)NC[C@H](Cc1ccc(OCCc2nc(oc2C)c3ccccc3)cc1)N\C(=C/C(=O)c4ccc(cc4)C(F)(F)F)\C	-	-	-	-	inhibitor
12283192	Cc1csc(n1)c2nc3ccccc3n2C	-	-	-	-	inhibitor
12283197	N1C(=C2N=C3C=CC=CC3=N2)SC=C1c4ccccc4	-	-	-	-	inhibitor
12283198	Cn1c(nc2ccccc12)c3nc(cs3)c4ccccc4	-	-	-	-	inhibitor
12598304	CC[C@]12CCC3C(CCC4=CC(=O)CCC34)C1CC[C@]2(O)C#C	-	-	-	-	inhibitor
14160162	CC(=O)OCC1OC(C=CC1OC(=O)C)c2ccc3OCOc3c2	-	inhibitor	-	-	inhibitor
14721893	COC(=O)c1cccc(c1)n2nnnc2S	inhibitor	-	-	-	non-inhibitor
14722152	CCOC(=O)c1cc2c(ccn2C)n1CC(=O)N3CCCC(C)C3	-	inhibitor	-	non-inhibitor	-
14722158	Cc1cc(N)n2ncc(c3ccc(Cl)cc3)c2n1	inhibitor	-	-	non-inhibitor	-
14722168	CCN(CC)c1ncnc2c1sc3nc(C)cc(C)c23	inhibitor	-	-	non-inhibitor	-
14722192	Clc1ccc(CCNc2nc3ccccc3s2)cc1	-	inhibitor	-	inhibitor	-
14722195	CCOc1cccc(c1)C(=O)C2=C(O)C(=O)N(Cc3cccnc3)C2c4occc4	non-inhibitor	-	inhibitor	-	-
14722201	COC(=O)c1cn(CC(=O)N2CCCCC2C)c3ccccc13	-	inhibitor	inhibitor	-	-
14722207	Clc1ccc(cc1)N2CCN(CC2)C(=O)CSC3=NCCS3	-	inhibitor	-	non-inhibitor	-
14722641	COc1ccccc1CN(Cc2cc3cc4OCCOc4cc3nc2O)Cc5nnnn5Cc6occc6	-	inhibitor	-	-	inhibitor
14722642	CCOc1ccc2nc(O)c(CN(CCCO)Cc3nnnn3CCc4ccccc4)cc2c1	-	-	-	-	inhibitor
14722650	CCOc1cc(c(OCC)cc1n2cnnn2)S(=O)(=O)N(Cc3ccccc3)Cc4ccccc4	-	-	inhibitor	non-inhibitor	-
14722657	CCC(C)(C)n1nnnc1C(C(C)C)N(Cc2occc2)Cc3cc4cc5OCOc5cc4nc3O	-	inhibitor	-	-	inhibitor
14722666	CCOc1ccc2nc(O)c(CN(CCc3ccccc3)C(=O)N4CCCC4)cc2c1	-	-	inhibitor	-	inhibitor
14723141	CCN(CC)S(=O)(=O)c1ccc2SC(=O)c3cccc1c23	inhibitor	inhibitor	-	-	-
14723163	CN(C)Cc1c(O)c2cc(C)ccc2nc1c3ccccc3	-	-	-	inhibitor	non-inhibitor
14723168	CCOC(=O)C1C(CC(=CC1=O)c2ccc(NS(=O)(=O)C)cc2)c3occc3	-	-	inhibitor	non-inhibitor	-
14723173	Oc1c2CCCc2nc3c(cnn13)c4ccccc4	inhibitor	-	-	-	non-inhibitor
14723177	Cc1ccc(Cn2nnc3c(O)nc(nc23)C4CCCN(C4)C(=O)Nc5ccc(F)cc5F)cc1	-	-	-	-	inhibitor
14723377	Cc1cccc(c1)C(=O)N2CCC(CC2)c3onc(n3)c4ccc(cc4)S(=O)(=O)N5CCOCC5	non-inhibitor	-	-	inhibitor	-
14723415	CCc1ccc2nc(Nc3nc(O)cc(COC)n3)nc(C)c2c1	-	-	inhibitor	non-inhibitor	-
14723694	Cn1cc(c2oc(nn2)c3ccccc3)c4ccccc14	inhibitor	-	-	inhibitor	-
14723715	Clc1cccc(NC(=O)CSc2oc(Cn3nnc4ccccc34)nn2)c1	-	-	-	-	inhibitor
14723726	COC(=O)CSc1nnc(CNc2ccc(Cl)cc2)n1c3ccccc3	-	inhibitor	-	non-inhibitor	-
14723733	O=C(CSc1nnc(COc2ccccc2)n1c3ccccc3)c4ccccc4	-	inhibitor	inhibitor	-	-
14723766	COc1cccc(c1)C(=O)C2=C(O)C(=O)N(Cc3cccnc3)C2c4occc4	non-inhibitor	-	inhibitor	-	-
14723789	O=C(Cn1cc(C(=O)c2occc2)c3ccccc13)NCc4occc4	-	inhibitor	-	-	-
14723801	CCc1ccc(cc1)C(=O)N2CCC(CC2)c3nc4ccccc4s3	-	-	inhibitor	non-inhibitor	-
14723808	CC(C)c1nc2ccccn2c1NC3CCCCC3	-	-	-	inhibitor	-
14723822	CCCn1nnc(NC(=O)c2oc(cc2)c3cccc(Cl)c3)n1	inhibitor	-	-	non-inhibitor	-
14723837	C1CCC(C1)n2nnnc2C(N3CCN4CCCC4C3)c5ccc6ncccc6c5	non-inhibitor	-	-	-	inhibitor
14723889	Cn1c(cc2sccc12)C(=O)Nc3ccccc3	inhibitor	inhibitor	-	-	-
14723898	CC(C)(Cc1ccccc1)NC(=O)C=C	non-inhibitor	-	inhibitor	-	-
14723912	Clc1ccc(NC(=O)Nc2nccs2)cc1	inhibitor	-	-	-	non-inhibitor
14723915	CCOC(=O)Nc1ccc2OCOc2c1	inhibitor	-	-	-	-
14724066	Cc1ccccc1CSc2nsc(N)n2	-	-	inhibitor	-	-
14724088	COc1ccccc1OP(=O)(C)Nc2c(C)cccc2C	-	inhibitor	non-inhibitor	-	-
14724116	Cc1cc(C)n(n1)c2nc(Nc3ccccc3C)nc(n2)n4nc(C)cc4C	non-inhibitor	-	-	-	inhibitor
14724124	CCn1c(COc2ccc(OC)cc2)nc3ccccc13	-	inhibitor	-	-	inhibitor
14724131	Cc1cccc(NCCNc2cccc(C)c2)c1	inhibitor	inhibitor	-	-	-
14724146	CCOC(=O)CSc1nnc(Cc2ccccc2)n1c3cccc(Cl)c3	-	-	-	inhibitor	inhibitor
14724170	CC(NC(=O)CCSc1nc(cc(n1)C(F)(F)F)c2occc2)c3ccccc3	-	inhibitor	-	-	-
14725795	COCCCN1C(=O)c2c3CCCc3sc2N=C1SCc4oc(nn4)c5ccccc5	-	-	inhibitor	non-inhibitor	-
14726066	Cc1cc(C(C#N)c2cccc(Cl)c2)n3ncnc3n1	inhibitor	-	-	non-inhibitor	-
14726076	CCn1nnnc1SCC(=O)c2ccc3OCCOc3c2	inhibitor	-	-	-	non-inhibitor
14726102	CC1CC(C)CN(Cc2nc(N)nc(Nc3ccccc3)n2)C1	-	non-inhibitor	-	inhibitor	-
14726108	O=C(CCc1ccccc1)Nc2nncs2	inhibitor	-	-	-	-
14726109	COc1ccccc1NC(=O)N2CCCC2C(=O)NCc3ccc4OCOc4c3	-	-	non-inhibitor	-	inhibitor
14726308	CCC12CN3CC(CC)(CN(C1)C3c4cccnc4)C2=O	-	-	-	non-inhibitor	inhibitor
14726317	Clc1ccc(cc1)c2csc(NCC=C)n2	inhibitor	inhibitor	-	-	-
14726371	CCc1nc(N2CCC3(CC2)OCCO3)c4nnn(Cc5ccccc5Cl)c4n1	inhibitor	-	-	non-inhibitor	-
14727019	CCN(CC)c1ccc2C(=CC(=O)Oc2c1)Cl	inhibitor	-	-	-	-
14727074	CCCOc1ccc(Cn2c(C)nc(c2SCC(O)COC)[N+](=O)[O-])cc1[N+](=O)[O-]	non-inhibitor	inhibitor	-	-	-
14727134	CCCCn1nnnc1SCC(=O)c2cc(Cl)ccc2OC	inhibitor	inhibitor	-	-	-
14727137	Clc1ccccc1c2onc(c2)C(=O)NCc3ccccn3	inhibitor	-	-	-	-
14727151	Cc1cc(C)nc(Nc2n[nH]c(n2)c3cccc4ccccc34)n1	inhibitor	-	non-inhibitor	-	-
14727156	CCc1ccc(cc1)C(=O)CN(C#N)c2nc(C)cc(C)n2	-	inhibitor	-	inhibitor	-
14727166	CCCN1C(=O)C(CC2=Nc3ccccc3C(=O)N2C)c4ccccc14	-	inhibitor	-	-	inhibitor
14727172	COc1cc(NC(=O)c2ccccc2Cl)ccc1NC(=O)c3occc3	-	inhibitor	inhibitor	-	-
14727189	Clc1ccc(cc1Cl)C2=NOC(C2)C(=O)NCc3ccccn3	inhibitor	-	-	non-inhibitor	-
14727206	CC(C)n1nnnc1SCC(=O)NCc2ccc3OCOc3c2	-	inhibitor	-	-	inhibitor
14727207	Cn1ncc(C#N)c1NC(=O)C2CC(=NO2)c3ccc(Cl)cc3	-	inhibitor	-	inhibitor	-
14727216	CN1CCN(CC1)C(=O)CCCOc2ccc(Cl)cc2C	-	inhibitor	-	-	-
14727217	O=C1Sc2ccccc2N1CCCOc3ccccc3	-	inhibitor	-	-	-
14727229	Clc1ccccc1OCc2oc(cc2)C(=O)OCc3ccccn3	inhibitor	-	-	-	-
14727239	Clc1cccc(Cc2cnc(NC(=O)c3cccs3)s2)c1	inhibitor	-	-	inhibitor	-
14727243	Cc1ccc(OCCCN2C(=O)Sc3ccccc23)cc1	non-inhibitor	inhibitor	-	-	-
14727245	Cn1c(NCc2cccnc2)ncc1c3ccc(Br)cc3	-	-	-	inhibitor	inhibitor
14727250	CCn1ccc(n1)C(=O)Oc2ccc(Cl)cc2	-	-	inhibitor	-	non-inhibitor
14727267	CCOC(=O)C1=C(CN2C(C)Cc3ccccc23)NC(=O)NC1c4ccccc4	-	inhibitor	-	non-inhibitor	-
14727268	Cc1cc2nc([nH]c2cc1C)C3CCCN(C3)C(=O)NCc4ccccc4	-	-	-	inhibitor	inhibitor
14727290	Fc1ccc(CN2C=CC=C(NC(=O)NC3CCCCC3)C2=O)cc1	-	inhibitor	-	non-inhibitor	-
14727296	Cc1ccc(CN2C=CC=C(NC(=O)NC3CCCCC3)C2=O)cc1	-	-	inhibitor	non-inhibitor	-
14727299	CC(C)n1nnnc1SCC(=O)NCCc2ccccc2	-	inhibitor	-	-	-
14727313	CC(C)n1nnnc1SCC(=O)N2C(C)Cc3ccccc23	-	inhibitor	-	non-inhibitor	-
14727318	CC(C)OC(=O)c1cc2c(ccn2C)n1CC(=O)N3CCC(Cc4ccccc4)CC3	-	-	-	-	inhibitor
14727323	Fc1ccc(NC(=O)CSc2nnnn2C3CCCC3)cc1	-	inhibitor	-	-	-
14729723	CCOC(=O)c1ccc(NC2=NC(=O)c3cccnc3S2)cc1	-	-	inhibitor	non-inhibitor	-
14730073	COC(=O)\C=C\CSC1=N\C(=C\c2ccc(cc2)n3cncn3)\C(=O)N1	inhibitor	-	-	-	inhibitor
14730114	CCn1c(C)nc2C(=O)c3ccccc3C(=O)c12	inhibitor	-	-	non-inhibitor	-
14730506	CC(=O)N1CCN(CC1)c2ccccc2NC(=O)COc3ccc(Br)cc3	-	-	-	-	inhibitor
14730570	CC(C)CCn1c(Oc2ccccc2Cl)nc3N(C)C(=O)N(C)C(=O)c13	-	-	inhibitor	non-inhibitor	-
14730637	COc1ccc(Cl)cc1NC(=O)C23CCC(C)(C(=O)O2)C3(C)C	-	inhibitor	-	non-inhibitor	-
14731223	CC(=C)c1cccc(c1)C(C)(C)NC(=O)N2CCN(C\C=C\c3ccccc3)CC2	-	-	inhibitor	-	non-inhibitor
14731252	COc1cc(CNC(C)(C)CO)ccc1OCC(=O)Nc2ccc(Br)cc2	-	-	-	inhibitor	non-inhibitor
14731453	Cc1ccc(NC(=O)c2cc(ccc2N3CCOCC3)N4C(=O)C5CC=CCC5C4=O)cc1Cl	inhibitor	-	-	non-inhibitor	-
14732051	Clc1ccc(NC(=O)NCCCN2CCc3ccccc3C2)cc1	-	-	-	inhibitor	non-inhibitor
14732078	CCOc1ccc(cc1)C2=[N+]([O-])c3ccccc3N(OCc4ccccn4)C2=O	-	-	inhibitor	non-inhibitor	-
14732354	COc1ccccc1C(=O)O\N=C\2/CCCc3c2ccc(OC)c3[N+](=O)[O-]	inhibitor	inhibitor	-	-	-
14732428	CC1CSC2=Nc3sc4CCCCc4c3C(=O)N12	inhibitor	-	-	non-inhibitor	-
14732501	Cc1n[nH]c(SCc2cccc(Oc3ccccc3)c2)n1	-	inhibitor	-	-	-
14732645	Cc1ccccc1n2ncc3c(cc(cc23)[N+](=O)[O-])[N+](=O)[O-]	inhibitor	inhibitor	-	-	-
14732883	Cc1ccc(CC(=O)N2CCN(CC2)c3cccc(c3)C(F)(F)F)cc1	-	-	-	-	inhibitor
14732895	[I-].COC(=O)c1ccc2c(c1)C(C)(C)C(=[N+]2C)\C=C\c3ccc(OC)c(OC)c3OC	-	inhibitor	-	-	-
14732899	Cc1ccc(Nc2nnns2)cc1	inhibitor	-	-	inhibitor	-
14732900	CN1CCN(CC1)c2nc(nc(S)c2C(=O)C)c3ccccc3	-	non-inhibitor	inhibitor	-	-
14732905	CN1CCN(CC1)C(=O)c2oc(COc3ccc(cc3)C(C)(C)C)cc2	-	-	-	inhibitor	non-inhibitor
14733416	COC(=O)c1ccccc1Oc2c(F)c(F)nc(N3CCOCC3)c2F	-	inhibitor	-	-	non-inhibitor
14733825	Clc1ccc(COC(=O)CCc2oc(c3ccccc3)c(n2)c4ccccc4)cc1	-	inhibitor	-	non-inhibitor	-
14734251	CC1(C)CC(=O)C2=C(C1)N(Cc3cccnc3)C(=O)C2(NC(=O)c4cccnc4)C(F)(F)F	-	-	inhibitor	non-inhibitor	-
14734355	CCCCN(CC)C(=O)Cc1ccccc1OC	-	inhibitor	non-inhibitor	-	-
14734519	CN(CCO)c1cc(Sc2nc3ccccc3s2)c4nonc4c1[N+](=O)[O-]	-	-	inhibitor	-	-
14734768	COc1ccc(NC(=O)CCOc2ccccc2)cc1	inhibitor	inhibitor	-	-	-
14734803	Brc1ccc(OCC(=O)N2CCC(C2)c3ccccc3)cc1	inhibitor	inhibitor	-	-	-
14735050	Fc1ccccc1OCCCCSc2ncccn2	-	inhibitor	-	-	non-inhibitor
14735104	Cc1nnc(C)n1\N=C\c2ccc(cc2)c3ccccc3	inhibitor	non-inhibitor	-	-	-
14735110	COc1ccc2\C(=N\OC(=O)c3ccccc3SC)\CCCc2c1[N+](=O)[O-]	inhibitor	inhibitor	-	-	-
14735228	Cc1nc2c(cnn2c(C)c1Cc3ccc(Cl)cc3)C(=O)N4CCOCC4	-	inhibitor	inhibitor	-	-
14735394	CC(NC(=O)c1ccc(cc1)N2CCCC2=O)c3ccccc3	-	non-inhibitor	-	inhibitor	-
14735735	C1CCC2(CC1)Cc3ccccc3c4nnc(c5cccnc5)n24	-	-	-	non-inhibitor	inhibitor
14735982	O=C(NN=C1C(=O)c2ccccc2C1=O)c3ccccc3	-	inhibitor	-	-	non-inhibitor
14736472	Cc1ccc(cc1)N2C(=S)SC(=C2N)C(=O)NCc3occc3	inhibitor	-	-	-	-
14736515	CCNc1nc(NC(C)C)nc(SCCOc2ccc(C)cc2)n1	inhibitor	inhibitor	-	-	-
14736604	FC(F)(F)c1cccc(c1)N2CCN(CC3CC4CC3C=C4)CC2	-	inhibitor	-	inhibitor	-
14736953	Cc1ccc(cc1)c2cc(N)n(n2)c3ccc(C)cc3	-	-	inhibitor	-	-
14737246	CNc1nc(NCCOC23CC4CC(CC(C4)C2)C3)nc(OCC(F)(F)F)n1	-	inhibitor	-	non-inhibitor	-
14737249	COc1ccc2C(C3=C(O)CCCC3=O)C4=C(CCCC4=O)Oc2c1	inhibitor	-	-	-	non-inhibitor
14737259	COc1cc(OC)c(C#N)c(c1)S(=O)(=O)Cc2ccccc2	-	inhibitor	-	non-inhibitor	-
14737407	COC(=O)C1=C(N)N(C2=C(C1c3ccc4OCOc4c3)C(=O)CCC2)c5ccccc5C(F)(F)F	-	-	-	-	inhibitor
14737448	CN(C(=O)Oc1cccc2ccc(C)nc12)c3ccc(C)cc3	-	inhibitor	-	non-inhibitor	-
14737478	Cc1c(nnn1c2nonc2N)C(=O)N3CCCCCC3	-	inhibitor	-	-	-
14737481	CC(=O)C1=C(C)N(CC=C)C(=S)N=C1N2CCN(CC2)c3ccccc3	non-inhibitor	inhibitor	-	-	-
14737572	CC(C)CNC(=O)c1oc(COc2ccc(Cl)cc2Cl)cc1	-	inhibitor	inhibitor	-	-
14737577	COC(=O)c1ccccc1NC(=O)c2c(Br)cnn2C	inhibitor	-	-	non-inhibitor	-
14737599	CC(C)CCNC(=O)c1cnn2c(O)c(Cc3ccccc3F)c(C)nc12	-	-	inhibitor	-	-
14737914	CN(CCCNC(=O)C1=CC=CN2C(=O)c3ccccc3N=C12)Cc4ccccc4	-	-	-	inhibitor	inhibitor
14738123	COc1ccc(\C=N\Nc2nonc2N)cc1	inhibitor	-	-	-	non-inhibitor
14738200	COC(=O)CCSc1cc(cc2c1c(nn2c3ccccc3)C4OCCS4)[N+](=O)[O-]	-	-	inhibitor	-	-
14738414	COc1cccc(c1)\N=C\2/Oc3c(C)ncc(CO)c3C=C2C(=O)N	inhibitor	-	-	non-inhibitor	-
14738484	CC(=O)NCCN1C(=Nc2ccccc2C1=O)SCc3ccc(C)cc3	-	inhibitor	inhibitor	-	-
14738489	Clc1ccccc1CNC(=O)c2ccc3C(=O)N(CCCN4CCCC4=O)C(=S)Nc3c2	non-inhibitor	-	inhibitor	-	-
14738535	CCOC(=O)NCN1C(=O)C2C3CC(C=C3)C2C1=O	-	-	non-inhibitor	-	inhibitor
14738614	O=C(N1CCN(CC1)c2ncccn2)c3ccc4nc(c5occc5)c(nc4c3)c6occc6	-	-	inhibitor	non-inhibitor	-
14738667	CCOC(=O)c1cnc2cc(nn2c1c3ccccc3)c4ccc(C)cc4	inhibitor	-	-	non-inhibitor	-
14739056	CCOC(=O)Nc1ccc(C)cc1NC(=O)OCC	inhibitor	-	-	-	non-inhibitor
14739371	CCOC(=O)C1CCCN(C1)C(=O)CSCc2ccccc2	non-inhibitor	-	inhibitor	-	-
14739401	OC1=C(C(N(Cc2occc2)C1=O)c3ccccc3)C(=O)c4cccs4	-	non-inhibitor	inhibitor	-	-
14739423	Cc1ccc(OCCCC(=O)N2CCOCC2)cc1	-	inhibitor	-	non-inhibitor	-
14739483	Cc1ccc(NC(=O)CN(Cc2ccccc2)S(=O)(=O)C)cc1C	-	inhibitor	-	-	-
14739733	CC(=O)OCc1nc2ccccc2s1	inhibitor	-	-	non-inhibitor	-
14739846	CSc1ccc(NC(=O)NCCN2CCc3ccccc3C2)cc1	-	-	-	inhibitor	non-inhibitor
14740127	CC(C)(C)\N=C(/S)\Nc1ccc(Nc2ccccc2)cc1	-	inhibitor	inhibitor	-	-
14740230	Cc1oc(cc1)C(c2oc(C)cc2)c3cccc(c3O)[N+](=O)[O-]	-	inhibitor	inhibitor	-	-
14740359	Cn1c(CC(=O)Nc2ccc(Cl)c(Cl)c2)nnc1SCC(=O)N3CCN(CC3)c4ccccc4	-	-	inhibitor	-	inhibitor
14740360	COc1ccc(cc1)c2c(C)nn(Cc3ccccc3)c2N	-	inhibitor	inhibitor	-	-
14740687	CC1=CC(C)(C)N(C(=O)c2ccccc2)c3ccc(C)cc13	-	-	-	non-inhibitor	inhibitor
14740711	COc1ccc(cc1)N2C(=S)SC(=C2N)C(=O)NCc3occc3	-	-	inhibitor	-	-
14740837	CCCCN1C(=O)NC(=O)\C(=C(\CC)/Nc2ccc(OC)cc2OC)\C1=O	-	-	-	-	inhibitor
14740853	CCCN1C2=C(CCCC2)C(=C(C(=O)NCc3ccccc3)C1=O)O	inhibitor	-	-	inhibitor	-
14740865	Clc1ccc(cc1)C2CN=NC23CCc4ccccc4C3=O	-	inhibitor	-	-	-
14740939	COC(=O)C(NC(=O)c1ccc(Cl)cc1)(Nc2nc(C)cs2)C(F)(F)F	-	inhibitor	inhibitor	-	-
14741027	CCC(O)CNc1nc(nc2sc3COC(C)(C)Cc3c12)n4nc(C)cc4C	-	-	-	non-inhibitor	inhibitor
14741028	CN(C)CCSc1nc(nc2sc3CCCCc3c12)n4nc(C)cc4C	-	-	-	inhibitor	-
14741032	COc1ccc2[nH]c3c(NCCCN4CCCC4=O)ncnc3c2c1	-	-	inhibitor	non-inhibitor	-
14741037	CC(C)c1ccc(CN(C2CCS(=O)(=O)C2)C(=O)C3COc4ccccc4O3)cc1	-	inhibitor	-	-	-
14741098	Cc1ccc(cc1)C2=NN(C(C2)c3cccs3)S(=O)(=O)C	-	inhibitor	-	-	non-inhibitor
14741127	CCn1c(SCc2nc3ccccc3[nH]2)nnc1c4ccc(OC)cc4	-	inhibitor	-	-	inhibitor
14741167	CSc1[nH]c(nc1S(=O)(=O)c2ccccc2)c3ccc(C)cc3	-	inhibitor	-	non-inhibitor	-
14741242	O=C(NCCCN1CCOCC1)C2COc3ccccc3O2	non-inhibitor	-	-	inhibitor	-
14741252	Clc1ccc(cc1)C2=NN(CCC(=O)NCCN3CCOCC3)C(=O)c4ccccc24	non-inhibitor	-	-	-	inhibitor
14741257	CON(c1nc(nc(n1)N(C)C)N(C)C)S(=O)(=O)c2ccccc2Cl	-	inhibitor	-	-	-
14741300	C=CC\N=C(/NC#N)\SCc1ccccc1	inhibitor	-	-	-	non-inhibitor
14741440	Cc1ccc(CN(C2CCS(=O)(=O)C2)C(=O)C3=Cc4ccccc4OC3=O)cc1	-	-	-	non-inhibitor	inhibitor
14741450	CCN(CC)Cc1c(O)c(Cl)cc2C3=C(CCCC3)C(=O)Oc12	-	-	-	inhibitor	non-inhibitor
14741457	CCCc1ccc(Oc2cc(C)nc(n2)N3CCOCC3)cc1	inhibitor	-	-	-	non-inhibitor
14741495	[K+].[O-]\N=C(/C#N)\c1nc(cs1)c2ccccc2	inhibitor	-	-	-	-
14741538	Cc1cccc(C2NC(=O)c3c(C)c(C)sc3N2)c1O	inhibitor	-	-	non-inhibitor	-
14741540	CCc1ccc(CN(C2CCS(=O)(=O)C2)C(=O)C3=Cc4ccccc4OC3=O)cc1	-	-	inhibitor	non-inhibitor	-
14741541	CCCC(=O)Nc1nc2nc(cc(c3ccccc3)n2n1)c4ccccc4	inhibitor	-	inhibitor	-	-
14741590	CC(NC(=O)c1ccccc1)c2nc3ccccc3n2Cc4ccccc4F	-	inhibitor	inhibitor	-	-
14741594	CCOC(=O)C1=C2SCC(=O)N2C(=C(C1)C#N)N	inhibitor	-	-	-	non-inhibitor
14741617	CCCN(CCC)\C=N\c1sc2CCCCCc2c1C#N	-	inhibitor	-	-	inhibitor
14741632	CCN(CC)Cc1nc(O)c2c(n1)c3ccccc3CC24CCCC4	inhibitor	-	-	-	-
14741648	CCCCC1(C)Nc2ccccc2c3nc4ccccc4n13	-	inhibitor	-	-	inhibitor
14741662	CCOc1ccc(CN(C2CCS(=O)(=O)C2)C(=O)c3oc4ccccc4c3C)cc1	-	inhibitor	inhibitor	-	-
14741692	Oc1ccccc1P(=O)(O)CP(=O)(c2ccccc2)c3ccccc3	-	-	inhibitor	-	-
14741701	CC(C)CN(CC(C)C)Cc1c(O)ccc2C3=C(CCC3)C(=O)Oc12	-	-	-	inhibitor	-
14741703	CCC\N=C\c1c(CCC)nn(c1O)c2nc3ccccc3s2	inhibitor	-	inhibitor	-	-
14741821	CCn1c(COc2ccc(C)cc2)nnc1SCc3ccc(cc3)C#N	-	-	-	non-inhibitor	inhibitor
14742019	Cc1cccc(NC(=O)CSc2nnc(c3occc3)c(n2)c4occc4)c1C	-	inhibitor	inhibitor	-	-
14742062	COC(=O)CNC(=O)CN1C(=O)N(C(N(O)C(=O)Nc2ccc(Cl)cc2)C1(C)C)c3ccc(Cl)cc3	-	-	-	-	inhibitor
14742107	C\C(=C\1/C(=O)NC(=O)N(C1=O)c2ccccc2)\NCc3occc3	-	inhibitor	-	-	non-inhibitor
14742113	Cc1cc(OC(=O)CCCNC(=O)OC(C)(C)C)c2C3=C(CCC3)C(=O)Oc2c1	inhibitor	-	-	-	non-inhibitor
14742161	CCOC(=O)\C(=C/1\SC(CC)C(=O)N1c2ccc(Br)cc2)\C#N	-	inhibitor	-	-	-
14742192	COc1ccc(cc1)N2C(=O)NC(=O)\C(=C(\C)/NCCCn3ccnc3)\C2=O	-	-	-	inhibitor	non-inhibitor
14742195	Fc1ccc(cc1)C2CC(=O)c3cnc(NCC4CCCO4)nc3C2	-	inhibitor	-	non-inhibitor	-
14742247	CN1C(C2=C(Oc3ccccc13)N(C)C(=O)N(C)C2=O)c4cccc(c4)[N+](=O)[O-]	non-inhibitor	-	inhibitor	-	-
14742257	COn1c2CCc3nonc3c2nc1c4ccccc4	inhibitor	-	-	non-inhibitor	-
14742383	Cc1nnc2c(Oc3ccccc3)nc4ccccc4n12	inhibitor	-	-	-	-
14742384	CCCOc1ccc(cc1)c2nc(OC)c3ccccc3n2	inhibitor	-	-	non-inhibitor	-
14742457	CCC(=O)N(C)\C=C\1/Sc2ccccc2C1=O	inhibitor	-	-	non-inhibitor	-
14742458	CC(=O)N(\N=C\1/Sc2ccccc2C1=O)c3ccccc3C	-	inhibitor	-	non-inhibitor	-
14742720	CN(C)CCN1C(=O)N(Cc2occc2)C(=O)c3c4CCCCCc4sc13	inhibitor	-	-	inhibitor	-
14742737	Oc1ccc(C2Nc3cccc4cccc(N2)c34)c(O)c1	inhibitor	inhibitor	-	-	-
14742739	Oc1ccc2oc3CCCCc3c2c1	inhibitor	-	-	non-inhibitor	-
14742819	Cc1nc(\N=C(/N)\S)sc1C(=O)Nc2ccccc2	inhibitor	-	-	non-inhibitor	-
14742830	COc1ccc2[nH]c(SCC(=O)c3occc3)nc2c1	inhibitor	-	-	-	-
14743091	COc1cc2c(C(=O)N3CCN(C)CC3)c(C)n(c4ccccc4)c2cc1Br	-	-	-	non-inhibitor	inhibitor
14743140	CCOC(=O)CNC(=O)CSc1nnc(c2ccncc2)n1c3ccc(Cl)cc3	non-inhibitor	-	-	-	inhibitor
14743165	CCOC(=O)c1oc2nc(CC(C)C)c3CCCc3c2c1N	inhibitor	-	-	-	inhibitor
14743168	O=C(CN1C(=O)N(Cc2occc2)C(=O)c3c4CCCCCc4sc13)c5ccccc5	-	inhibitor	inhibitor	-	-
14743175	[O-][N+](=O)c1ccc(Cl)c(\C=N\N2CCN(Cc3ccccc3)CC2)c1	inhibitor	-	-	-	non-inhibitor
14743249	CC(C)ON1C(=Nc2ccccc2C1=O)SC(C)C	inhibitor	-	-	-	non-inhibitor
14743319	Cc1nn2C(C3=C(O)CCCC3=Nc2c1c4ccccc4)c5ccccc5	non-inhibitor	-	-	-	inhibitor
14743343	Cc1cc(C)nc(Nc2n[nH]c(COc3cccc4ccccc34)n2)n1	-	non-inhibitor	-	-	inhibitor
14743505	COc1ccc(cc1)C(=O)NCS(=O)(=O)c2ccc(C)cc2	-	inhibitor	-	non-inhibitor	-
14743548	CCCCCCN1C=CC(=C\C=C(/C#N)\C(=O)OCC)C=C1	non-inhibitor	-	inhibitor	-	-
14743550	Cn1c(Cc2cccc3ccccc23)nnc1SCC(=O)N4CCN(CC4)c5ccccc5	-	-	-	non-inhibitor	inhibitor
14743553	CCOC(=O)c1ccccc1\N=C\C2=C(O)CCCC2	inhibitor	-	-	-	non-inhibitor
14743558	CCC(=O)Nc1cccc(c1)c2oc(nn2)c3cccc(NC(=O)CC)c3	non-inhibitor	inhibitor	-	-	-
14743560	COc1cccc(\C=N\NC(=O)CO\N=C(/C)\c2cccs2)c1OC	inhibitor	-	-	non-inhibitor	-
14743565	CCCc1nn(c2OC(=C(C#N)C(c3cccs3)c12)N)c4ccccc4	inhibitor	-	inhibitor	-	-
14743665	Cc1cc2nnc(SCCCCN3C(=O)c4ccccc4C3=O)n2c5ccccc15	-	-	-	non-inhibitor	inhibitor
14743822	CC12COC3(CC1CCC23C)C(=O)Nc4nccs4	-	inhibitor	inhibitor	-	-
14743841	O=C(CC1CCCC1)Nc2ccc3CCCc3c2	-	inhibitor	non-inhibitor	-	-
14743885	CCN1CCc2nc(NC(=O)CC(c3ccccc3)c4ccccc4)sc2C1	-	inhibitor	-	inhibitor	-
14743916	CCCC(C(=O)Nc1nccs1)c2ccccc2	inhibitor	inhibitor	-	-	-
14743956	COc1ccc(Nc2nc(N3CCCCC3)c4ccccc4n2)cc1	inhibitor	-	-	inhibitor	-
14744051	COc1cc(ccc1OCc2c(C)onc2C)C(=O)OC(C)C(=O)Nc3ccc4OCOc4c3	-	-	-	-	inhibitor
14744319	CC(Sc1cc(C)c2ccccc2n1)C(=O)NC3=C(C)N(C)N(C3=O)c4ccccc4	inhibitor	-	-	non-inhibitor	-
14744336	COc1ccc2CC(=O)N(C(=O)c2c1)c3ccccc3	-	-	-	non-inhibitor	inhibitor
14744365	CC(C)c1ccccc1n2c(SCC(=O)N3CCN(CC3)c4ccccc4)nnc2c5cccnc5	non-inhibitor	-	-	-	inhibitor
14744366	CCCN1C(=C(C(=O)CSc2nc(C)cs2)C(=O)N(C)C1=O)N	-	inhibitor	-	-	inhibitor
14744434	SC1=NC2=C(C(N1)c3ccc(Cl)cc3)C(=O)N(C(N2)c4ccc(Cl)cc4)c5ccc(Cl)cc5	-	inhibitor	-	-	inhibitor
14744453	CCN(CC)C(=O)CCNS(=O)(=O)c1ccc(C)cc1	-	inhibitor	-	non-inhibitor	-
14744458	COc1ccccc1CNC(=O)c2cc3c(C)nn(Cc4ccc(F)cc4)c3s2	-	-	inhibitor	-	inhibitor
14744479	Clc1ccc(s1)S(=O)(=O)N2CCc3ccccc3C2	-	inhibitor	-	-	non-inhibitor
14744491	CC1=Nc2ccccc2/C/1=C\c3nc(oc3O)c4ccc(cc4)C(F)(F)F	inhibitor	-	-	non-inhibitor	-
14744501	OP(=O)(c1ccccc1)c2nc3ccccc3n2CC=C	-	inhibitor	-	non-inhibitor	-
14744528	COc1cc2CCN(CC(=O)Nc3ccc4OCOc4c3)Cc2cc1OC	-	-	-	inhibitor	inhibitor
14744534	CCNC(=O)NC(=O)CSc1nc2ccccc2n1CC(C)C	-	inhibitor	-	-	-
14744555	COc1ccc(OCCSc2nc[nH]n2)cc1	inhibitor	-	-	-	-
14744578	O=C(Nc1nnc(s1)C2CC2)c3ccncc3	-	-	inhibitor	non-inhibitor	-
14744583	Cc1ccc(N\C(=C(\C(=O)c2ccc(C)c(c2)[N+](=O)[O-])/[n+]3ccccc3)\[S-])cc1C	-	inhibitor	non-inhibitor	-	-
14744585	CC(C)CC(N1C(=O)c2ccccc2C1=O)C(=O)OCC(=O)Nc3ncc(Cl)cc3Cl	-	inhibitor	inhibitor	-	-
14744594	CC(C)CNS(=O)(=O)c1cc(C(=O)N2CC(C)OC(C)C2)c(Cl)cc1Cl	non-inhibitor	-	-	-	inhibitor
14744714	COC(=O)c1ccc(CSc2nnc(NC(C)C)s2)cc1	-	inhibitor	-	non-inhibitor	-
14744774	CC(=O)N1CCN(CC1)C(=O)CC2OC(=O)c3ccccc23	-	inhibitor	-	non-inhibitor	-
14744800	CC(Sc1nnc(C(C)N(C)C)n1c2ccc(Cl)cc2)C(=O)Nc3ccc4OCOc4c3	-	-	-	-	inhibitor
14744849	COc1ccc(CCN2CC(=O)C(=C2N)c3nc(C)cs3)cc1OC	-	-	inhibitor	non-inhibitor	-
14744869	Nc1nnc(SCCOc2cccc(Br)c2)s1	inhibitor	inhibitor	-	-	-
14744871	CC(C)\N=C\1/SC=C(N1\N=C\c2ccc(O)c(O)c2)c3occc3	-	inhibitor	-	-	-
14744908	Cc1csc(NC(=O)Cc2c[nH]c3ccccc23)n1	-	inhibitor	-	-	-
14744985	CSc1cccc(NC(=O)c2ccc(Cl)nc2)c1	inhibitor	-	-	-	non-inhibitor
14744993	COc1ccccc1NS(=O)(=O)c2cccc(c2)C(=O)OCC(=O)Nc3cc(C)on3	-	inhibitor	-	-	inhibitor
14745011	COc1ccc(CNC(=O)c2cnc(C)cn2)cc1	-	-	-	non-inhibitor	inhibitor
14745111	CCc1nnc(NC(=O)c2cc(nn2c3ccccc3)c4ccccc4)s1	-	-	inhibitor	non-inhibitor	-
14745112	Cc1onc(NC(=O)CSc2n[nH]c(n2)c3cccs3)c1	inhibitor	-	-	non-inhibitor	-
14745116	O=C(CSc1nnc(c2cccc(c2)S(=O)(=O)N3CCOCC3)n1C4CCCCCC4)NCc5ccccc5	-	-	-	inhibitor	inhibitor
14745121	CN(C)c1ccc(\C=C\2/SC(=S)N(Nc3ncc(cc3Cl)C(F)(F)F)C2=O)cc1	inhibitor	-	-	non-inhibitor	-
14745131	CC(=O)NCCC(=O)Nc1sc2CCCCc2c1c3nc4ccccc4[nH]3	inhibitor	-	-	non-inhibitor	-
14745136	O=C(N1CCN(C\C=C\c2ccccc2)CC1)C3=NN(Cc4ccccc4)C(=O)c5ccccc35	-	-	inhibitor	-	inhibitor
14745171	CC(C)CCNC(=O)COC(=O)c1cc(C)nc2ccccc12	inhibitor	-	-	non-inhibitor	-
14745179	Cc1cccc(NC(=O)C2=CC(=O)c3ccccc3O2)n1	inhibitor	-	inhibitor	-	-
14745191	CC(C)C(C)NC(=O)CSc1nnc(c2cc(nc3ccccc23)c4ccc(C)cc4)n1N	-	-	inhibitor	non-inhibitor	-
14745228	O=C1N(CSc2nnnn2c3ccccc3)N=Nc4ccccc14	-	inhibitor	-	-	-
14745229	Cc1cc(N)n(n1)c2ccc3ccccc3c2	inhibitor	-	-	-	-
14745230	Fc1ccc(F)c(NC(=O)Cn2c(nc3ccccc23)c4cscn4)c1	inhibitor	inhibitor	-	-	-
14745271	CCc1nnc(S)n1\N=C\c2ccc3OCOc3c2	inhibitor	non-inhibitor	-	-	-
14745310	CSCC[C@H](NC(=O)C1=NN(C)C(=O)c2ccccc12)c3nc4ccccc4[nH]3	-	-	inhibitor	non-inhibitor	-
14745317	CCNC1=NN=C(CS1)c2ccc(C)cc2	-	inhibitor	inhibitor	-	-
14745412	Cc1cccc(C)c1NC(=O)\C(=C\c2cccs2)\C#N	-	inhibitor	-	inhibitor	-
14745417	CC1=CC=CN2C(=O)C(=C(N=C12)N3CCCC3)\C=N\O	inhibitor	-	-	-	-
14745418	Cc1cc2ccccn2c1C(=O)c3nc(ncc3Cl)N4CCOCC4	-	inhibitor	-	non-inhibitor	-
14745428	CN1N(C(=O)C(=C1C)\N=C(/S)\C=C\2/N(C)c3ccccc3C2(C)C)c4ccccc4	non-inhibitor	-	-	-	inhibitor
14745494	O=C(CN1C(=O)Oc2ccccc12)NC(=O)NCc3ccccc3	-	inhibitor	-	non-inhibitor	-
14745526	Cc1ccc(cc1)\N=C\c2cc(C)n(C3CCCC3)c2C	inhibitor	-	inhibitor	-	-
14745528	COc1cc(\C=C(/C#N)\c2nc3CCC(C)Cc3s2)ccc1O	inhibitor	-	-	-	-
14745531	COc1ccc(cc1OC)C2(C)NC(=O)N(CC(=O)Nc3ccc4OCOc4c3)C2=O	-	-	inhibitor	-	inhibitor
14745588	O=C(N\N=C\c1ccncc1)c2nc(c3ccccc3)n4CCCCCc24	-	-	inhibitor	-	inhibitor
14745788	FC(F)Sc1ccc(NC2=NN=C(CS2)c3ccc4OCCOc4c3)cc1	-	inhibitor	-	-	-
14745853	CCOc1ccc(cc1)n2c(O)nnc2SCC(=O)Nc3ccccc3C	non-inhibitor	inhibitor	-	-	-
14745859	Fc1ccc2nc(NC(=O)C3CCCO3)sc2c1	inhibitor	-	-	-	non-inhibitor
14745866	Clc1ccc(cc1)C(=O)NC(Cc2c[nH]c3ccccc23)c4nnc5CCCCCn45	-	-	non-inhibitor	-	inhibitor
14745870	CN1CCC2C(C1)c3cc(C)ccc3N2C(=O)Nc4cccc(Cl)c4	-	-	-	inhibitor	non-inhibitor
14745920	CCS(=O)(=O)c1ccc2oc(Nc3cc(C)cc(C)c3)nc2c1	inhibitor	-	inhibitor	-	-
14745934	Cc1ccc(cc1)N2C(=O)\C(=C\Nn3cnnc3)\c4ccccc4C2=O	-	inhibitor	inhibitor	-	-
14745962	CC(=O)Nc1ccc(NC(=O)CSc2nnc(c3ccccc3)n2Cc4ccc5OCOc5c4)cc1	-	inhibitor	-	-	inhibitor
14745984	Cc1nc2C(=O)c3ccccc3C(=O)c2n1C4CCCCC4	inhibitor	inhibitor	-	-	-
14745996	COCC(C)n1c(C)cc(C(=O)CSc2nnc(Nc3ccccc3F)s2)c1C	-	inhibitor	-	-	inhibitor
14745998	Cc1nn(c(C)c1NS(=O)(=O)c2ccc3ccccc3c2)c4ccc(F)cc4	-	inhibitor	-	-	inhibitor
14746025	Cc1cc2ccccn2c1C(=O)c3ccc(Cl)cc3	inhibitor	inhibitor	-	-	-
16078986	S=C=Nc1cccc(NC(=S)NCCCCNC(=S)Nc2cccc(c2)N=C=S)c1	-	-	-	-	inhibitor
16102146	CC1=CC[C@@H]2[C@@H](C1)c3c(O)cc(CC#CCCCNS(=O)(=O)C)cc3OC2(C)C	-	-	-	-	inhibitor
16667736	CO\N=C(/C(=O)NC1C2SCC(=C(N2C1=O)C(=O)OCOC(=O)C(C)(C)C)\C=C/c3scnc3C)\c4csc(N)n4	-	-	-	-	inhibitor
16667741	COc1ccc2C(=O)C(Cc3ccc(O)c(OC)c3)COc2c1	-	-	-	-	inhibitor
16757636	COC(=O)[C@@]1(O)OC[C@]23C(CC(OC(=O)C)[C@]4(COC(C(O)[C@](C)(C12)C56O[C@@]5(C)C7CC6OC8OC=C[C@@]78O)C34)C(=O)OC)OC(=O)\C(=C\C)\C	-	-	-	-	inhibitor
16757641	CCCCC(=O)O[C@]1(C(C)CC2C3CCC4=CC(=O)C=C[C@@]4(C)[C@]3(F)C(O)C[C@@]12C)C(=O)CO	-	-	-	-	inhibitor
16757656	C[C@@]12Cc3cnoc3C=C1CCC4C2CC[C@@]5(C)C4CC[C@@]5(O)C#C	-	-	-	-	inhibitor
16757677	C[C@]12CCC3C(CCc4cc(O)ccc34)C1CCC2OC(=O)CCC5CCCC5	-	-	-	-	inhibitor
16757679	C[C@]12CCC3C(CCc4cc(O)ccc34)C1CC[C@]2(O)C#C	-	-	-	-	inhibitor
16757681	CC1CC2C3CC(F)C4=CC(=O)C=C[C@@]4(C)[C@@]3(F)C(O)C[C@]2(C)[C@]1(O)C(=O)COC(=O)C(C)(C)C	-	-	-	-	inhibitor
16757691	CCCCCC(=O)O[C@]1(CCC2C3CCC4=CC(=O)CC[C@@]4(C)C3CC[C@@]12C)C(=O)C	-	-	-	-	inhibitor
16757695	CC(=O)N1CCN(CC1)c2ccc(OCC3CO[C@](Cn4ccnc4)(O3)c5ccc(Cl)cc5Cl)cc2	-	-	-	-	inhibitor
16757758	CCCC1OC2CC3C4CCC5=CC(=O)C=CC5(C)C4C(O)CC3(C)[C@@]2(O1)C(=O)CO	-	-	-	-	inhibitor
16757792	COC1C[C@@H](O[C@H]2C(C)C(OC3OC(C)CC([C@H]3OC(=O)C)N(C)C)C(C)C[C@]4(CO4)C(=O)C(C)[C@@H](OC(=O)C)C(C)C(C)OC(=O)C2C)OC(C)[C@@H]1OC(=O)C	-	-	-	-	inhibitor
16757823	CC(=O)OC1C(O)C2C(C)(C)CCC(O)[C@]2(C)[C@]3(O)C(=O)C[C@](C)(O[C@]13C)C=C	-	-	-	-	inhibitor
16757829	CCC(=O)O[C@]1(C(C)CC2C3CCC4=CC(=O)C=C[C@@]4(C)[C@]3(F)C(O)C[C@@]12C)C(=O)CCl	-	-	-	-	inhibitor
16757838	COc1cc(cc(OC)c1O)C2C3C(COC3=O)C(O[C@@H]4OC5COC(OC5C(O)C4O)c6cccs6)c7cc8OCOc8cc27	-	-	-	-	inhibitor
16757840	CC1=C2CCC3C4CCC(=O)[C@@]4(C)CCC3[C@]2(C)CCC1=O	-	-	-	-	inhibitor
16757843	CCC1OC(=O)C(C)[C@@H](O[C@H]2C[C@@](C)(OC)C(O)C(C)O2)C(C)[C@@H](O[C@@H]3OC(C)CC(C3O)N(C)C)[C@](C)(CC(C)C(=O)[C@@H](C)C(O)[C@]1(C)O)OC	-	-	-	-	inhibitor
16757848	C[C@@]12CCC(=O)C=C1C=CC3C2CC[C@]4(C)C3CC[C@@]45CCC(=O)O5	-	-	-	-	inhibitor
16757861	CC(=O)OC1CC2C(C)(C)C(=O)C=C[C@]2(C)C3CC[C@@]4(C)C(OC(=O)C5O[C@]45[C@]13C)c6cocc6	-	-	-	-	inhibitor
16757867	CC[C@@]1(O)CC(O)c2c(O)c3C(=O)c4c(O)ccc(O)c4C(=O)c3cc2C1C(=O)OC	-	-	-	-	inhibitor
16757868	CC1=C(O)C(=O)C=C2C1=CC=C3[C@]2(C)CC[C@@]4(C)C5C[C@@](C)(CC[C@@]5(C)CC[C@@]34C)C(=O)O	-	-	-	-	inhibitor
16757876	CC(=O)OCC(=O)C1CCC2C3CCC4=CC(=O)CC[C@@]4(C)C3CC[C@]12C	-	-	-	-	inhibitor
16757881	CCOC(=O)CCC(=O)O[C@H]1C(O[C@@H]2C(C)[C@H](O[C@H]3C[C@@](C)(OC)C(O)C(C)O3)C(C)C(=O)OC(CC)[C@@](C)(O)C(O)[C@H](C)C(=O)C(C)C[C@]2(C)O)OC(C)CC1N(C)C	-	-	-	-	inhibitor
16757887	COc1cc(cc(OC)c1OC)C2C3[C@H](COC3=O)C(O)c4cc5OCOc5cc24	-	-	-	-	inhibitor
16757906	CC1CC2C3CCC4=CC(=O)C=C[C@]4(C)[C@@]3(Cl)C(O)C[C@]2(C)C1(OC(=O)c5occc5)C(=O)CCl	-	-	-	-	inhibitor
16757919	CC(=O)OC1C[C@@]2(C)C(OC(=O)C3O[C@]23[C@]4(C)C(CC5C(C)(C)C(CC(OC(=O)C)[C@@]5(C)C14)OC(=O)C)OC(=O)C)c6cocc6	-	-	-	-	inhibitor
16757922	COC(=O)CC1C(C)(C)C(=O)C2CC3C(CC[C@@]4(C)C(OC(=O)C=C34)c5cocc5)[C@@]1(C)C2=O	-	-	-	-	inhibitor
16757924	CC1(C)C2CC(O)[C@]3(C)C(CC[C@@]4(C)C(OC(=O)C5O[C@]345)c6cocc6)[C@@]2(C)C=CC1=O	-	-	-	-	inhibitor
16757925	CC(=O)OC1CC(OC(=O)C)[C@@]2(C)C3CC[C@@]4(C)C(OC(=O)C5O[C@]45[C@]3(C)C(O)CC2C1(C)C)c6cocc6	-	-	-	-	inhibitor
16757926	COC(=O)CC1C(C)(C)C(=O)C=C[C@@]1(C)C2CC[C@@]3(C)C(OC(=O)C=C3C2=C)c4cocc4	-	-	-	-	inhibitor
16757928	CC1(C)C2CC(=O)[C@]3(C)C(CC[C@@]4(C)C(OC(=O)C5O[C@]345)c6cocc6)[C@]2(C)C=CC1=O	-	-	-	-	inhibitor
16757929	CC(=O)OC1CC(OC(=O)C)[C@@]2(C)C3CC[C@@]4(C)C(OC(=O)C5O[C@]45[C@]3(C)C(=O)CC2C1(C)C)c6cocc6	-	-	-	-	inhibitor
16757930	CC(=O)OC1CC(OC(=O)C)[C@@]2(C)C3CC[C@@]4(C)C(C(=O)C5O[C@]45[C@]3(C)C(CC2C1(C)C)OC(=O)C)c6cocc6	-	-	-	-	inhibitor
16757931	CCC(C)C(=O)OC1C2CC3=C4CC(=O)OC(c5cocc5)[C@]4(C)CCC3[C@](C)(C(CC(=O)OC)C1(C)C)C2=O	-	-	-	-	inhibitor
16757932	COC(=O)CC1C(C)(C)C(=O)CC2O[C@@]34CC(=O)OC(c5cocc5)[C@]3(C)CCC(C4=C)[C@]12C	-	-	-	-	inhibitor
16757933	COC(=O)C(OC(=O)C)C1C(C)(C)C(=O)CC2O[C@@]34CC(=O)OC(c5cocc5)[C@]3(C)CCC(C4=C)[C@@]12C	-	-	-	-	inhibitor
16757934	COC(=O)C(O)C1C(C)(C)C(=O)CC2O[C@@]34CC(=O)OC(c5cocc5)[C@]3(C)CCC(C4=C)[C@]12C	-	-	-	-	inhibitor
16757935	COC(=O)CC1C(C)(C)C(=O)C2CC3=C4CC(=O)OC(c5cocc5)[C@]4(C)CCC3[C@@]1(C)C2=O	-	-	-	-	inhibitor
16757937	CCC(C)C(OC(=O)C)C(=O)OC1C(OC=O)C(C(=C)C2(O)C(=O)CC(c3cocc3)[C@@]12C)[C@@]4(C)C(CC(=O)O[C@@](C)(COC(=O)C)C4CC(=O)OC)OC(=O)C	-	-	-	-	inhibitor
16757938	COC(=O)C(O)C1C(C)(C)C(OC(=O)\C(=C\C)\C)[C@@H]2C=C3C(CC[C@]4(C)C3CC(=O)OC4c5cocc5)[C@@]1(C)C2=O	-	-	-	-	inhibitor
16757939	CCC(C)C(=O)O[C@@H]1C[C@@]2(C)C(OC(=O)CC23OC4(C)O[C@@]15[C@@]6(C)C(CC(=O)OC)C7(C)CC6(O)[C@@](O)(C7OC(=O)C8(C)OC8C)C(OC(=O)C)[C@@]35O4)c9cocc9	-	-	-	-	inhibitor
16757943	COC(=O)C(O)C1C(C)(C)C(OC(=O)C)C2CC3=C4CC(=O)OC(c5cocc5)[C@]4(C)CCC3[C@@]1(C)C2=O	-	-	-	-	inhibitor
16757944	COC(=O)CC1C(C)(C)C(O)CC2O[C@@]34CC(=O)OC(c5cocc5)[C@]3(C)CCC(C4=C)[C@@]12C	-	-	-	-	inhibitor
16757949	CC(=O)OC1CC(OC(=O)C)[C@@]2(C)C3CC[C@@]4(C)C(OC(=O)C=C4[C@]3(C)C(CC2C1(C)C)OC(=O)C)c5cocc5	-	-	-	-	inhibitor
16757950	CC1(C)C2C=C[C@@]3(C)C(CC[C@@]4(C)C(OC(=O)C5OC345)c6cocc6)[C@@]2(C)C=CC1=O	-	-	-	-	inhibitor
16757951	CC(=O)OC1CC(OC(=O)C)[C@]2(C)C(CC(OC(=O)C)[C@]3(C)C2CC[C@@]4(C)C(OC(=O)C5O[C@]345)c6cocc6)C1(C)C	-	-	-	-	inhibitor
16757956	CC(=O)OC1CC2C(C)(C)C(OC(=O)C)C=C[C@@]2(C)C3CC[C@@]4(C)C(OC(=O)C=C4[C@]13C)c5cocc5	-	-	-	-	inhibitor
16757957	CC(=O)OC1CC[C@@]2(C)C3CC[C@@]4(C)C(OC(=O)C=C4[C@]3(C)C(CC2C1(C)C)OC(=O)C)c5cocc5	-	-	-	-	inhibitor
16757958	COC(=O)CC1C(C)(C)C(O)C2CC3=C4C=C(OC)OC(c5cocc5)[C@]4(C)CCC3[C@@]1(C)C2=O	-	-	-	-	inhibitor
16757972	CC1(C)C(O)CC(O)[C@]2(C)C1CC(=O)[C@]3(C)C2CC[C@@]4(C)C(OC(=O)C5OC345)c6cocc6	-	-	-	-	inhibitor
16757974	COC(=O)CC1C(C)(C)C(O)C2CC3=C4CC(O)OC(c5cocc5)[C@]4(C)CCC3[C@@]1(C)C2=O	-	-	-	-	inhibitor
16757976	CC1(C)C=CC(=O)[C@]2(C)C1CC(=O)[C@]3(C)C2CC[C@@]4(C)C(OC(=O)C5OC345)c6cocc6	-	-	-	-	inhibitor
16757978	CC(=O)OC1CC2C(C)(C)C(=O)C=C[C@]2(C)C3CC[C@@]4(C)C(OC(=O)C=C4[C@]13C)c5cocc5	-	-	-	-	inhibitor
16757979	CC(=O)OC1CC2C(C)(C)C(=O)CC[C@]2(C)C3CC[C@@]4(C)C(OC(=O)C=C4[C@]13C)c5cocc5	-	-	-	-	inhibitor
16757982	CC1(C)C2CC(O)[C@]3(C)C(CC[C@@]4(C)C(OC(=O)C=C34)c5cocc5)[C@@]2(C)CCC1=O	-	-	-	-	inhibitor
16757983	COC(=O)CC1C(C)(C)C(OC(=O)C)C2CC3C(CC[C@]4(C)C3CC(=O)OC4c5cocc5)[C@@]1(C)C2=O	-	-	-	-	inhibitor
16757986	CCC(C)C(=O)OC1C[C@@]2(C)C(OC(=O)CC23OC4(C)OC15[C@@]6(C)C(CC(=O)OC)[C@@]7(C)CC6(O)[C@@](O)(C7OC(=O)C8(C)OC8C)C(OC(=O)C(C)C)C35O4)c9cocc9	-	-	-	-	inhibitor
16757993	CC1(C)C(O)CC(O)[C@]2(C)C1CC(O)[C@]3(C)C2CC[C@@]4(C)C(OC(=O)C5O[C@]345)c6cocc6	-	-	-	-	inhibitor
16757996	Cc1ccc2c(CC[C@H]3CC(=O)CC[C@@]23C)c1	-	-	-	-	inhibitor
16757997	COC(=O)[C@@]1(C)CCC[C@]2(C)C1CCc3c(C(C)C)c(O)ccc23	-	-	-	-	inhibitor
16757999	COC(=O)C1OC(=O)C2OC23[C@@]1(C)CCC4[C@]5(C)C(CC(OC(=O)C)C(C)(C)C5CC(O)[C@@]34C)OC(=O)C	-	-	-	-	inhibitor
16758000	COC(=O)CC1C(C)(C)C(CC2O[C@@]34CC(=O)OC(c5cocc5)[C@]3(C)CCC(C4=C)[C@@]12C)OC(=O)C	-	-	-	-	inhibitor
16758016	CC(=O)OC1CC2C(C)(C)C(O)CC(O)[C@@]2(C)C3CC[C@]4(C)C(OC(=O)C=C4[C@]13C)c5cocc5	-	-	-	-	inhibitor
16758017	COc1ccc2C(=O)[C@@H]3C(COc4cc(OC)c(OC)cc34)Oc2c1CC=C(C)C	-	-	-	-	inhibitor
16758023	CC1=CC(=O)C2C(C)(C)CCC[C@@]2(C)[C@@]1(O)CCc3cocc3	-	-	-	-	inhibitor
16758026	C[C@@](O)(CCC1C(=C)CC(O)C2C(C)(C)CCCC12C)C=C	-	-	-	-	inhibitor
16758027	CC(=O)OC1CC(=C)C(CC[C@@](C)(O)C=C)C2(C)CCCC(C)(C)C12	-	-	-	-	inhibitor
16758028	C[C@@](O)(CCC1C(=C)CCC2[C@@](C)(CO)CCC[C@@]12C)C=C	-	-	-	-	inhibitor
16758030	CC(=O)OC1CCC(=C)[C@@H]2CC(C)(C)C2C\C=C\1/C	-	-	-	-	inhibitor
16758035	CC(=CCCC1(C)Oc2c(CC=C(C)C)c3O[C@]45C6CC(C=C4C(=O)c3c(OC(=O)C)c2C=C1)C(=O)C5(C\C=C(/C)\C(=O)O)OC6(C)C)C	-	-	-	-	inhibitor
16758039	CC1CC[C@]2(CCC3(C)C(=CC(=O)C4[C@]5(C)CCC(OC(=O)C)C(C)(C)C5CC[C@]34C)C2C1C)C(=O)O	-	-	-	-	inhibitor
16758063	CC(C)c1ccc2c(CCC3C4=C(CC[C@]23C)C(=O)OC4)c1O	-	-	-	-	inhibitor
16758075	COc1cc(cc(OC)c1OC)C2C3[C@H](COC3=O)C(OC(=O)C)c4cc5OCOc5cc24	-	-	-	-	inhibitor
16758076	CC(C)C(C)\C=C\C(C)C1CCC2C3=CCC4CC(=O)CC[C@@]4(C)C3CC[C@@]12C	-	-	-	-	inhibitor
16758077	CC1(C)OC2CC(=O)OC[C@]23C4CC[C@@]5(C)C(OC(=O)C6O[C@]56[C@]4(C)C(=O)CC13)c7cocc7	-	-	-	-	inhibitor
16758081	COc1cc2OCC3Oc4c5CC(Oc5ccc4C(=O)[C@H]3c2cc1OC)C(C)C	-	-	-	-	inhibitor
16758084	CC(=O)OC1CC2C(C)(C)C(=O)CC[C@]2(C)C3CC[C@@]4(C)C(OC(=O)C5OC45[C@]13C)c6cocc6	-	-	-	-	inhibitor
16758087	CC1(C)C2CC(O)[C@]3(C)C(CC[C@@]4(C)C(OC(=O)C5OC345)c6cocc6)[C@@]2(C)C7O[C@H]7C1=O	-	-	-	-	inhibitor
16758103	CC(=O)OC1CC(O)C(C)(C)C2CC(OC(=O)C)[C@]3(C)C(CC[C@@]4(C)C(OC(=O)C5OC345)c6cocc6)[C@]12C	-	-	-	-	inhibitor
16758107	COc1cccc2c1CCC3CC(=O)CC[C@@]23C	-	-	-	-	inhibitor
16758108	COc1ccc2CC[C@@H]3CC(=O)CC[C@@]3(C)c2c1	-	-	-	-	inhibitor
16758111	CCC1CCC2O[C@]3(CCC(C)C(CC(C)O)O3)C(C)[C@@H](OC(=O)\C=C\C(C)C(O)C(C)C(=O)C(C)C(O)C(C)C(=O)[C@](C)(O)C(O)C(C)C\C=C\C=C\1)C2C	-	-	-	-	inhibitor
16758112	CC(CCC=C(C)C)C1CC[C@@]2(C)C3=C(CC[C@@]12C)C4(C)CCC(O)C(C)(C)C4CC3	-	-	-	-	inhibitor
16758117	CC(=O)OC1CC[C@]2(C)[C@@H](CCC3C4CC=C(C(=O)C)[C@@]4(C)C(=O)CC23)C1	-	-	-	-	inhibitor
16758123	C1Oc2ccc(cc2O1)C3OCC4[C@@H]3COC4c5ccc6OCOc6c5	-	-	-	-	inhibitor
16758126	COC(=O)CC1C(C)(C)C(=O)C=CC1(C)C2CC[C@@]3(C)C(OC(=O)C4OC34C2=C)c5cocc5	-	-	-	-	inhibitor
16758133	CCCCCC1C(OC(=O)CC(C)C)C(C)OC(=O)[C@H](NC(=O)c2cccc(NC=O)c2O)[C@@H](C)OC1=O	-	-	-	-	inhibitor
16758143	CC(=O)OC1CC2C(C)(C)C(O)CC[C@@]2(C)C3CC[C@@]4(C)C(OC(=O)C5OC45[C@]13C)c6cocc6	-	-	-	-	inhibitor
16758150	CC(=O)OCC(=O)[C@@]1(O)CCC2C3CC[C@H]4CC(O)CC[C@@]4(C)C3C(=O)C[C@@]12C	-	-	-	-	inhibitor
16758152	CCC(C)C(=O)OC1CCC=C2C=CC(C)C(CCC3CC(O)CC(=O)O3)[C@H]12	-	-	-	-	inhibitor
16758158	COC(=O)CC1C(C)(C)C(=O)C2CC3=C(CC[C@@]4(C)C(OC(=O)C=C34)c5cocc5)[C@@]1(C)C2=O	-	-	-	-	inhibitor
16758159	CC(=O)OC1CC2C(C)(C)C(O)CC[C@@]2(C)C3CC[C@@]4(C)C(OC(=O)C5O[C@]45[C@]13C)c6cocc6	-	-	-	-	inhibitor
16758167	CC(C)c1cc2CCC3C(C)(C)CCC[C@@]3(C(=O)O)c2c(O)c1O	-	-	-	-	inhibitor
16758173	CC(=O)OC1C[C@@]2(C)C(CCC2C(=O)C)C3CCC4=CC(=O)CC[C@@]4(C)C13	-	-	-	-	inhibitor
16758645	O[C@@H]1C\C(=N\OCc2ccccc2)\[C@@H]3CC[C@H]4[C@H]([C@H]3[C@@H]1O)C(=O)N(Cc5ccc6OCOc6c5)C4=O	-	-	non-inhibitor	-	inhibitor
16758648	O[C@@H]1C\C(=N\OCCCC#C)\[C@@H]2CC[C@H]3[C@H]([C@H]2[C@@H]1O)C(=O)N(Cc4ccc5OCOc5c4)C3=O	-	-	non-inhibitor	-	inhibitor
16758837	COc1ccc(OC2C=CC(OC2CO)c3ccccc3)cc1	-	-	non-inhibitor	-	inhibitor
16758950	COc1ccc(OC2C=CC(CC=C)OC2COC(=O)c3ccc(Br)cc3)cc1	-	inhibitor	-	-	inhibitor
16758977	COc1cccc(\C=C\C(O)C(=C)C)c1	-	inhibitor	-	-	inhibitor
16758985	COc1ccc(\C=C\N(CCc2ccc(OC)c(OC)c2)C(=O)C(F)(F)F)cc1	-	inhibitor	-	-	inhibitor
16759002	COC(=O)NC(C(C(=O)C)C(=O)OC)c1occc1	-	-	-	-	inhibitor
16759036	CCCCCCCC1=Cc2ccccc2C(CC(=O)C)N1C(=O)OC	-	inhibitor	-	-	non-inhibitor
16759037	COC(=O)NC(\C(=C(/C)\NCc1ccccc1)\C(=O)OC)c2ccc(Cl)cc2	-	inhibitor	-	-	non-inhibitor
16759047	Cc1ccc(\C=C\C2=CC3(C)CC2(C)C(CC3=O)c4ccc(C)cc4)cc1	-	-	-	non-inhibitor	inhibitor
16759056	COC(CC\C=C(/C)\C(=O)N)C(OCc1ccc(OC)cc1)\C(=C/CCCC=C)\C	-	-	non-inhibitor	-	inhibitor
16759071	CCCCCCC#Cc1cc(OC)c(OC)cc1C(N2CC(C)c3ccccc23)N4CC(C)c5ccccc45	-	-	-	-	inhibitor
16759079	COc1ccc(\C=C\C(O)C(=C)C)cc1	-	-	-	non-inhibitor	inhibitor
16759110	CC(=O)OCC1OC(C=CC1OC(=O)C)C#Cc2ccc(C)cc2C	-	-	-	inhibitor	inhibitor
16759147	CC(C)(C)c1cc(\C=C(\C#N)/[N+]#[C-])cc(c1O)C(C)(C)C	-	-	-	-	inhibitor
16759247	C[C@]12CCC3C(CC=C4C[C@@H](O)CC[C@]34C)[C@@H]1CCC2=O	-	-	-	-	inhibitor
16759256	NC1=NC(=O)c2nc(Sc3ccc(Cl)cc3)n(C4OC(CO)C(O)C4O)c2N1	-	-	-	-	inhibitor
16759257	C[C@@H]1[C@H]2[C@@H](C3C[C@@H]4[C@H]([C@@H]5C3=C1C(=O)N6C(=O)OC(=NCCc7c[nH]c8ccccc78)[C@]56Cc9ccccc9)C(=O)N(C4=O)c%10ccccc%10)C(=O)N(C2=O)c%11ccccc%11	-	-	-	-	inhibitor
16759258	CCN1C(=O)[C@@H]2CC3[C@@H]4[C@H]([C@@H](C)C5=C3[C@@H]([C@@H]2C1=O)[C@]6(C)N(C(=O)OC6=NCC7CC7)C5=O)C(=O)N(CC)C4=O	-	-	-	-	inhibitor
16759259	COCCN=C1OC(=O)N2C(=O)C3=C4C(C[C@@H]5[C@H]([C@H]4[C@@]12Cc6ccccc6)C(=O)N(CC(=O)OC)C5=O)[C@@H]7[C@H]([C@H]3C)C(=O)N(CC(=O)OC)C7=O	-	-	-	-	inhibitor
16759260	COCCN=C1OC(=O)N2C(=O)C3=C4C(C[C@@H]5[C@H]([C@H]4[C@@]12Cc6ccccc6)C(=O)N(C5=O)c7ccccc7)[C@@H]8[C@H]([C@H]3C)C(=O)N(C8=O)c9ccccc9	-	-	-	-	inhibitor
16759262	C[C@]12CCCC(=C)[C@@H]1CC3C(C2)OC(=O)C3=C	-	-	-	-	inhibitor
16759263	CC(=O)OC1CCC2(C)C3CCC4(C)C(CC5CCCCC45C(=O)C)C3CC(=O)[C@@]2(O)C1	-	-	-	-	inhibitor
16759276	CC[C@@H]1OC(=O)[C@@H](C)[C@H](O[C@H]2C[C@@](C)(OC)[C@@H](O)[C@H](C)O2)C(C)[C@H](O[C@H]3O[C@@H](C)C[C@H]([C@@H]3O)N(C)C)[C@@](C)(O)C[C@H](C)C(=O)[C@@H](C)[C@H](O)[C@@]1(C)O	-	-	-	-	inhibitor
16759289	CN(C)C1[C@@H]2CC3C(=C(O)c4c(O)cccc4[C@@]3(C)O)C(=O)[C@]2(O)C(=O)\C(=C(\N)/O)\C1=O	-	-	-	-	inhibitor
16759291	CC(=C)[C@@H]1[C@H]2OC(=O)C1[C@]3(O)C[C@H]4O[C@]45C(=O)O[C@H]2[C@]35C	-	-	-	-	inhibitor
16759295	CC(C)C1N2C(=O)[C@@](NC(=O)[C@H]3CN(C)[C@@H]4Cc5c[nH]c6cccc(C4=C3)c56)(O[C@@]2(O)C7CCCN7C1=O)C(C)C	-	-	-	-	inhibitor
16759296	CC(C)[C@]1(NC(=O)[C@H]2CN(C)[C@@H]3Cc4c[nH]c5cccc(C3=C2)c45)O[C@@]6(O)C7CCCN7C(=O)[C@H](Cc8ccccc8)N6C1=O	-	-	-	-	inhibitor
16759300	CCC(C)C(=O)O[C@H]1C[C@@H](C)C=C2C=C[C@H](C)[C@H](CC[C@@H]3C[C@@H](O)CC(=O)O3)C12	-	-	-	-	inhibitor
16759307	CN1C[C@H](C=C2[C@@H]1Cc3c[nH]c4cccc2c34)C(=O)N[C@@]5(C)O[C@]6(O)C7CCCN7C(=O)[C@@H](Cc8ccccc8)N6C5=O	-	-	-	-	inhibitor
17384872	C[C@H]([C@@H]1C[C@]1(C)[C@@H](NC(=O)OCc2ccccc2)c3ccccc3)C(=O)NCc4cc(C)n(C)n4	-	inhibitor	-	-	inhibitor
17384877	C[C@H]([C@@H]1C[C@]1(C)[C@@H](NC(=O)OCc2ccccc2)c3ccccc3)C(=O)N[C@@H](CO)Cc4ccccc4	-	-	-	-	inhibitor
17384880	C[C@H]([C@H]1C[C@@]1(C)[C@@H](NC(=O)OCc2ccccc2)c3ccccc3)C(=O)NCc4ccc(cc4)S(=O)(=O)C	-	inhibitor	-	-	inhibitor
17384890	C[C@H]([C@@H]1C[C@]1(C)[C@@H](NC(=O)OCc2ccccc2)c3ccccc3)C(=O)NCc4ccccn4	-	inhibitor	-	-	inhibitor
17384909	C[C@H](CO)NC(=O)[C@H](C)[C@@H]1C[C@]1(C)[C@@H](NC(=O)OCc2ccccc2)c3ccccc3	-	-	-	-	inhibitor
17384942	COC(=O)[C@@H]1C[C@@H]1[C@@H](NC(=O)c2cc(C)nn2C)c3ccccc3	-	-	non-inhibitor	-	inhibitor
17384943	COC(=O)[C@H]1C[C@@H]1[C@H](NC(=O)c2cc(C)nn2C)c3ccccc3	inhibitor	-	-	-	inhibitor
17384969	C[C@H]([C@H]1C[C@@]1(C)[C@@H](N)c2ccccc2)C(=O)Nc3ccc4ccccc4c3	-	non-inhibitor	-	-	inhibitor
17384992	C[C@H]([C@@H]1C[C@]1(C)[C@@H](NC(=O)c2ccncc2Cl)c3ccccc3)C(=O)Nc4ccc5ccccc5c4	-	non-inhibitor	-	-	inhibitor
17385013	CCCC[C@H]1C[C@@H]1[C@H](NP(=O)(c2ccccc2)c3ccccc3)C4(CC(=C)c5cccc(OC)c5)CC4	inhibitor	-	-	-	inhibitor
17385059	CCCC[C@@H]1C[C@@H]1[C@@H](NC(=O)c2occc2)c3ccc(cc3)c4ccccc4	inhibitor	-	inhibitor	-	-
17385082	CCC\C=C(\CCC)/[C@@H](NS(=O)(=O)C)c1ccccc1	-	inhibitor	non-inhibitor	-	-
17385094	CCC[C@@H]1C[C@]1(CCC)[C@@H](NP(=O)(c2ccccc2)c3ccccc3)c4ccc(Cl)cc4	-	-	-	inhibitor	inhibitor
17385100	CCC\C=C(\CCC)/[C@@H](NP(=O)(c1ccccc1)c2ccccc2)c3ccc(cc3)C(F)(F)F	non-inhibitor	-	-	-	inhibitor
17385106	CCCC[C@@H]1C[C@@H]1[C@@H](NC(=O)c2occc2)c3ccccc3	inhibitor	inhibitor	-	-	-
17385113	CCCC\C=C/[C@H](NC(=O)c1occc1)c2ccccc2	inhibitor	-	-	-	inhibitor
17385120	CCC\C=C(\CCC)/[C@@H](NC(=O)OCC(C)C)c1ccc(cc1)C(=O)OC	-	-	inhibitor	non-inhibitor	-
17385121	CCC\C=C(\CCC)/[C@@H](NP(=O)(c1ccccc1)c2ccccc2)c3ccccc3	-	-	-	-	inhibitor
17385128	CCC[C@@H]1C[C@]1(CCC)[C@@H](NC(=O)c2occc2)c3ccc(Cl)cc3	-	inhibitor	-	inhibitor	-
17385139	COC(=O)[C@@]1(Cc2ccc(OC)cc2)[C@H]3[C@H](CN1C(=O)c4ccccc4)Cc5c3cc(C(=O)N6CCCC6)n5CCc7ccc(O)c(O)c7	-	-	-	-	inhibitor
17385141	COC(=O)[C@@]1(Cc2ccc(OC)cc2)[C@H]3[C@H](CN1C(=O)c4ccccc4)Cc5c3cc(C(=O)N(C)C)n5Cc6ccccn6	non-inhibitor	-	-	-	inhibitor
17385152	COC(=O)[C@@]1(Cc2ccc(OC)cc2)[C@H]3[C@H](CN1C(=O)c4ccccc4)Cc5c3cc(C(=O)N6CCCC6)n5Cc7nc8ccccc8[nH]7	-	-	-	non-inhibitor	inhibitor
17385182	COC(=O)[C@@]1(Cc2ccc(OC)cc2)[C@H]3[C@H](CN1C(=O)c4ccccc4)Cc5c3cc(C(=O)N6CCCC6)n5Cc7c(O)c(C)cnc7CO	-	-	-	-	inhibitor
17385185	COC(=O)[C@@]1(Cc2ccc(OC)cc2)[C@H]3[C@H](CN1C(=O)c4ccccc4)Cc5c3cc(C(=O)N(C)C)n5Cc6c(O)c(C)cnc6CO	non-inhibitor	-	-	-	inhibitor
17385205	COC(=O)[C@@]1(Cc2ccc(F)cc2)[C@H]3[C@@H](CN1C(=O)c4ccccc4)CC(=O)[C@H]3CC(=O)C(=O)N5CCCC5	-	-	-	non-inhibitor	inhibitor
17385218	COC(=O)[C@@]1(Cc2ccc(F)cc2)[C@H]3[C@H](CN1C(=O)c4ccccc4)Cc5c3cc(C(=O)N(C)C)n5CCCNc6ccc(cc6Cl)C(F)(F)F	non-inhibitor	-	-	-	inhibitor
17385224	COC(=O)[C@@]1(Cc2ccc(OC)cc2)[C@H]3[C@H](CN1C(=O)c4ccccc4)Cc5c3cc(C(=O)N6CCCC6)n5CCc7c[nH]c8ccc(OC)cc78	-	-	inhibitor	-	inhibitor
17385240	COC(=O)[C@@]1(Cc2ccc(F)cc2)[C@H]3[C@@H](CN1C(=O)c4ccccc4)Cc5c3cc(C(=O)N(C)C)n5CCc6ccc(O)c(O)c6	-	-	-	-	inhibitor
17385241	COC(=O)[C@@]1(Cc2ccc(F)cc2)[C@H]3[C@@H](CN1C(=O)c4ccccc4)Cc5c3cc(C(=O)N(C)C)n5Cc6ccc(nc6)C(F)(F)F	non-inhibitor	-	-	-	inhibitor
17385249	COC(=O)[C@@]1(Cc2ccc(F)cc2)[C@H]3[C@@H](CN1C(=O)c4ccccc4)Cc5c3cc(C(=O)N(C)C)n5Cc6ccc(OC)c(OC)c6	-	-	-	-	inhibitor
17385253	COC(=O)[C@@]1(Cc2ccc(OC)cc2)[C@H]3[C@H](CN1C(=O)c4ccccc4)Cc5c3cc(C(=O)N(C)C)n5Cc6ccc(nc6)C(F)(F)F	-	-	-	non-inhibitor	inhibitor
17385255	COC(=O)[C@@]1(Cc2ccc(F)cc2)[C@H]3[C@@H](CN1C(=O)c4ccccc4)Cc5c3cc(C(=O)N(C)C)n5Cc6ccc(C)c(F)c6F	non-inhibitor	-	-	-	inhibitor
17385260	COC(=O)[C@@]1(Cc2ccc(F)cc2)[C@H]3[C@@H](CN1C(=O)c4ccccc4)Cc5c3cc(C(=O)N(C)C)n5Cc6ccc(O)c(OC)c6	-	-	inhibitor	-	inhibitor
17385261	COC(=O)[C@@]1(Cc2ccccc2)[C@H]3[C@H](CN1C(=O)c4ccccc4)Cc5c3cc(C(=O)N(C)C)n5Cc6ccc(cc6)S(=O)(=O)C	-	-	-	non-inhibitor	inhibitor
17385262	COC(=O)[C@@]1(Cc2ccc(F)cc2)[C@H]3[C@@H](CN1C(=O)c4ccccc4)Cc5c3cc(C(=O)N6CCCC6)n5CCN7CNCC7=O	-	-	inhibitor	-	inhibitor
17385264	COC(=O)[C@@]1(Cc2ccc(F)cc2)[C@H]3[C@@H](CN1C(=O)c4ccccc4)Cc5c3cc(C(=O)N(C)C)n5Cc6c(O)c(C)cnc6CO	-	-	inhibitor	-	inhibitor
17385268	COC(=O)[C@@]1(Cc2ccc(F)cc2)[C@H]3[C@H](CN1C(=O)c4ccccc4)Cc5c3cc(C(=O)N6CCCC6)n5Cc7ccc(cc7)S(=O)(=O)C	-	non-inhibitor	-	-	inhibitor
17385269	COC(=O)[C@@]1(Cc2ccc(F)cc2)[C@H]3[C@@H](CN1C(=O)c4ccccc4)Cc5c3cc(C(=O)N(C)C)n5Cc6cc(C)n(C)n6	-	-	-	-	inhibitor
17385272	COC(=O)[C@@]1(Cc2ccc(F)cc2)[C@H]3[C@@H](CN1C(=O)c4ccccc4)Cc5c3cc(C(=O)N6CCCC6)n5Cc7c(O)c(C)cnc7CO	-	-	inhibitor	-	inhibitor
17385273	COC(=O)Cn1c2C[C@@H]3CN(C(=O)c4ccccc4)[C@](Cc5ccc(F)cc5)([C@@H]3c2cc1C(=O)N(C)C)C(=O)OC	-	-	-	non-inhibitor	inhibitor
17385274	COC(=O)[C@@]1(Cc2ccccc2)[C@H]3[C@H](CN1C(=O)c4ccccc4)Cc5c3cc(C(=O)N(C)C)n5CCN6CNCC6=O	-	-	-	non-inhibitor	inhibitor
17385279	COC(=O)[C@@]1(Cc2ccc(F)cc2)[C@H]3[C@H](CN1C(=O)c4ccccc4)Cc5c3cc(C(=O)N(C)C)n5CCSCCO	-	-	-	non-inhibitor	inhibitor
17385282	COC(=O)[C@@]1(Cc2ccc(F)cc2)[C@H]3[C@@H](CN1C(=O)c4ccccc4)Cc5c3cc(C(=O)N(C)C)n5C	-	-	-	non-inhibitor	inhibitor
17385284	COC(=O)[C@@]1(Cc2ccccc2)[C@H]3[C@H](CN1C(=O)c4ccccc4)Cc5c3cc(C(=O)N6CCCC6)n5CCN7CNCC7=O	-	-	inhibitor	-	inhibitor
17385287	COC(=O)[C@@]1(Cc2ccc(F)cc2)[C@H]3[C@H](CN1C(=O)c4ccccc4)Cc5c3cc(C(=O)N(C)C)n5Cc6ccc(cc6)S(=O)(=O)C	-	-	-	-	inhibitor
17385288	COC(=O)[C@@]1(Cc2ccc(OC)cc2)[C@H]3C(=CC(=O)C3=C)CN1C(=O)c4ccccc4	-	-	inhibitor	-	inhibitor
17385295	COC(=O)[C@@]1(Cc2ccc(F)cc2)[C@H]3[C@@H](CN1C(=O)c4ccccc4)Cc5c3cc(C(=O)N6CCCC6)n5CCc7ccc(O)c(O)c7	-	-	inhibitor	-	inhibitor
17385297	COC(=O)[C@@]1(Cc2ccc(F)cc2)[C@H]3[C@@H](CN1C(=O)c4ccccc4)Cc5c3cc(C(=O)N(C)C)n5CCO	-	-	-	-	inhibitor
17385300	COC(=O)[C@@]1(Cc2ccccc2)NCC3=C(C(C)C)C(=O)[C@H](C)C3=C1	-	-	-	-	inhibitor
17385304	CC1=C([C@@H](NC(=O)N1CCCCCC(=O)O)c2ccc3ccccc3c2)C(=O)OCc4ccccc4	-	-	inhibitor	-	inhibitor
17385305	CC1=C([C@@H](NC(=O)N1CCCCCC(=O)O)c2ccc(cc2)[N+](=O)[O-])C(=O)OCc3ccccc3	-	non-inhibitor	-	-	inhibitor
17385312	CCCCCC1=C2CN[C@@](Cc3ccccc3)(C=C2[C@@H](C)C1=O)C(=O)OC	-	inhibitor	inhibitor	-	-
17385313	CCCc1cc2[C@H]3[C@@H](CN(C(=O)c4ccccc4)[C@@]3(C)C(=O)OC)[C@@H](C)c2n1Cc5ccc(OC)cc5	-	inhibitor	-	-	inhibitor
17385321	CC1=C([C@@H](NC(=O)N1CCCCCC(=O)O)c2ccc(Cl)cc2)C(=O)OCc3ccccc3	-	-	-	non-inhibitor	inhibitor
17385325	CCCc1cc2[C@@H]3[C@H](CN(C(=O)c4ccccc4)[C@]3(C)C(=O)OC)[C@H](C)c2n1Cc5cccc(Cl)c5	-	-	inhibitor	-	inhibitor
17385329	COC(=O)[C@@]1(CC(C)C)NCC2=C(C(=O)[C@H](C)C2=C1)c3ccccc3	-	-	inhibitor	non-inhibitor	-
17385333	CCCCCC1=C2CN[C@@](CCC)(C=C2[C@@H](C)C1=O)C(=O)OC	-	-	inhibitor	-	-
17385338	COC(=O)[C@@]1(Cc2ccccc2)NCC3=C(C)C(=O)[C@H](C)C3=C1	inhibitor	-	non-inhibitor	-	-
17385340	CC[C@@H]1[C@H](CO)[C@H](CO)[C@H]2CC[C@@H]3[C@@H](OC)OC[C@@]4(C)[C@@H]3C2=C1CN4C(=O)OC(C)(C)C	-	-	-	non-inhibitor	inhibitor
17386002	CCOc1cc(\C=C\2/CCC\C(=C/c3cc(Cl)c(O)c(OCC)c3)\C2=O)cc(Cl)c1O	inhibitor	-	-	-	non-inhibitor
17386655	CC\N=C\1/C=CC(=CC(=C1O)C(=O)\C=C\c2ccc3OCOc3c2)Br	-	inhibitor	-	inhibitor	-
17387462	CC(C)c1ccc(\C=N\NC(=O)CN(c2cccc(Cl)c2Cl)S(=O)(=O)C)cc1	-	-	inhibitor	-	-
17387466	COC(=O)CCC(=O)NNC(=O)CCCOc1ccc(Cl)cc1Cl	-	inhibitor	-	non-inhibitor	-
17387490	CCOc1nnc(C)c2c(C)n(nc12)c3ccc(Cl)cc3	inhibitor	-	-	-	non-inhibitor
17387500	Cc1oc(\C=N\NC(=O)C2CCN(Cc3ccc(F)cc3Cl)CC2)cc1	non-inhibitor	-	-	-	inhibitor
17387505	CCCN1\C(=N\c2ccc(OC)cc2)\S\C(=C/c3ccc(C)s3)\C1=O	-	-	inhibitor	non-inhibitor	-
17387518	COc1ccc(cc1)n2nnnc2\C=C/Nc3ccccc3C(=O)c4ccccc4	-	inhibitor	-	-	non-inhibitor
17387532	C=CCSC1=NN2C(=Nc3ccccc3C2=O)S1	inhibitor	-	-	-	-
17387535	CCOC(=O)c1cnn(c1NC(=O)C2CCC2)c3ccc(cc3)C(C)C	-	inhibitor	-	inhibitor	-
17387537	Cc1ccccc1C(=O)NC(NCc2occc2)C(Cl)(Cl)Cl	-	-	inhibitor	non-inhibitor	-
17387540	O=C(NC1CCCCCC1)\C(=C\c2c[nH]nc2c3ccccc3)\C#N	-	-	-	-	inhibitor
17387550	COc1ccc(\C=N\NC(=O)CCCC(=O)NC2CCCCC2)cc1	-	-	inhibitor	non-inhibitor	-
17387585	CC(C)(C)N(NC(=O)Nc1ccc(Cl)c(Cl)c1)C(=O)c2ccccc2	-	inhibitor	inhibitor	-	-
17387639	COc1cc(OC)nc(Oc2ccccc2C(=O)Oc3ccc(C)cc3)n1	-	inhibitor	-	non-inhibitor	-
17387661	COC(=O)c1ccccc1OCC(=O)N2CCN(CC2)c3ccc(Cl)cc3	-	inhibitor	-	non-inhibitor	-
17387674	COc1ccc(OC)c(\C=N\NC(=O)c2csc3ccccc23)c1	inhibitor	-	-	-	non-inhibitor
17387708	Clc1ncn(n1)C23CC4CC(CC(C4)(C2)C(=O)NC56CC7CC(CC(C7)C5)C6)C3	non-inhibitor	inhibitor	-	-	-
17387745	CC\C(=N/Nc1ccccc1)\c2cnnc(SC)n2	inhibitor	-	inhibitor	-	-
17387772	CC(C)(C)c1ccc(cc1)C2CC2C(=O)N\N=C\c3cc4ccccc4nc3Cl	-	-	inhibitor	non-inhibitor	-
17387775	Cc1scc(C(=O)N\N=C(/S)\NCC2CCCO2)c1C	-	inhibitor	-	-	non-inhibitor
17387799	O=C(NC1CCCCC1)C23CC4CC(C2)CC(C4)(C3)n5cncn5	-	-	inhibitor	-	inhibitor
17387829	COc1ccc(cc1)C(=O)NC(C)c2cc(OC)c(OC)cc2Br	-	-	-	-	inhibitor
17387831	CC(N1C(=O)C2C3CC(C(Br)C3Br)C2C1=O)C(=O)Nc4ccc(C)cc4	-	-	-	non-inhibitor	inhibitor
17387888	CCCCC(=O)NC(=S)Nc1cccc(NC(=O)CC)c1	-	inhibitor	-	non-inhibitor	-
17387903	CCn1c(CSCc2ccc(C)cc2)nnc1SCC(=O)NCc3ccccc3	non-inhibitor	-	-	-	inhibitor
17387962	CC(C)CC\N=C(/S)\NC1CCCC1	-	inhibitor	-	-	-
17387993	Clc1cccc(OCc2cccc(c2)C(=O)NCc3ccccc3)c1	-	inhibitor	-	-	non-inhibitor
17388318	Cc1cccc(Nc2ccccc2C(=O)OCC(=O)NCc3occc3)c1C	-	inhibitor	-	-	-
17388601	CC1=NN(C(=O)C1C(c2cccc(O)c2)c3c(C)nn(c3O)c4ccc(F)cc4)c5ccc(F)cc5	-	-	inhibitor	-	non-inhibitor
17388606	O=S(=O)(N1CCCCC1)c2cnccc2N3CCN(CC3)\N=C\c4ccccc4	non-inhibitor	-	-	-	inhibitor
17401113	COc1ccc(\C=C\2/N=C(SC)N(C)C2=O)cc1	inhibitor	-	-	non-inhibitor	-
17401146	Cc1c(C)n(C)c2ccc(cc12)C(=O)Nc3cccc4ccccc34	inhibitor	inhibitor	-	-	-
17401148	Cc1ccc(\C=N\NC(=O)CSc2nnc(COc3ccccc3)n2CC=C)cc1	inhibitor	-	-	-	inhibitor
17401149	COc1ccccc1NCc2nnc(SCC(=O)N\N=C\c3occc3)n2c4ccc(Cl)cc4Cl	-	inhibitor	-	-	inhibitor
17401155	CCCC\N=C(/S)\NNC(=O)c1csc2CC(C)CCc12	-	inhibitor	-	-	-
17401159	CCOc1ccc(OCCOCCN2CCc3ccccc3C2)cc1	-	-	-	inhibitor	-
17401166	Cc1c(cnn1C)c2c3CCCCCCc3nc(N)c2C#N	-	-	-	-	inhibitor
17401170	CCC1(C)Cc2c(CO1)sc3N=NN(CC(=O)Nc4cccc5ccccc45)C(=O)c23	-	-	inhibitor	-	inhibitor
17401206	CSc1ccc(CNc2ccc(C)c(C)c2)cc1	inhibitor	inhibitor	-	-	-
17401248	Cc1cccc(C)c1n2nnnc2C(C)(C)\N=C\c3ccc(Cl)cc3	non-inhibitor	inhibitor	-	-	-
17401306	Cc1cccc(N\C(=N\S(=O)(=O)c2ccccc2)\C(F)(F)F)c1	-	-	inhibitor	non-inhibitor	-
17401317	CCN(CC)C(=O)C1CCCN(C1)c2ccc(cc2\C=N\NC(=O)c3ccc(cc3)[N+](=O)[O-])[N+](=O)[O-]	-	-	-	non-inhibitor	inhibitor
17401351	Cc1ccc(OCCNC(=O)c2cncc(Br)c2)cc1C	-	inhibitor	-	-	inhibitor
17401377	CC1(C)C2(C)CCC1(C2Br)C(=O)Nc3cccc4ccccc34	-	inhibitor	inhibitor	-	-
17401382	CCC1(C)Cc2c(CO1)sc3N=NN(CC(=O)Nc4ccc(C)cc4)C(=O)c23	-	inhibitor	-	-	-
17401417	COc1cccc(c1)C(=O)N\N=C\c2c[nH]nc2c3ccc(OC)cc3OC	-	-	-	non-inhibitor	inhibitor
17401420	CCCOC(=O)c1c(C)c(sc1NC(=O)\C=C\c2cnn(C)c2C)C(=O)OCC	-	inhibitor	-	non-inhibitor	-
17401421	CCc1ccccc1NC(=O)C2C(c3ccccc3)C2(Cl)Cl	-	inhibitor	-	-	-
17401422	Cc1cccc(NC(=O)C23CCC(C)(C2Br)C3(C)C)c1	-	inhibitor	-	-	-
17401428	CSc1ccc(CNc2ccccc2)cc1	-	inhibitor	-	non-inhibitor	-
17401456	CCOc1ccc(cc1)C(=O)Nc2cnn(Cc3ccc(Cl)c(Cl)c3)c2	inhibitor	inhibitor	-	-	-
17401474	Cc1nn(Cc2c(Cl)cccc2Cl)c(C)c1NC(=O)c3cnn4c(cc(nc34)c5ccccc5)C(F)F	-	inhibitor	inhibitor	-	-
17401487	CCN1C(=S)N(CC(=O)Nc2cc(Cl)ccc2Cl)N=C1c3ccccc3Cl	-	inhibitor	-	-	inhibitor
17401866	Cc1ccc(cc1)C2=NN(CC(=O)NCc3occc3)C(=O)C=C2	-	inhibitor	inhibitor	-	-
17401917	CCO\C(=C/1\C(C(=C(SCC(=O)N)N=C1C)C#N)c2ccccc2)\O	-	inhibitor	-	non-inhibitor	-
17401981	NC1=CC(=O)N=C(SCC(=O)Nc2cccc3ccccc23)N1CCc4ccccc4	-	-	-	non-inhibitor	inhibitor
17401982	CCOC(=O)c1nnn(c2nc(OC)nc(n2)N3CCCCC3)c1c4ccccc4	-	inhibitor	-	-	-
17402043	CN1C(=O)\C(=C/c2ccccc2)\Sc3ccc(cc13)C(=O)N4CCN(CC4)c5ccccn5	-	inhibitor	-	non-inhibitor	-
17402106	COc1cccc2[C@@H]([C@H](CO)COc12)N(C)C(=O)Nc3ccc(Cl)cc3Cl	non-inhibitor	-	-	inhibitor	-
17402107	Fc1ccc(Cn2c(SCc3ccc(F)c(F)c3)nnc2C(F)(F)F)cc1	-	inhibitor	-	-	-
17402111	CCOC(=O)CSc1n[nH]c(NC(=O)c2cccc(C)c2)n1	-	inhibitor	-	-	inhibitor
17402213	Cn1nc(c2ccccc2)c3cc(sc13)c4nnc(SCC=C)n4C	inhibitor	-	-	-	inhibitor
17402218	CC(C)(C)c1cc2cccnc2n1Cc3cccc(F)c3	-	-	non-inhibitor	inhibitor	-
17402222	COc1cnc(SCc2ccc(Cl)cc2)nc1Cl	-	inhibitor	-	-	non-inhibitor
17402227	COc1cnc(nc1Oc2ccc(Cl)c3ccccc23)c4ccccn4	inhibitor	-	-	non-inhibitor	-
17402247	CC1(C)CN(N(C(=O)c2ccc(F)cc2)C1=O)c3ccccc3	-	inhibitor	-	non-inhibitor	-
17402257	COc1cccc(CSc2nnc(n2Cc3ccc(F)cc3)C(F)(F)F)c1	-	inhibitor	-	inhibitor	-
17402262	CCC(C)Nc1c(cc(C)cc1[N+](=O)[O-])[N+](=O)[O-]	inhibitor	inhibitor	-	-	-
17402301	[O-][N+](=O)c1cccnc1NCCNc2ncc(cc2Cl)C(F)(F)F	inhibitor	inhibitor	-	-	-
17402384	CCS(=O)(=O)c1ccc(C(=O)Nc2ccccc2)c(Cl)c1Cl	-	-	inhibitor	-	inhibitor
17402394	CSc1ccc(cc1NC(=O)c2cccc(Cl)c2)C#N	inhibitor	-	-	inhibitor	-
17402398	[O-][N+](=O)c1cc(\C=N\OC(=O)c2c(F)cccc2F)ccc1N3CCCCC3	inhibitor	-	-	non-inhibitor	-
17402449	COC(=O)c1cc(C#N)c(Oc2ccc(OC)cc2)nc1C	inhibitor	-	-	-	-
17402497	NC(=N)Nc1nc(CCN2C(=O)c3ccccc3C2=O)cs1	-	inhibitor	-	-	non-inhibitor
17402506	COc1cc(c(Cl)cc1Cl)n2ccnc2SC	-	inhibitor	-	non-inhibitor	-
17402526	COc1ccc(cc1)c2cc([nH]n2)C3CCN(CC3)c4cc(Cl)nc(N)n4	-	inhibitor	-	non-inhibitor	-
17402536	Nc1nc(Cl)cc(n1)N2CCC(CC2)c3cc([nH]n3)c4ccc(Cl)cc4Cl	inhibitor	inhibitor	-	-	-
17402572	FC(F)(F)c1nc2ccccc2nc1N\N=C\c3ccccc3	inhibitor	-	-	-	-
17402586	CCCSc1nc(C)cc(C)c1S(=O)(=O)c2ccccc2C	-	inhibitor	-	-	non-inhibitor
17402609	OC(CN(Cc1ccc(Cl)cc1)C(=O)Nc2cccc(c2)C(F)(F)F)C(F)(F)F	-	inhibitor	inhibitor	-	-
17402620	Clc1ccc(cc1Cl)C(=O)NNC(=O)c2ccccc2n3cccc3	-	inhibitor	-	-	-
17402667	Cc1nc2ccccn2c1C(=O)CSc3ccccc3Cl	inhibitor	inhibitor	-	-	-
17402698	Cc1ccc(CNC(=O)Cn2cncn2)cc1	-	inhibitor	non-inhibitor	-	-
17402700	Cc1cccc(Oc2ncc(cn2)c3ccc(Cl)cc3)c1C	inhibitor	-	non-inhibitor	-	-
17402708	COc1ccc(\C=C\C(=O)c2cocc2)cc1	inhibitor	-	-	-	non-inhibitor
17402744	N\C(=N/c1cc2ccccc2c3ccccc13)\S	inhibitor	-	inhibitor	-	-
17402794	Cc1cc(nc(n1)n2cccc2)c3cccs3	inhibitor	inhibitor	-	-	-
17402864	Clc1ccc(CSc2oc(nn2)C3=CC=CN(Cc4ccccc4)C3=O)c(Cl)c1	inhibitor	inhibitor	-	-	-
17402876	C\C(=N/OC(=O)NC1CCCCC1)\c2sc(nc2C)c3ccccc3	inhibitor	inhibitor	-	-	-
17402889	[O-][N+](=O)C1=CC(=CN(Cc2c(Cl)cccc2Cl)C1=O)C(F)(F)F	-	inhibitor	-	-	-
17402893	Cc1cccc(NC(=O)c2ccc(CN3C=C(C=CC3=O)C(F)(F)F)cc2)c1	-	-	inhibitor	-	-
17402954	Clc1ccc(cc1)C(=O)Nc2ncc3CCc4ccccc4c3n2	inhibitor	-	-	-	inhibitor
17402959	Cn1nc(c(\C=N\OC(=O)c2ccc(Cl)cc2)c1Cl)C(F)(F)F	-	inhibitor	-	-	non-inhibitor
17402992	CCn1c(SCc2cccc(Cl)c2)nnc1c3cnn(c4ccccc4)c3C(F)(F)F	-	inhibitor	-	non-inhibitor	-
17403050	Nc1c(cnn1c2cccc(c2)[N+](=O)[O-])c3ccccc3	inhibitor	-	-	non-inhibitor	-
17403060	Cc1ccc(cc1)N2NC(=O)c3cccnc23	inhibitor	-	-	-	non-inhibitor
17403068	Clc1ccc(CSc2oc(nn2)C3=CC=CN(Cc4ccccc4)C3=O)cc1Cl	non-inhibitor	inhibitor	-	-	-
17403185	COc1ccccc1OCC(=O)N\N=C\2/SCC(=O)N2Cc3ccccc3	inhibitor	-	-	-	inhibitor
17403206	Clc1ccc(NC(=O)CN(Cc2occc2)C(=O)c3ccccc3)cc1Cl	-	inhibitor	inhibitor	-	-
17403265	[O-][N+](=O)c1cc(cc(c1Oc2ccc3C4=C(CCCC4)C(=O)Oc3c2)[N+](=O)[O-])C(F)(F)F	inhibitor	inhibitor	-	-	-
17403270	O=C(COC(=O)c1cccc(n1)C(=O)OCC(=O)c2cccs2)c3cccs3	-	-	inhibitor	inhibitor	-
17403283	C\C(=C/c1occc1)\C=N\NC(=O)Cc2cccs2	-	-	inhibitor	-	non-inhibitor
17403312	COc1ccc(cc1)\C(=N\c2ccccc2)\S	inhibitor	inhibitor	-	-	-
17403339	CCCCC(=O)NNC(=S)NC(=O)c1cccc(c1)[N+](=O)[O-]	-	-	inhibitor	non-inhibitor	-
17403356	COc1ccccc1N2CCN(CC2)C(=O)\C=C\c3ccc4OCOc4c3	-	-	-	-	inhibitor
17403467	COc1ccc(COC(=O)N\N=C(/C)\CC(=O)Nc2c(C)cc(C)cc2C)cc1	-	-	-	non-inhibitor	inhibitor
17403475	COC(=O)c1ccc(N\C(=N\C2CCCCC2)\S)cc1	-	inhibitor	-	-	non-inhibitor
17403479	COc1ccc2[nH]c(Sc3c(nc(C)n3Cc4ccccc4)[N+](=O)[O-])nc2c1	-	inhibitor	-	-	-
17403487	Cn1c(SCC(=O)N\N=C\C=C/c2occc2)nc3ccccc13	inhibitor	-	-	-	non-inhibitor
17403587	COc1cc(\C=N\Nc2nc3ccccc3[nH]2)cc(OC)c1OC	inhibitor	-	-	-	non-inhibitor
17403617	CCOc1ccc(N2C(=O)C3C4CCC(C=C4)C3C2=O)c(c1)[N+](=O)[O-]	-	inhibitor	-	-	-
17403677	Cc1nn(c(C)c1\C=N\NC(=O)c2cc([nH]n2)c3ccc(Cl)s3)c4ccccc4	-	inhibitor	inhibitor	-	-
17406566	CCc1ccc(Nc2ncccc2C#N)cc1	inhibitor	-	-	-	-
17406574	Cc1ccc(cc1C)N2C(=S)NC(=O)\C(=C/N3CCN(CC3)C(=O)c4occc4)\C2=O	non-inhibitor	-	-	inhibitor	-
17406577	Fc1ccc(cc1)c2csc(n2)N3CCC(C3)c4ccccc4	inhibitor	-	-	non-inhibitor	-
17406590	COc1cc(cc(OC)c1OC)c2oc(SCC3(OCCO3)c4ccc(Br)cc4)nn2	-	inhibitor	-	-	-
17406629	COC(=O)c1ccccc1\N=C\C2=C(O)c3c(C)nn(c3CC2)c4ccccn4	inhibitor	inhibitor	-	-	-
17406635	COc1ccc2Sc3ccccc3C(=O)c2c1OC	inhibitor	-	-	non-inhibitor	-
17406641	COc1ccc(\C=C/2\SC(=NC2=O)N\N=C\3/CC4CCC3(C)C4(C)C)cc1	-	-	inhibitor	non-inhibitor	-
17406650	COc1ccc(\C=N\NC(=O)Cc2csc(Nc3cccc(c3)C(F)(F)F)n2)cc1C	inhibitor	inhibitor	-	-	-
17406654	C=CCNC(=O)c1ccc2nc(c3ccccc3)c(nc2c1)c4ccccc4	-	-	-	non-inhibitor	inhibitor
17406659	CCCC\N=C(/S)\NNC(=O)CCn1nc(C)c(Br)c1C	-	-	-	non-inhibitor	inhibitor
17406669	Cc1ccccc1C(=O)N\N=C\c2ccncc2	-	-	-	-	inhibitor
17406675	Cc1cccc(NC(=O)CCSc2nc(C)cc(C)n2)c1	-	inhibitor	-	-	-
17406699	CC1(C)SC(=S)N(NC(=O)Nc2ccccc2)C1N(O)C(=O)Nc3ccccc3	-	-	inhibitor	-	inhibitor
17406706	COc1ccccc1OCCN2C(=O)S\C(=C/c3occc3)\C2=O	-	inhibitor	-	-	-
17406720	Cc1ccc(cc1)c2cc(C(=O)NN=C3CCCC3)c4ccccc4n2	-	-	-	-	inhibitor
17406721	CCCCCCCCSc1oc(CSc2nc3nc(C)cc(C)n3n2)nn1	-	inhibitor	-	-	-
17406734	CC(C)Sc1cc(nc(n1)c2ccc(Cl)cc2)N3CCOCC3	inhibitor	-	-	non-inhibitor	-
17406761	COc1ccc(cc1)C(=O)c2cnc3ccccc3c2c4ccccc4	-	inhibitor	inhibitor	-	-
17406779	COc1ccccc1\C=N\NC(=O)CC(=O)Nc2ccc(Cl)c(Cl)c2	inhibitor	-	-	-	inhibitor
17406780	Brc1cccc(c1)C(=O)N\N=C\c2oc(Sc3ccccn3)cc2	-	inhibitor	inhibitor	-	-
17406790	CC1=Nc2sccc2C(=O)N1c3cccc(Cl)c3	-	inhibitor	-	-	non-inhibitor
17406820	Fc1ccc(NCc2ccccc2F)cc1Cl	inhibitor	inhibitor	-	-	-
17406821	Clc1cccc(OP(=O)(Nc2ccccc2)Nc3ccccc3)c1	-	inhibitor	-	-	non-inhibitor
17406855	CC(NC(=O)c1oc(Cn2cc(cn2)[N+](=O)[O-])cc1)c3ccccc3	-	-	inhibitor	non-inhibitor	-
17406857	COC(=O)c1sccc1NC(=O)CSc2ccc(Cl)cc2	-	inhibitor	-	-	non-inhibitor
17406858	Cc1cccc(OCC(=O)NC(=S)N2CCCc3ccccc23)c1	-	inhibitor	-	non-inhibitor	-
17406866	Cc1ncsc1C(=O)N2N=C3C(CCC/C/3=C\c4ccccc4)C2c5ccccc5	-	-	inhibitor	-	inhibitor
17406868	CCC1=C(O)C=C(N(C1=O)c2ccccc2)c3cccnc3	-	inhibitor	-	non-inhibitor	-
17406931	Cc1ccc(OCCNC(=O)c2cc(ccc2Cl)n3cnnc3)cc1C	-	-	-	non-inhibitor	inhibitor
17406951	CCCCN1C(=O)N(CC=C)C(=O)\C(=C/Nc2cccc(c2)[N+](=O)[O-])\C1=O	inhibitor	-	-	-	non-inhibitor
17406957	o1c(\C=C\c2ccccc2)nnc1c3cccs3	inhibitor	-	-	-	non-inhibitor
17406974	Cn1c(N\N=C\c2c[nH]c3ccccc23)nc4ccccc14	inhibitor	-	-	inhibitor	-
17407010	Cc1ccc(C)c(N\C(=N\NC(=O)c2oc(Br)cc2)\S)c1	-	-	inhibitor	non-inhibitor	-
17407015	CCOc1c2ccc(cc2nn1CC)C(=O)N[C@H](C)C3CCCCC3	-	-	-	inhibitor	-
17407035	Cc1cc(nn1CC(=O)N\N=C(/S)\Nc2ccc(cc2)[N+](=O)[O-])[N+](=O)[O-]	-	-	-	non-inhibitor	inhibitor
17407188	CCOc1c2ccc(cc2nn1CC)C(=O)NCc3ccc4OCOc4c3	inhibitor	-	-	-	non-inhibitor
17407246	[O-][N+](=O)c1ccccc1C2=NOC(C2)C(=O)NCc3ccccc3C(F)(F)F	-	inhibitor	-	non-inhibitor	-
17407258	COc1ccc(cc1)C(=O)NC(=S)NNC(=O)CCc2ccccc2	-	-	inhibitor	-	-
17407320	C\C(=N/NC(=O)c1ccc(Cl)cc1)\c2ccc(Br)s2	inhibitor	-	-	non-inhibitor	-
17407462	Cc1ccc(cc1)C(=O)NNC(=S)NC(=O)c2ccc(Cl)cc2	non-inhibitor	-	inhibitor	-	-
17407514	O=C(OCc1nc2ccccc2[nH]1)C34CC5CC(CC(C5)C3)C4	-	inhibitor	-	-	inhibitor
17407569	CCC12C=CCN3CCC4(C13)C(N(C)c5cc(OC)c(Br)cc45)C(O)(C2OC(=O)C)C(=O)OC	non-inhibitor	-	-	inhibitor	-
17407725	COc1ccc(cc1)C(=O)\C=C\2/N(C)C(C)(C)Cc3ccccc23	-	-	-	inhibitor	inhibitor
17407728	COc1ccc(NC(=S)N(CCc2nc3cc(C)c(C)cc3[nH]2)Cc4cccnc4)cc1	-	-	inhibitor	-	inhibitor
17407755	COc1ccc(cc1OC)C(=O)N\N=C\2/SCC(=O)N2Cc3ccc4OCOc4c3	-	-	-	-	inhibitor
17407826	CN(C#N)c1nc(Cl)nc(Nc2ccc(C)cc2)n1	inhibitor	-	-	non-inhibitor	-
17408007	Clc1ccc(cc1)n2nnnc2CN3CCOCC3	inhibitor	-	-	-	non-inhibitor
17408012	Cc1ccc(OCC(=O)NNC(=O)C2CCN(CC2)c3ncccn3)cc1	non-inhibitor	inhibitor	-	-	-
17408104	Cc1ccn2c(NC(=O)c3ccccc3)c(nc2c1)c4cccs4	-	-	-	-	inhibitor
17408163	Cc1cc(C)c(C(=O)N)c(SCC(=O)c2ccc(Cl)cc2)n1	-	inhibitor	-	non-inhibitor	-
17408178	CCCCC(=O)N\N=C(/C)\CC(=O)Nc1cc(Cl)ccc1OC	-	-	-	non-inhibitor	inhibitor
17408181	Cc1ccc(cc1C)n2c(C)cc(C(=S)N3CCOCC3)c2C	non-inhibitor	inhibitor	-	-	-
17408209	CNC(=S)N1CCN(CC1)c2cccc(OC)c2	-	inhibitor	-	non-inhibitor	-
17408235	CCCC(=O)NC(Nc1ccccc1OC)C(Cl)(Cl)Cl	-	inhibitor	inhibitor	-	-
17408254	COC(=O)c1c(C)c(C)sc1NC(=O)CC2Nc3ccccc3NC2=O	inhibitor	-	-	-	inhibitor
17408298	ClC(Cl)(Cl)C(NCCc1ccccc1)NC(=O)Cc2ccccc2	-	inhibitor	inhibitor	-	-
17408316	CN1\C(=C\C=C(\C#N)/C(=O)N)\C(C)(C)c2ccccc12	inhibitor	-	-	non-inhibitor	-
17408379	CC(C)CC(=O)NC(Sc1ccc(Cl)cc1)C(Cl)(Cl)Cl	-	inhibitor	inhibitor	-	-
17408396	CC(C)CC(N(C(=O)Cn1nnc(n1)c2ccc(F)cc2)c3ccc(C)cc3)C(=O)NCC4CCCO4	non-inhibitor	-	inhibitor	-	-
17408407	CCOC(=O)C1=C(NC(=S)NC(=O)c2ccccc2)c3ccccc3CC1(C)C	-	inhibitor	-	non-inhibitor	-
17408486	CC(=O)c1cccc(NC(=O)\C(=C/c2occc2)\NC(=O)c3cccs3)c1	-	-	inhibitor	-	-
17408564	C\C(=N/NC(=O)COc1ccc(Cl)cc1)\CC(=O)NCCCN2CCOCC2	inhibitor	inhibitor	-	-	-
17408616	[O-][N+](=O)c1cc(ccc1N2CCCC2=O)S(=O)(=O)Oc3cccc(Cl)c3	-	inhibitor	-	inhibitor	-
17408638	Clc1cccc(c1)C(=O)N(CC(=O)Nc2c(Cl)cc(Cl)cc2Cl)Cc3occc3	-	inhibitor	-	inhibitor	-
17408688	Cc1nn(c(Cl)c1\C=N\NC(=O)c2occc2)c3ccccc3	inhibitor	-	-	-	non-inhibitor
17408722	Cc1ccc(OCCCC(=O)NCc2occc2)cc1	-	inhibitor	-	non-inhibitor	-
17408724	Cc1ccc(Nc2nc(cs2)c3c(C)nc4ncccn34)cc1	inhibitor	inhibitor	-	-	-
17408771	CC(C)C(=O)N\N=C\c1ccc(OCc2ccccc2)cc1	-	inhibitor	non-inhibitor	-	-
17408775	Fc1cccc(c1)N(CC(=O)NC2CCCCC2)C(=O)CSc3oc4ccccc4n3	-	inhibitor	inhibitor	-	-
17408785	COc1ccccc1C(OC(=O)c2cccs2)C(=O)NCC3CCCO3	-	inhibitor	-	non-inhibitor	-
17408805	COc1ccc(cc1)N(C(=O)Cn2nnc3ccccc23)C4(CCCCC4)C(=O)NC5CCCC5	non-inhibitor	-	-	-	inhibitor
17408818	CCCCC(=O)Nc1ccc(C)c(O)c1	inhibitor	-	-	-	non-inhibitor
17408826	CN1C2CCC1\C(=C/c3ccccc3)\C(=O)/C/2=C\c4ccccc4	-	inhibitor	-	inhibitor	-
17408878	COc1ccc(OC)c(NC(=O)c2c3CCCc3nc4ccccc24)c1	-	-	-	non-inhibitor	inhibitor
17408902	O=C(N\C(=C\c1occc1)\C(=O)N2CCCCCC2)c3cccs3	-	inhibitor	-	non-inhibitor	-
17408903	Cc1ccc(Nc2ncccc2C(=O)NCc3cccs3)c(C)c1	inhibitor	inhibitor	-	-	-
17408927	[O-][N+](=O)c1cc(Cl)ccc1OCc2oc(cc2)C(=O)NC34CC5CC(CC(C5)C3)C4	-	inhibitor	inhibitor	-	-
17409009	Nc1nn2c(O)cc(nc2c1N=Nc3ccccc3)c4ccccc4	inhibitor	-	-	-	non-inhibitor
17409042	Cc1ccc(cc1)c2c(cnc3c(N=Nc4ccccc4Cl)c(N)nn23)C#N	inhibitor	-	-	-	-
17409080	O=C(N\C(=C\c1cccs1)\c2nc3ccccc3[nH]2)c4ccccc4	-	non-inhibitor	inhibitor	-	-
17409084	COC(=O)c1ccc(NC(=S)N2CCN(Cc3cccc(C)c3)CC2)cc1	non-inhibitor	inhibitor	-	-	-
17409109	CN1CCN(CC1)S(=O)(=O)c2ccc(NC(=S)NC(=O)c3ccc(C)cc3)cc2	-	-	-	non-inhibitor	inhibitor
17409126	Cc1ccccc1OCCCC(=O)NCc2occc2	-	inhibitor	-	non-inhibitor	-
17409248	CCCn1nnnc1NC(=O)COc2ccc(Cl)cc2C	-	inhibitor	inhibitor	-	-
17409268	COc1cccc(c1)C(N(C2CC2)C(=O)Cn3nnc4ccccc34)C(=O)Nc5ccc(F)cc5	non-inhibitor	-	-	-	inhibitor
17409306	CCC(CC)C(=O)Nc1ccc(C)c(O)c1	-	-	inhibitor	-	inhibitor
17409316	C\C(=N/NC(=O)c1ccccc1N)\CC(=O)Nc2cccc3CCCCc23	-	-	-	non-inhibitor	inhibitor
17409335	Cc1ccc(NC(=O)NNc2cccc(Cl)n2)cc1	-	inhibitor	non-inhibitor	-	-
17409365	C(Sc1ccccc1)c2nc3ccccc3[nH]2	-	inhibitor	-	inhibitor	-
17409662	FC(F)(F)c1cccc(CNC(=O)c2cc(Cl)cc(Cl)c2)c1	-	inhibitor	-	-	-
17409711	O=S(=O)(N1CCCC1c2nc3ccccc3s2)c4ccccc4	-	inhibitor	-	non-inhibitor	-
17409732	COc1ccccc1NC(=O)C2=NN(C=CC2=O)c3cccc(c3)C(F)(F)F	inhibitor	-	-	non-inhibitor	-
17409778	Clc1cccc(c1)S(=O)CC(=O)Nc2ccccc2Cl	-	inhibitor	-	non-inhibitor	-
17409786	COc1ccc(CN2C(=Nc3cc(OC)c(OC)cc3C2=N)SCc4ccccc4C)cc1	-	-	-	inhibitor	inhibitor
17409848	Cc1nn(c(O)c1CCOC(=O)c2cccc(c2)C(F)(F)F)c3ccccc3	-	inhibitor	-	-	inhibitor
17409863	CCOC(=O)CSc1n[nH]c(NC(=O)c2ccccc2)n1	inhibitor	-	non-inhibitor	-	-
17409897	Cc1cc(C)c2c(nn(CC#N)c2n1)n3cccc3	inhibitor	-	-	inhibitor	-
17409947	FC(F)(F)c1ccc(Cn2cc(CCN3CCS(=O)(=O)CC3)c4ccccc24)cc1	-	inhibitor	-	-	inhibitor
17409955	Clc1ccccc1CN2N=C(C(=CC2=O)N3CCCCC3)c4ccccc4	inhibitor	-	-	-	inhibitor
17409976	C(Sc1oc(nn1)c2sccc2n3cccc3)c4ccccc4	inhibitor	inhibitor	-	-	-
17409992	CC(Oc1ccc(Cl)cc1Cl)C(=O)\C=C\N(C)C	inhibitor	inhibitor	-	-	-
17410036	CN(C)\C=C\C1=C(C=C(NC(=O)c2ccccc2)C(=O)O1)C(=O)C	-	-	non-inhibitor	inhibitor	-
17410060	NC(=O)C1(CC1)NC(=O)[C@@H]2CC3(CN2C(=O)c4ccccc4)CC(=NO3)c5cccc(NC(=O)c6cc(cc(c6)[N+](=O)[O-])[N+](=O)[O-])c5	non-inhibitor	-	-	-	inhibitor
17410061	CCOC(=O)C(=Cc1oc(cc1)c2ccsc2C(=O)OC)C(=O)OCC	-	inhibitor	inhibitor	-	-
17410062	CCOC(=O)c1c(nc2ccccn12)c3ccccc3	inhibitor	-	-	non-inhibitor	-
17410064	CCOC(=O)c1c(nc2c(C)cccn12)c3ccccc3	inhibitor	-	-	inhibitor	-
17410074	Clc1ccc(C(=O)c2cnc(s2)c3ccccc3)c(Cl)c1	inhibitor	inhibitor	-	-	-
17410086	Cc1ccc(cc1)C(=O)Nc2ccc3nccnc3c2	inhibitor	-	-	non-inhibitor	-
17410102	O=C(NCc1cccnc1)c2cc(c[nH]2)C(=O)c3ccccc3	inhibitor	-	-	-	inhibitor
17410103	Clc1ccccc1C(=O)Nc2ccnc(n2)c3cccnc3	inhibitor	-	-	-	non-inhibitor
17410145	Cc1ccccc1C(=O)c2c[nH]c(c2)C(=O)NCc3cccs3	inhibitor	-	inhibitor	-	-
17410220	CCCCC(=O)OCc1cn(nn1)c2ccc(Cl)cc2	inhibitor	inhibitor	-	-	-
17410258	CNC(=O)NC(=S)NC(=O)c1ccc(OC)cc1	inhibitor	-	-	non-inhibitor	-
17410265	Cc1nc(nc(O)c1Cc2ccccc2)n3nc4CCCCc4c3O	-	-	inhibitor	-	-
17410291	Cc1nn(c(O)c1CCOC(=O)c2ccc(cc2)C(F)(F)F)c3ccccc3	-	inhibitor	-	-	-
17410292	Cc1nc(sc1C(=O)Nc2ccc(Cl)cc2)c3cccnc3	inhibitor	-	inhibitor	-	-
17410303	FC(F)(F)c1cccc(NC(=O)c2n[nH]c(Cn3cncn3)n2)c1	inhibitor	-	inhibitor	-	-
17410304	FC(F)(F)Oc1ccc(NC(=O)c2n[nH]c(Cn3cncn3)n2)cc1	inhibitor	inhibitor	-	-	-
17410376	CSc1nc2ccccc2cc1\C=C(/C#N)\c3cccc(Cl)c3	inhibitor	-	-	non-inhibitor	-
17410385	CCNc1nc(Sc2ccc(C)cc2)cc(n1)C(F)(F)F	inhibitor	-	-	non-inhibitor	-
17410395	Clc1ccc(cc1)C(=O)C\C=N\OCc2ccc(Cl)cc2Cl	inhibitor	inhibitor	-	-	-
17410402	Clc1cccc(c1)S(=O)(=O)CC(=O)Nc2ccccc2Cl	-	inhibitor	-	-	inhibitor
17410523	Cc1onc(C)c1CS(=O)(=O)c2ccc(Br)cc2	-	inhibitor	-	non-inhibitor	-
17410538	Cc1ccc2c[nH]nc2c1NC(=S)NC(=O)c3ccccc3	inhibitor	-	-	non-inhibitor	-
17410593	O=C(Cc1cccs1)N(C(C(=O)NCC2CCCO2)c3cccnc3)c4ccccc4	-	-	-	-	inhibitor
17410726	CCOc1ccc(cc1)N2C(=O)CS/C/2=N\NC(=O)COc3ccc4ccccc4c3	-	-	-	-	inhibitor
17410889	CCc1ccc(cc1)N(C(C(=O)NC2CCCC2)c3ccc(OC)cc3)C(=O)c4ccoc4C	non-inhibitor	-	-	-	inhibitor
17410895	COc1ccc2N=C(NN=C(c3ccc(cc3)[N+](=O)[O-])c2c1)c4occc4	inhibitor	inhibitor	-	-	-
17411010	COC(=O)c1c(C)[nH]c(O)c1\C=N\c2ccc(cc2)C(C)C	inhibitor	-	-	-	-
17411022	Oc1c(N=O)c2ccccc2n1Cc3ccc(Cl)c(Cl)c3	-	inhibitor	inhibitor	-	-
17411027	CCOC(=O)CSCC(NC(=O)OC(C)(C)C)C(=O)OCC	-	inhibitor	-	-	non-inhibitor
17411121	Fc1ccc(NC(=O)c2cccn2c3ncc(cc3Cl)C(F)(F)F)c(F)c1	-	inhibitor	-	non-inhibitor	-
17411151	CNc1nc(SCC=C)nc2ccsc12	inhibitor	-	-	non-inhibitor	-
17411175	Cn1c2ccccc2c3cc(sc13)C(=O)N4CCOCC4	inhibitor	-	-	non-inhibitor	-
17411179	FC(F)(F)c1cnc(CC(=O)Nc2cccc(Br)c2)c(Cl)c1	-	inhibitor	-	inhibitor	-
17411185	Oc1c(N=O)c2ccccc2n1Cc3cccc(Cl)c3	-	inhibitor	inhibitor	-	-
17411191	Oc1c(N=O)c2ccccc2n1Cc3ccc(Cl)cc3	-	inhibitor	inhibitor	-	-
17411199	CC(Oc1ccc(Cl)cc1)c2ccnn2S(=O)(=O)c3ccccc3	-	inhibitor	inhibitor	-	-
17411223	CN(C)S(=O)(=O)Oc1ccsc1C(=O)Nc2ccc(Cl)cc2	inhibitor	inhibitor	-	-	-
17411224	C(c1ccccc1)c2nnc(Sc3ccccc3)c4ccccc24	-	inhibitor	-	-	-
17411235	Clc1ccc(cc1)S(=O)(=O)NCc2onc(c2)c3ccccc3Cl	inhibitor	inhibitor	-	-	-
17411321	CCOC(=O)c1nnc(nc1NCc2ccccc2)c3ccccc3	inhibitor	-	-	-	-
17411336	Cn1nc(c(C(=O)Nc2ccc(F)cc2F)c1Sc3ccc(cc3)C(F)(F)F)C(F)(F)F	-	inhibitor	inhibitor	-	-
17411387	Cc1cc(nc(n1)n2cccc2)c3sccc3C	inhibitor	inhibitor	-	-	-
17411392	Cc1nc2ccc(N\C(=N\CC=C)\S)cc2nc1C	inhibitor	non-inhibitor	-	-	-
17411401	COCCNC(=O)c1cc2c3ccccc3n(C)c2s1	inhibitor	-	-	-	-
17411475	CC(=O)\C=C(/O)\c1c(C)nn(c1O)c2nc(cs2)c3ccc(Cl)cc3	-	inhibitor	-	-	non-inhibitor
17411476	C=CCNc1nc(SCC=C)nc2ccsc12	inhibitor	inhibitor	-	-	-
17411479	O=C(Nc1c(C#N)sc(SCC#N)c1c2ccccc2)c3ccccc3	inhibitor	-	-	-	-
17411529	COc1cccc(c1)\N=C\c2c[nH]nc2O	inhibitor	-	-	non-inhibitor	-
17411531	COc1cc(O)oc1\C=N\c2ccc(Cl)cc2	inhibitor	inhibitor	-	-	-
17411581	Cc1cc(C)nc(NC(=O)\C=C\c2ccc(Cl)cc2Cl)c1	inhibitor	-	-	-	non-inhibitor
17411599	COc1ccccc1C2=NOC(COc3ccc(Cl)c4cccnc34)C2	inhibitor	inhibitor	-	-	-
17411643	[O-][N+](=O)c1ccc(cc1)C2C3N2C4(CCCCC4)N=C3c5ccccc5	non-inhibitor	inhibitor	-	-	-
17411658	Clc1cccc(CSCC(=O)N\N=C\c2ccc(OCC(=O)N3CCCCC3)cc2)c1	-	inhibitor	-	-	-
17411679	Cc1c(cccc1[N+](=O)[O-])C(=O)NCCC2=CCCCC2	-	inhibitor	non-inhibitor	-	-
17411728	COc1cc(\C=N\NC(=O)c2cccnc2)ccc1OC(=O)c3occc3	-	inhibitor	-	non-inhibitor	-
17411737	Cc1ccc(cc1)c2ccnc(S)n2	inhibitor	-	inhibitor	-	-
17411825	COc1ccc(cc1)C(=O)N\N=C\c2cccc3cccnc23	inhibitor	-	-	non-inhibitor	-
17411833	COc1cc(cc(OC)c1OC)C(=O)Nc2cc(ccc2Cl)C(F)(F)F	inhibitor	-	inhibitor	-	-
17411836	Clc1cccc(c1)c2oc(\C=C(\C(=O)NCc3cccnc3)/S(=O)(=O)c4ccccc4)cc2	-	-	inhibitor	-	inhibitor
17411839	Cc1ccc(cc1)C(=O)N\C(=C/c2ccc(Br)cc2)\c3n[nH]c(S)n3	inhibitor	-	inhibitor	-	-
17411893	CC(C(=O)Nc1ccc(Cl)cn1)n2nc(C)c(c2C)[N+](=O)[O-]	-	inhibitor	-	non-inhibitor	-
17411917	CCN(CC)c1ccc(\C=N\N2CCN(Cc3ccc(C)cc3)CC2)c(O)c1	-	-	-	-	inhibitor
17411919	Clc1ccc(CC(=O)ONC(=N)c2cccnc2)cc1	-	-	-	inhibitor	inhibitor
17411925	Brc1ccc(cc1)c2csc(n2)N3CCc4ccccc4C3	inhibitor	-	-	-	non-inhibitor
17411937	NS(=O)(=O)c1ccc(NCc2ccccc2OCc3ccccc3F)cc1	-	inhibitor	inhibitor	-	-
17411986	COc1ccccc1OCCCOc2ccc(cc2Cl)[N+](=O)[O-]	inhibitor	inhibitor	-	-	-
17412011	CCCCCC1CCC(CC1)C(=O)N\N=C(/S)\NCC	-	-	inhibitor	-	non-inhibitor
17412052	CCOC(=O)C1=C(C)N=C2SC(=CC(=O)N2C1c3ccc(F)cc3)C(=O)OC	-	inhibitor	inhibitor	-	-
17412099	CCN(CC(=O)Nc1ccc(cc1OC)[N+](=O)[O-])c2ccccc2	-	inhibitor	inhibitor	-	-
17412104	COc1ccc(cc1NCc2ccccc2C)[N+](=O)[O-]	inhibitor	inhibitor	-	-	-
17412144	Cc1cccc(C)c1NC(=S)NC(=O)CCc2ccccc2	-	inhibitor	-	non-inhibitor	-
17412149	CCOC(=O)c1cccc(NC(=O)COc2ccc(cc2)[N+](=O)[O-])c1	-	inhibitor	-	inhibitor	-
17412168	COc1cccc(\C=N\NC(=O)CSc2nnc(C)n2c3ccccc3)c1O	-	-	-	non-inhibitor	inhibitor
17412203	COc1ccc(CCN(C)Cc2ccc(OCc3ccccc3)c(OC)c2)cc1OC	-	non-inhibitor	-	-	inhibitor
17412337	Oc1ccccc1\C=N\N2C(=O)C3C4CCC(C=C4)C3C2=O	inhibitor	-	-	non-inhibitor	-
17412349	Clc1ccc(cc1)S(=O)(=O)\N=C(\Nc2ccccn2)/c3ccccc3	-	-	-	non-inhibitor	inhibitor
17412427	Fc1ccc(\C=N\NC(=O)CN(Cc2ccccc2)S(=O)(=O)c3ccc4OCCOc4c3)cc1	-	inhibitor	-	-	non-inhibitor
17412858	Clc1ccc(CSCCNS(=O)(=O)c2ccc3OCCOc3c2)c(Cl)c1	-	inhibitor	-	inhibitor	-
17412872	O=C(NCCc1ccccc1)N2c3ccccc3Sc4ccccc24	inhibitor	inhibitor	-	-	-
17412881	Fc1ccc(cc1)C(=O)\C=C/NCC(=O)c2ccccc2	inhibitor	inhibitor	-	-	-
17412975	COc1ccc(Br)cc1\C=C\C(=O)Nc2c(C)cccc2C	-	inhibitor	-	-	inhibitor
17412978	COc1ccccc1\C=C\C(=O)c2ccc(Cl)cc2	inhibitor	inhibitor	-	-	-
17413005	COc1ccccc1NC(=O)Cc2csc(\N=C(/S)\Nc3ccc(C)cc3)n2	-	-	inhibitor	-	inhibitor
17413087	Cc1ccc(cc1)S(=O)(=O)Nc2nc(C)c(NC(=O)Nc3ccc(Cl)cc3Cl)s2	non-inhibitor	-	inhibitor	-	-
17413109	COc1ccccc1NC(=O)Cn2nnc(n2)c3ccccc3NC(=O)C4=Cc5ccccc5OC4=O	-	-	inhibitor	-	inhibitor
17413152	CCc1ccccc1NC(=O)C(C)n2nc(c(Br)c2C)[N+](=O)[O-]	-	inhibitor	-	-	-
17413215	CCOC(=O)c1c(NC(=S)NC(=O)N(C)C)scc1c2oc(C)cc2	inhibitor	-	inhibitor	-	-
17413250	CN(C)S(=O)(=O)c1cc(ccc1N2CCCCCC2)[N+](=O)[O-]	-	inhibitor	-	-	-
17413258	Oc1c(Cl)cc(Cl)cc1\C=C(/C#N)\C(=O)NC2CCCCC2	inhibitor	-	-	non-inhibitor	-
17413315	Cc1cccc(OCCCC(=O)Nc2ccccc2C(F)(F)F)c1	-	inhibitor	non-inhibitor	-	-
17413371	COc1cc(\C=N\O)cc(Br)c1OCc2ccc(Cl)cc2	inhibitor	inhibitor	-	-	-
17413431	COCc1cc(C)nc(OCC(=O)N\N=C\c2oc(cc2)c3cccc(c3)[N+](=O)[O-])c1C#N	-	-	-	non-inhibitor	inhibitor
17413490	OC(=O)c1ccccc1NC(=O)c2cccc(NC(=O)CSCc3ccccc3)c2	-	-	inhibitor	-	-
17413491	Cc1cccc(NC(=O)CCCN2C(=O)c3cccc4cccc(C2=O)c34)c1	inhibitor	-	-	-	inhibitor
17413530	COc1ccccc1CC(=N)NOC(=O)c2ccc(C)c(c2)[N+](=O)[O-]	-	inhibitor	-	-	inhibitor
17413547	Cc1cc(C)nc(SCC(=O)N\N=C\c2sccc2C)n1	-	inhibitor	non-inhibitor	-	-
17413573	Cc1cc(C)c(Cn2cnc(c2)c3ccc(cc3)[N+](=O)[O-])c(C)c1	-	inhibitor	-	-	inhibitor
17413590	OC1=C(C(N(C1=O)c2cccc(Cl)c2)c3ccccc3[N+](=O)[O-])C(=O)c4ccccc4	non-inhibitor	-	inhibitor	-	-
17413613	Oc1ccccc1NC(=O)\C(=C/c2ccccc2)\NC(=O)\C=C\c3ccccc3	inhibitor	-	inhibitor	-	-
17413618	Cc1cccc(OC2=COc3cc(OC(=O)c4cccs4)ccc3C2=O)c1	-	inhibitor	-	non-inhibitor	-
17413635	CC(=O)N1N=C(CC1c2ccc(Br)cc2)c3oc(C)cc3	-	inhibitor	inhibitor	-	-
17413652	CC(=O)c1cc(C)ccc1OC(=O)CCN2C(=O)C3C(C4c5ccccc5C3c6ccccc46)C2=O	-	inhibitor	non-inhibitor	-	-
17413695	Clc1cccc(N2C(=O)CC(NCCC3=CCCCC3)C2=O)c1Cl	-	inhibitor	-	-	-
17413703	CN(C)c1ccc(\C=C(/C)\[N+](=O)[O-])cc1	inhibitor	-	-	-	-
17413771	Cc1n[nH]c(Nc2ccccc2)c1[N+](=O)[O-]	inhibitor	-	-	inhibitor	-
17413842	Cc1c(NC(=O)CCCOc2ccccc2)cccc1[N+](=O)[O-]	-	inhibitor	-	inhibitor	-
17413845	Cc1cccc(CSCCNC(=O)CSCc2ccc(cc2)[N+](=O)[O-])c1	-	-	inhibitor	inhibitor	-
17413862	CCOc1cc(C)ccc1OCc2nnc(SCC(=O)c3cccc(c3)[N+](=O)[O-])n2C	-	-	-	non-inhibitor	inhibitor
17413899	Cc1nc(O)c(C(=O)\C=C\c2ccccc2F)c3CCCCc13	-	inhibitor	-	non-inhibitor	-
17413901	COc1ccc(cc1)N2C(=O)NC(=O)C3=C2N=C(CC(C)C)NC3(C(F)(F)F)C(F)(F)F	-	inhibitor	-	non-inhibitor	-
17413960	CC(=O)Nc1ccc(cc1)c2nnc(SCC(=O)c3ccc4c(Cc5ccccc45)c3)n2C	-	inhibitor	-	-	-
17414001	CC(\N=C(/S)\NNC(=O)c1cc(C)nc2ccccc12)c3ccccc3	-	-	inhibitor	non-inhibitor	-
17414009	Clc1ccc(\C=N\NC(=O)Nc2ccccc2)cc1	inhibitor	-	-	non-inhibitor	-
17414144	CCN1CCN(CC1)C(=S)c2ccc(Br)cc2	-	inhibitor	-	inhibitor	-
17414211	Nc1ccc(cc1)C(=O)N\N=C\c2ccccc2	-	-	inhibitor	non-inhibitor	-
17414276	COc1ccccc1N2CCN(CC2)C3=C(C=O)C(=O)N4C=CC=C(C)C4=N3	-	inhibitor	-	non-inhibitor	-
17414320	CC(NC(=O)c1ccc(Cl)cc1)c2nnc(SCc3ccc(cc3)[N+](=O)[O-])n2C	-	-	-	non-inhibitor	inhibitor
17414321	Cc1ccc2NC(=O)C3(SCCS3)c2c1	inhibitor	-	-	non-inhibitor	-
17414345	Cc1cccc(OC(=O)CN2C(=O)C3C4CCC(C4)C3C2=O)c1C	-	inhibitor	inhibitor	-	-
17414363	CC(NC(=O)c1ccccc1Br)c2ccc3CCCCc3c2	-	inhibitor	-	non-inhibitor	-
17414380	[O-][N+](=O)c1cc2OCOc2cc1\C=N\c3ccccc3	inhibitor	-	inhibitor	-	-
17414434	CCc1ccc(cc1)N2C(=S)N(CC(=O)OC)\C(=C/c3cccs3)\C2=O	-	inhibitor	-	inhibitor	-
17414451	Cc1ccc(cc1)c2nnc(S)n2\N=C\c3cccn3C	inhibitor	-	-	inhibitor	-
17414511	CCCc1ccc(cc1)c2cc(C(=O)NN3CCOCC3)c4ccccc4n2	non-inhibitor	-	inhibitor	-	-
17414540	CCCSC1=C(C#N)C(C(=C(N1)c2ccccc2)C(=O)OCC)c3cccnc3	non-inhibitor	-	inhibitor	-	-
17414580	CN1CCN(CC1)c2ccc(cc2C(=O)c3ccc(Br)cc3)[N+](=O)[O-]	-	inhibitor	-	-	inhibitor
17414587	Cc1ccccc1Cn2c(Cc3ccccc3)nc4ccccc24	-	inhibitor	inhibitor	-	-
17414631	CCN(CC)c1ccc(\C=C\c2nc3ccccc3s2)cc1	inhibitor	inhibitor	-	-	-
17414671	Cc1ccc(OC2=COc3cc(OC(=O)c4cccs4)ccc3C2=O)cc1	inhibitor	-	-	non-inhibitor	-
17414673	N=C1N2C(=NSC2=NC(=O)/C/1=C\c3cccs3)SCc4ccccc4	-	-	inhibitor	-	-
17414678	Cc1ccc(cc1)C(=N)NOC(=O)Cc2cccs2	-	-	inhibitor	non-inhibitor	-
17414714	CC(NC(=O)c1ccccc1C)c2ccc3CCCCc3c2	-	inhibitor	-	-	non-inhibitor
17414771	Cc1cc(NC(=O)CCN2C(=O)C3C4CCC(C4)C3C2=O)c(C)cc1Br	-	-	-	non-inhibitor	inhibitor
17414788	COc1cccc2C=C(C(=O)CC3(O)C(=O)N(Cc4ccccc4)c5ccccc35)C(=O)Oc12	-	-	-	-	inhibitor
17414793	Cc1ccc(cc1)n2c(C)cc(\C=C(/C#N)\C(=O)NCC3CCCO3)c2C	non-inhibitor	inhibitor	-	-	-
17414857	[O-][N+](=O)c1cc(ccc1N2CCCCC2)C(=O)N(Cc3ccccc3)c4ccccn4	-	-	inhibitor	-	inhibitor
17414877	CSc1ccc(cc1)S(=O)(=O)Nc2ccc3CCc4cccc2c34	-	inhibitor	-	-	inhibitor
17414891	CCOc1cc(\C=C\2/C(=NN(C2=O)c3ccccc3)C)ccc1OC(=O)c4occc4	-	-	inhibitor	non-inhibitor	-
17414934	FC(F)(F)c1cccc(N\C(=N\c2cccc(Cl)c2)\S)c1	inhibitor	inhibitor	-	-	-
17414960	CCCC(=O)Nc1ccc(cc1)C(=O)Nc2cc(ccc2Cl)C(F)(F)F	non-inhibitor	-	-	inhibitor	-
17414995	COc1ccc(cc1)C(=O)NC(=S)NCc2ccccc2	inhibitor	inhibitor	-	-	-
17415036	Clc1cccc(NCCC(=O)c2cccs2)c1	inhibitor	inhibitor	-	-	-
17415066	COc1ccc(\C=C(\C(=O)Nc2ccccc2C(=O)NC(C)C)/c3ccccc3)cc1	-	-	inhibitor	non-inhibitor	-
17415104	Cc1ccccc1c2onc(n2)c3ccc(NC(=O)c4cccs4)cc3	-	inhibitor	-	non-inhibitor	-
17415114	OC(COCc1ccccc1)Cn2cnc3ccccc23	-	-	-	-	inhibitor
17415134	Clc1ccc(COC(=O)CNC(=O)CNC(=O)c2ccccc2)cc1	non-inhibitor	-	inhibitor	-	-
17415175	NC(=O)c1ccccc1NC(=O)\C=C\c2cccc(Cl)c2	inhibitor	-	-	non-inhibitor	-
17415178	Cc1ccc(C(=O)NC(=S)Nc2ccc3OCCOc3c2)c(C)c1	inhibitor	-	-	non-inhibitor	-
17415191	CCCc1nnc(NC(=O)C(CC)OC(=O)c2cc(C)nc3ccccc23)s1	-	-	inhibitor	non-inhibitor	-
17415200	CN1C(=C(NC(=O)OCCNC(=O)COc2c(Cl)cccc2Cl)SC1=S)C	-	inhibitor	inhibitor	-	-
17415253	Clc1ccc(SCCC(=O)N2CCCCCC2)cc1	-	inhibitor	-	-	-
17415304	Cl.CC1CCCN(CC(O)COCC2COc3ccccc3O2)C1	-	inhibitor	-	-	-
17415315	[O-][N+](=O)c1ccc(NCCNC(=O)c2ccccc2Br)cc1	non-inhibitor	inhibitor	-	-	-
17415316	Fc1cccc(c1)C(=O)N\N=C\c2ccc(Cl)cc2Cl	inhibitor	-	-	inhibitor	-
17415322	CCOC(=O)COc1cc(OCC(=O)OCC)c2C(=O)C=C(Oc2c1)c3ccccc3	-	-	inhibitor	non-inhibitor	-
17415365	CN1N(C(=O)C(=C1C)C(C2=C(C)N(C)N(C2=O)c3ccccc3)c4cccc(c4O)[N+](=O)[O-])c5ccccc5	-	-	inhibitor	-	non-inhibitor
17415399	CN1N(C(=O)C(=C1C)N2C(=S)S\C(=C\3/C(=O)N(C)c4ccccc34)\C2=O)c5ccccc5	-	inhibitor	-	inhibitor	-
17415546	Clc1cccc(NC(=S)NC2CCCCC2)c1	-	inhibitor	non-inhibitor	-	-
17415587	COc1cc(\C=C\C(=O)Nc2cc(ccc2Cl)C(F)(F)F)cc(OC)c1OC	-	-	-	inhibitor	non-inhibitor
17415591	CC(CCc1ccccc1)NC(=O)c2cccc(c2C)[N+](=O)[O-]	-	inhibitor	-	non-inhibitor	-
17415599	CCN(CC)S(=O)(=O)c1ccc(OC)c(NC(=O)CSc2ccccc2)c1	-	-	inhibitor	non-inhibitor	-
17415601	CC(NC(=O)Cc1ccc(F)cc1)c2ccccc2	non-inhibitor	-	inhibitor	-	-
17415608	CCOC(=O)c1c(C)nc2CC(C)(C)CC(=O)c2c1c3ccc(OC)cc3	-	-	-	non-inhibitor	inhibitor
17415662	CCS(=O)(=O)N1CCN(CC1)c2c(Cl)cccc2[N+](=O)[O-]	-	inhibitor	-	non-inhibitor	-
17415724	Fc1ccc2NC(=O)C3(Nc4ccccc4c5nnc(SCc6ccccc6Cl)nc5O3)c2c1	-	-	inhibitor	-	inhibitor
17415734	COc1ccc(cc1Br)C(=O)Nc2cc3CCCCc3cc2OC	-	inhibitor	-	non-inhibitor	-
17415737	Cc1cc(C)c(NC(=O)COc2ccc(cc2)C(=S)N3CCCCC3)c(C)c1	-	-	-	non-inhibitor	inhibitor
17415742	Cc1ccc(OCC(O)CNC(=O)c2ccccc2C(=O)O)cc1	-	-	inhibitor	non-inhibitor	-
17415775	Cc1ccccc1OCCNC(=O)c2ccccc2Sc3ccccc3C#N	-	inhibitor	-	-	-
17415783	CCOc1ccc2nc(SCc3ccccc3C#N)sc2c1	inhibitor	inhibitor	-	-	-
17415840	CCOC(=O)N1CCN(CC1)c2cc(N)c(cc2F)[N+](=O)[O-]	-	inhibitor	-	non-inhibitor	-
17415863	Cc1ccc(cc1NC(=S)NC(=O)c2ccccc2)c3nc4ccccc4s3	-	-	inhibitor	non-inhibitor	-
17415924	Cc1ccc(OCCCOc2cccc3cccnc23)cc1C	inhibitor	inhibitor	-	-	-
17415950	[O-][N+](=O)c1ccc(cc1)C(=O)COC(=O)\C(=C/c2ccc(Cl)cc2)\NC(=O)c3ccccc3	-	inhibitor	inhibitor	-	-
17415989	CCCCCOc1ccc(cc1)C(=O)NCC2(CCOCC2)c3ccccc3	-	inhibitor	inhibitor	-	-
17416005	FC(F)(F)c1ccc(Cl)c(NC(=O)CCCC(=O)OCC(=O)c2ccc(Cl)cc2Cl)c1	inhibitor	inhibitor	-	-	-
17416057	C\C(=N/c1ccc(Br)c(Cl)c1)\C=C(/O)\c2ccccc2	inhibitor	inhibitor	-	-	-
17416064	CC(=O)c1cccc(NC(=S)NC(=O)CC(C)(C)C)c1	inhibitor	-	inhibitor	-	-
17416088	O=C(Nc1ccccc1)\C(=C/c2ccc3OCOc3c2)\NC(=O)c4occc4	-	-	inhibitor	-	-
17416092	COc1ccc(cc1OC)C(O)P(=O)(OC(C)C)OC(C)C	-	inhibitor	inhibitor	-	-
17416111	CCCCC1(C)OC(=O)C(=Cc2ccc(cc2)N(C)C)C(=O)O1	-	-	-	-	inhibitor
17416136	Cc1oc(\C=N\NC(=O)CN(c2ccccc2Br)S(=O)(=O)C)cc1Br	-	-	inhibitor	-	inhibitor
17416180	Clc1cccc(Nc2ncnc3ccc(Br)cc23)c1	inhibitor	inhibitor	-	-	-
17416195	COc1ccccc1C(=O)N\C(=C\c2ccc(Br)cc2)\C(=O)NCC(=O)O	-	-	-	non-inhibitor	inhibitor
17416218	C\C(=N/Nc1nnc(c2ccccc2)c(n1)c3ccccc3)\c4cccc(c4)[N+](=O)[O-]	inhibitor	-	-	non-inhibitor	-
17416238	CCOc1cc(\C=N\n2cnnc2)ccc1OC(=O)c3cccc(c3)[N+](=O)[O-]	inhibitor	-	-	non-inhibitor	-
17416250	CCOC(=O)C1=C(Nc2ccc(C)cc2)S\C(=C/c3oc(cc3)c4ccccc4C(=O)O)\C1=O	inhibitor	-	-	-	-
17416265	CCC(=O)Nc1cccc(NC(=O)c2cccc(c2)[N+](=O)[O-])c1	inhibitor	-	-	non-inhibitor	-
17416340	Cc1cccc(NC2(N=C(NC2=O)c3ccccc3)C(F)(F)F)n1	non-inhibitor	inhibitor	-	-	-
17416344	CCOC(=O)c1c2CCN(CCc3ccccc3)Cc2sc1\N=C(/S)\Nc4ccccc4	-	-	inhibitor	inhibitor	-
17416397	Cc1ccnc(NC(=S)NC(=O)c2occc2)c1	inhibitor	-	-	-	-
26751238	CC(=O)OC[C@@H]1O[C@@H](O\N=C/2\C[C@@H](O)[C@@H](O)[C@H]3[C@@H]2CC[C@H]4C3C(=O)N(C4=O)c5cccc(Oc6ccccc6)c5)[C@H](OC(=O)C)[C@H](OC(=O)C)[C@@H]1OC(=O)C	-	-	non-inhibitor	-	inhibitor
